# Supplementary material for: N-Methyl­serotonin hydrogen oxalate
Source: IUCrdata. 2023 May 5;8(Pt 5):x230378. doi: 10.1107/S2414314623003784 (PMC10242732; doi:10.1107/S2414314623003784)
Supplement: Supplementary file 1 [file x-08-x230378-sup1.cif]

##############################################################################
#                                                                            #
# This CIF contains the data for a data article accepted for                 #
# publication in IUCrData. It conforms to the requirements of                #
# Notes for Authors for IUCrData, and has been                               #
# peer reviewed under the auspices of IUCrData.                              #
#                                                                            #
# Full details of the Crystallographic Information File format               #
# are given in the paper "The Crystallographic Information File (CIF):       #
# a New Standard Archive File for Crystallography" by S. R. Hall, F. H.      #
# Allen and I. D. Brown [Acta Cryst. (1991), A47, 655-685].                  #
#                                                                            #
# The current version of the core CIF dictionary is obtainable from          #
# ftp://ftp.iucr.org/pub/cif_core.dic.                                       #
#                                                                            #
# Software is freely available for graphical display of the structure(s)     #
# in this CIF. For information consult the CIF software page                 #
# http://www.iucr.org/resources/cif/software.                                #
#                                                                            #
# This file may be used for bona fide research purposes within the           #
# scientific community so long as proper attribution is given to the data    # 
# article from which it was obtained.                                        #
#                                                                            #
##############################################################################
data_I
_audit_creation_method
;
Olex2 1.5
(compiled 2022.04.07 svn.rca3783a0 for OlexSys, GUI svn.r6498)
;
_journal_date_recd_electronic     2023-04-21
_journal_date_accepted     2023-04-26
_journal_name_full     'IUCrData'
_journal_year     2023
_journal_volume     8
_journal_issue      5
_journal_page_first     0
_journal_page_last     0
_journal_paper_category     HO
_journal_paper_doi     10.1107/S2414314623003784
_journal_coeditor_code     BX4024
_publ_contact_author_name     'David R. Manke'
_publ_contact_author_address
;
University of Massachusetts Dartmouth
285 Old Westport Road
North Dartmouth, MA 02747
USA
;
_publ_contact_author_email     'dmanke@umassd.edu'
_publ_contact_author_fax     '(508)999-9167'
_publ_contact_author_phone     '(508)910-6554'
_publ_section_title
;
<i>N</i>-Methylserotonin hydrogen oxalate
;
loop_
    _publ_author_name
    _publ_author_footnote
    _publ_author_address
    'Naeem, Marilyn' .
;
University of Massachusetts Dartmouth
285 Old Westport Road
North Dartmouth, MA 02747
USA
;
    'Anas, Nicholas A.' .
;
CaaMTech, Inc.
58 East Sunset Way, Suite 209
Issaquah, WA 98027
USA
;
    'Chadeayne, Andrew R.' .
;
CaaMTech, Inc.
58 East Sunset Way, Suite 209
Issaquah, WA 98027
USA
;
    'Golen, James A.' .
;
University of Massachusetts Dartmouth
285 Old Westport Road
North Dartmouth, MA 02747
USA
;
    'Manke, David R.' .
;
University of Massachusetts Dartmouth
285 Old Westport Road
North Dartmouth, MA 02747
USA
;
_publ_section_synopsis
;
The structure of the natural product <i>N</i>-methylserotonin is reported as
its hydrogen oxalate salt.
;
_chemical_name_systematic
;
[2-(5-Hydroxy-1<i>H</i>-indol-3-yl)ethyl](methyl)azanium hydrogen oxalate
;
_chemical_name_common
;
<i>N</i>-Methylserotonin hydrogen oxalate
;
_chemical_formula_moiety     'C11 H15 N2 O +, C2 H O4 -'
_chemical_formula_sum     'C13 H16 N2 O5'
_chemical_formula_iupac     'C11 H15 N2 O +, C2 H O4 -'
_chemical_formula_weight     280.28
_chemical_melting_point     ?
_chemical_absolute_configuration     ?
_space_group_crystal_system     monoclinic
_space_group_name_H-M_alt     'P 1 n 1'
_space_group_name_Hall     'P -2yac'
loop_
    _space_group_symop_operation_xyz
    'x, y, z'
    'x+1/2, -y, z+1/2'
_cell_length_a     5.7044(4)
_cell_length_b     9.9485(7)
_cell_length_c     11.7687(7)
_cell_angle_alpha     90
_cell_angle_beta     90.321(2)
_cell_angle_gamma     90
_cell_volume     667.87(8)
_cell_formula_units_Z     2
_cell_measurement_reflns_used     9870
_cell_measurement_theta_min     2.68
_cell_measurement_theta_max     26.39
_cell_measurement_temperature     300(2)
_exptl_crystal_description     block
_exptl_crystal_colour     brown
_exptl_crystal_size_max     0.30
_exptl_crystal_size_mid     0.22
_exptl_crystal_size_min     0.06
_exptl_crystal_density_diffrn     1.394
_exptl_crystal_density_meas     ?
_exptl_crystal_density_method     ?
_exptl_crystal_F_000     296
_exptl_absorpt_coefficient_mu     0.108
_exptl_absorpt_correction_type     multi-scan
_exptl_absorpt_process_details
;
(SADABS; Krause <i>et al.</i>,  2015)
;
_exptl_absorpt_correction_T_min     0.7154
_exptl_absorpt_correction_T_max     0.7454
_diffrn_ambient_temperature     300.15
_diffrn_source     ?
_diffrn_source_power     1.5
_diffrn_source_voltage     50.0
_diffrn_source_current     30.0
_diffrn_radiation_type     MoK\a
_diffrn_radiation_wavelength     0.71073
_diffrn_measurement_device_type     'Bruker D8 Venture CMOS'
_diffrn_measurement_method     '\f and \w scans'
_diffrn_detector_area_resol_mean     ?
_diffrn_reflns_number     29160
_diffrn_reflns_av_R_equivalents     0.0324
_diffrn_reflns_av_unetI/netI     0.0158
_diffrn_reflns_theta_min     3.462
_diffrn_reflns_theta_max     26.401
_diffrn_reflns_theta_full     25.242
_diffrn_measured_fraction_theta_max     0.999
_diffrn_measured_fraction_theta_full     0.998
_diffrn_reflns_limit_h_min     -7
_diffrn_reflns_limit_h_max     7
_diffrn_reflns_limit_k_min     -12
_diffrn_reflns_limit_k_max     12
_diffrn_reflns_limit_l_min     -14
_diffrn_reflns_limit_l_max     14
_diffrn_standards_number     0
_refine_special_details
;
Hydrogen atoms H1, H1A, H2A, H2B and H5 were found in a
difference-Fourier map. These H atoms were refined isotropically, using
<i>DFIX</i> restraints with <i>N</i>--<i>H</i>(indole) distances of 0.87 (1)
\%A and <i>N</i>--<i>H</i>(ammonium) distances of 0.90 (1) \%A. Isotropic
displacement parameters were set to 1.2<i>U</i>~eq~ of the parent nitrogen
atoms and 1.5<i>U</i>~eq~ of the parent oxygen atoms. All other H atoms were
placed in calculated positions [C---H = 0.93 \%A (<i>sp</i>^2^), 0.97 \%A
(CH~2~), 0.96 \%A (CH~3~)].
;
_reflns_number_total     2730
_reflns_number_gt     2670
_reflns_threshold_expression     'I > 2\s(I)'
_refine_ls_structure_factor_coef     Fsqd
_refine_ls_matrix_type     full
_refine_ls_R_factor_all     0.0303
_refine_ls_R_factor_gt     0.0295
_refine_ls_wR_factor_gt     0.0764
_refine_ls_wR_factor_ref     0.0769
_refine_ls_goodness_of_fit_ref     1.096
_refine_ls_restrained_S_all     1.095
_refine_ls_number_reflns     2730
_refine_ls_number_parameters     202
_refine_ls_number_restraints     5
_refine_ls_hydrogen_treatment     mixed
_refine_ls_weighting_scheme     calc
_refine_ls_weighting_details
              'w=1/[\s^2^(Fo^2^)+(0.0456P)^2^+0.0849P] where P=(Fo^2^+2Fc^2^)/3'
_atom_sites_solution_hydrogens     mixed
_atom_sites_solution_primary     ?
_atom_sites_solution_secondary     ?
_refine_ls_shift/su_max     0.000
_refine_ls_shift/su_mean     0.000
_refine_diff_density_max     0.122
_refine_diff_density_min     -0.207
_refine_ls_extinction_method     none
_refine_ls_extinction_coef     .
_refine_ls_abs_structure_details
;
Flack <i>x</i> determined using 1280 quotients
[(<i>I</i>^+^)-(<i>I</i>^-^)]/[(<i>I</i>^+^)+(<i>I</i>^-^)]
(Parsons <i>et al.</i>,  2013)
;
_refine_ls_abs_structure_Flack     -0.2(2)
loop_
    _atom_type_symbol
    _atom_type_description
    _atom_type_scat_dispersion_real
    _atom_type_scat_dispersion_imag
    _atom_type_scat_source
    'C' 'C' 0.0033 0.0016
                         'International Tables Vol C Tables 4.2.6.8 and 6.1.1.4'
    'H' 'H' 0.0000 0.0000
                         'International Tables Vol C Tables 4.2.6.8 and 6.1.1.4'
    'N' 'N' 0.0061 0.0033
                         'International Tables Vol C Tables 4.2.6.8 and 6.1.1.4'
    'O' 'O' 0.0106 0.0060
                         'International Tables Vol C Tables 4.2.6.8 and 6.1.1.4'
_computing_data_collection
;
APEX4 (Bruker, 2021)
;
_computing_cell_refinement
;
SAINT (Bruker, 2021)
;
_computing_data_reduction
;
SAINT (Bruker, 2021)
;
_computing_structure_solution
;
<i>SHELXT2014</i> (Sheldrick 2015a)
;
_computing_structure_refinement
;
<i>SHELXL2018</i> (Sheldrick, 2015b)
;
_computing_molecular_graphics
;
OLEX2 (Dolomanov <i>et al.</i>,  2009)
;
_computing_publication_material
;
publCIF (Westrip, 2010)
;
loop_
    _atom_site_type_symbol
    _atom_site_label
    _atom_site_fract_x
    _atom_site_fract_y
    _atom_site_fract_z
    _atom_site_U_iso_or_equiv
    _atom_site_adp_type
    _atom_site_calc_flag
    _atom_site_occupancy
    _atom_site_disorder_assembly
    _atom_site_disorder_group
    O O1 0.6078(3) 0.04614(17) 0.56240(16) 0.0420(4) Uani d 1 . .
    N N1 0.4085(4) 0.5480(2) 0.39536(18) 0.0393(5) Uani d 1 . .
    N N2 -0.1882(3) 0.1720(2) 0.12931(17) 0.0349(4) Uani d 1 . .
    C C1 0.2113(5) 0.5182(2) 0.3334(2) 0.0380(5) Uani d 1 . .
    H H1B 0.127417 0.579809 0.289859 0.046 Uiso calc 1 . .
    C C2 0.4845(4) 0.4328(2) 0.44898(18) 0.0300(4) Uani d 1 . .
    C C3 0.6748(4) 0.4108(2) 0.5213(2) 0.0354(5) Uani d 1 . .
    H H3 0.772969 0.480992 0.543043 0.043 Uiso calc 1 . .
    C C4 0.7131(4) 0.2820(2) 0.55953(19) 0.0349(5) Uani d 1 . .
    H H4 0.840919 0.264578 0.606681 0.042 Uiso calc 1 . .
    C C5 0.5629(4) 0.1764(2) 0.52871(19) 0.0324(5) Uani d 1 . .
    C C6 0.3690(4) 0.1982(2) 0.46036(19) 0.0312(4) Uani d 1 . .
    H H6 0.267239 0.128191 0.442551 0.037 Uiso calc 1 . .
    C C7 0.3287(4) 0.3280(2) 0.41840(18) 0.0286(4) Uani d 1 . .
    C C8 0.1551(4) 0.3856(2) 0.34432(18) 0.0322(5) Uani d 1 . .
    C C9 -0.0508(4) 0.3163(3) 0.29002(19) 0.0357(5) Uani d 1 . .
    H H9A -0.170818 0.382400 0.272639 0.043 Uiso calc 1 . .
    H H9B -0.116215 0.252428 0.343399 0.043 Uiso calc 1 . .
    C C10 0.0157(4) 0.2435(2) 0.18230(19) 0.0307(4) Uani d 1 . .
    H H10A 0.078092 0.307744 0.128362 0.037 Uiso calc 1 . .
    H H10B 0.138068 0.178790 0.199422 0.037 Uiso calc 1 . .
    C C11 -0.3888(4) 0.2595(3) 0.1022(2) 0.0506(7) Uani d 1 . .
    H H11A -0.495409 0.212713 0.052715 0.076 Uiso calc 1 . .
    H H11B -0.333959 0.339444 0.065125 0.076 Uiso calc 1 . .
    H H11C -0.468021 0.283580 0.171023 0.076 Uiso calc 1 . .
    C C12 0.4759(3) 0.9157(2) 0.30591(18) 0.0279(4) Uani d 1 . .
    C C13 0.7233(4) 0.8699(2) 0.34523(19) 0.0291(4) Uani d 1 . .
    O O2 0.3103(3) 0.86964(18) 0.36400(16) 0.0392(4) Uani d 1 . .
    O O3 0.4636(3) 0.98887(17) 0.22060(15) 0.0390(4) Uani d 1 . .
    O O4 0.7505(3) 0.76747(19) 0.39757(19) 0.0493(5) Uani d 1 . .
    O O5 0.8902(3) 0.95034(18) 0.31279(16) 0.0389(4) Uani d 1 . .
    H H1A 0.487(5) 0.623(2) 0.399(3) 0.054(9) Uiso d 1 . .
    H H2A -0.142(5) 0.135(3) 0.0625(17) 0.046(8) Uiso d 1 . .
    H H2B -0.234(6) 0.107(2) 0.177(2) 0.048(8) Uiso d 1 . .
    H H1 0.715(7) 0.040(3) 0.602(3) 0.054(10) Uiso d 1 . .
    H H5 1.024(7) 0.922(4) 0.330(3) 0.067(11) Uiso d 1 . .
loop_
    _atom_site_aniso_label
    _atom_site_aniso_U_11
    _atom_site_aniso_U_22
    _atom_site_aniso_U_33
    _atom_site_aniso_U_12
    _atom_site_aniso_U_13
    _atom_site_aniso_U_23
    O1 0.0454(10) 0.0325(9) 0.0478(10) -0.0060(8) -0.0167(8) 0.0050(7)
    N1 0.0501(12) 0.0251(9) 0.0427(11) -0.0081(9) 0.0002(9) -0.0014(8)
    N2 0.0249(9) 0.0442(11) 0.0355(10) -0.0037(8) 0.0011(7) -0.0082(9)
    C1 0.0485(13) 0.0315(11) 0.0341(11) 0.0033(10) -0.0005(9) 0.0013(9)
    C2 0.0357(11) 0.0251(9) 0.0292(10) -0.0062(9) 0.0059(8) -0.0047(8)
    C3 0.0379(12) 0.0342(11) 0.0342(11) -0.0142(9) 0.0012(9) -0.0113(9)
    C4 0.0338(11) 0.0405(12) 0.0304(10) -0.0041(9) -0.0042(8) -0.0043(9)
    C5 0.0354(11) 0.0303(11) 0.0314(10) -0.0034(9) -0.0001(8) -0.0009(8)
    C6 0.0325(11) 0.0268(10) 0.0344(11) -0.0084(9) -0.0008(8) -0.0027(8)
    C7 0.0298(10) 0.0276(10) 0.0282(9) -0.0035(8) 0.0028(8) -0.0054(8)
    C8 0.0347(11) 0.0329(11) 0.0292(10) 0.0007(9) 0.0010(8) -0.0043(9)
    C9 0.0301(11) 0.0427(12) 0.0344(11) -0.0006(9) 0.0001(9) -0.0059(9)
    C10 0.0223(9) 0.0335(10) 0.0364(11) -0.0011(8) 0.0000(8) -0.0040(8)
    C11 0.0285(12) 0.074(2) 0.0487(15) 0.0014(12) -0.0078(10) 0.0122(13)
    C12 0.0192(9) 0.0255(9) 0.0389(11) -0.0006(7) -0.0053(8) -0.0010(9)
    C13 0.0215(9) 0.0296(10) 0.0361(10) -0.0024(8) -0.0052(7) 0.0010(9)
    O2 0.0187(7) 0.0423(9) 0.0567(10) -0.0034(6) -0.0011(7) 0.0103(8)
    O3 0.0264(7) 0.0443(9) 0.0463(9) -0.0007(7) -0.0098(6) 0.0118(8)
    O4 0.0290(8) 0.0397(10) 0.0790(13) -0.0060(7) -0.0172(8) 0.0244(9)
    O5 0.0170(7) 0.0445(10) 0.0554(10) -0.0019(6) -0.0011(7) 0.0172(8)
_geom_special_details
;
 All esds (except the esd in the dihedral angle between two l.s. planes)
 are estimated using the full covariance matrix.  The cell esds are taken
 into account individually in the estimation of esds in distances, angles
 and torsion angles; correlations between esds in cell parameters are only
 used when they are defined by crystal symmetry.  An approximate (isotropic)
 treatment of cell esds is used for estimating esds involving l.s. planes.
;
loop_
    _geom_bond_atom_site_label_1
    _geom_bond_atom_site_label_2
    _geom_bond_site_symmetry_2
    _geom_bond_distance
    _geom_bond_publ_flag
    O1 C5 . 1.378(3) ?
    O1 H1 . 0.77(4) ?
    N1 C1 . 1.370(3) ?
    N1 C2 . 1.377(3) ?
    N1 H1A . 0.873(14) ?
    N2 C10 . 1.496(3) ?
    N2 C11 . 1.472(3) ?
    N2 H2A . 0.910(14) ?
    N2 H2B . 0.898(14) ?
    C1 H1B . 0.9300 ?
    C1 C8 . 1.363(3) ?
    C2 C3 . 1.393(3) ?
    C2 C7 . 1.415(3) ?
    C3 H3 . 0.9300 ?
    C3 C4 . 1.375(4) ?
    C4 H4 . 0.9300 ?
    C4 C5 . 1.402(3) ?
    C5 C6 . 1.381(3) ?
    C6 H6 . 0.9300 ?
    C6 C7 . 1.401(3) ?
    C7 C8 . 1.435(3) ?
    C8 C9 . 1.501(3) ?
    C9 H9A . 0.9700 ?
    C9 H9B . 0.9700 ?
    C9 C10 . 1.510(3) ?
    C10 H10A . 0.9700 ?
    C10 H10B . 0.9700 ?
    C11 H11A . 0.9600 ?
    C11 H11B . 0.9600 ?
    C11 H11C . 0.9600 ?
    C12 C13 . 1.551(3) ?
    C12 O2 . 1.256(3) ?
    C12 O3 . 1.242(3) ?
    C13 O4 . 1.200(3) ?
    C13 O5 . 1.303(3) ?
    O5 H5 . 0.84(4) ?
loop_
    _geom_angle_atom_site_label_1
    _geom_angle_atom_site_label_2
    _geom_angle_atom_site_label_3
    _geom_angle_site_symmetry_1
    _geom_angle_site_symmetry_3
    _geom_angle
    _geom_angle_publ_flag
    C5 O1 H1 . . 113(3) ?
    C1 N1 C2 . . 108.64(19) ?
    C1 N1 H1A . . 129(2) ?
    C2 N1 H1A . . 122(2) ?
    C10 N2 H2A . . 109(2) ?
    C10 N2 H2B . . 108(2) ?
    C11 N2 C10 . . 114.2(2) ?
    C11 N2 H2A . . 106.4(19) ?
    C11 N2 H2B . . 109(2) ?
    H2A N2 H2B . . 110(3) ?
    N1 C1 H1B . . 124.7 ?
    C8 C1 N1 . . 110.6(2) ?
    C8 C1 H1B . . 124.7 ?
    N1 C2 C3 . . 130.8(2) ?
    N1 C2 C7 . . 107.5(2) ?
    C3 C2 C7 . . 121.7(2) ?
    C2 C3 H3 . . 121.0 ?
    C4 C3 C2 . . 117.9(2) ?
    C4 C3 H3 . . 121.0 ?
    C3 C4 H4 . . 119.4 ?
    C3 C4 C5 . . 121.2(2) ?
    C5 C4 H4 . . 119.4 ?
    O1 C5 C4 . . 121.2(2) ?
    O1 C5 C6 . . 117.5(2) ?
    C6 C5 C4 . . 121.3(2) ?
    C5 C6 H6 . . 120.7 ?
    C5 C6 C7 . . 118.7(2) ?
    C7 C6 H6 . . 120.7 ?
    C2 C7 C8 . . 106.89(19) ?
    C6 C7 C2 . . 119.2(2) ?
    C6 C7 C8 . . 133.9(2) ?
    C1 C8 C7 . . 106.3(2) ?
    C1 C8 C9 . . 126.0(2) ?
    C7 C8 C9 . . 127.6(2) ?
    C8 C9 H9A . . 109.2 ?
    C8 C9 H9B . . 109.2 ?
    C8 C9 C10 . . 112.22(18) ?
    H9A C9 H9B . . 107.9 ?
    C10 C9 H9A . . 109.2 ?
    C10 C9 H9B . . 109.2 ?
    N2 C10 C9 . . 112.32(17) ?
    N2 C10 H10A . . 109.1 ?
    N2 C10 H10B . . 109.1 ?
    C9 C10 H10A . . 109.1 ?
    C9 C10 H10B . . 109.1 ?
    H10A C10 H10B . . 107.9 ?
    N2 C11 H11A . . 109.5 ?
    N2 C11 H11B . . 109.5 ?
    N2 C11 H11C . . 109.5 ?
    H11A C11 H11B . . 109.5 ?
    H11A C11 H11C . . 109.5 ?
    H11B C11 H11C . . 109.5 ?
    O2 C12 C13 . . 114.59(18) ?
    O3 C12 C13 . . 117.46(18) ?
    O3 C12 O2 . . 127.91(19) ?
    O4 C13 C12 . . 121.18(19) ?
    O4 C13 O5 . . 125.39(19) ?
    O5 C13 C12 . . 113.40(18) ?
    C13 O5 H5 . . 113(3) ?
loop_
    _geom_torsion_atom_site_label_1
    _geom_torsion_atom_site_label_2
    _geom_torsion_atom_site_label_3
    _geom_torsion_atom_site_label_4
    _geom_torsion_site_symmetry_1
    _geom_torsion_site_symmetry_2
    _geom_torsion_site_symmetry_3
    _geom_torsion_site_symmetry_4
    _geom_torsion
    _geom_torsion_publ_flag
    O1 C5 C6 C7 . . . . -175.6(2) ?
    N1 C1 C8 C7 . . . . 0.1(3) ?
    N1 C1 C8 C9 . . . . 179.3(2) ?
    N1 C2 C3 C4 . . . . -177.7(2) ?
    N1 C2 C7 C6 . . . . 178.9(2) ?
    N1 C2 C7 C8 . . . . -0.2(2) ?
    C1 N1 C2 C3 . . . . -179.7(2) ?
    C1 N1 C2 C7 . . . . 0.3(3) ?
    C1 C8 C9 C10 . . . . 97.9(3) ?
    C2 N1 C1 C8 . . . . -0.2(3) ?
    C2 C3 C4 C5 . . . . -1.3(3) ?
    C2 C7 C8 C1 . . . . 0.1(2) ?
    C2 C7 C8 C9 . . . . -179.1(2) ?
    C3 C2 C7 C6 . . . . -1.1(3) ?
    C3 C2 C7 C8 . . . . 179.8(2) ?
    C3 C4 C5 O1 . . . . 176.8(2) ?
    C3 C4 C5 C6 . . . . -1.1(3) ?
    C4 C5 C6 C7 . . . . 2.3(3) ?
    C5 C6 C7 C2 . . . . -1.2(3) ?
    C5 C6 C7 C8 . . . . 177.6(2) ?
    C6 C7 C8 C1 . . . . -178.9(3) ?
    C6 C7 C8 C9 . . . . 1.9(4) ?
    C7 C2 C3 C4 . . . . 2.3(3) ?
    C7 C8 C9 C10 . . . . -83.1(3) ?
    C8 C9 C10 N2 . . . . 178.81(19) ?
    C11 N2 C10 C9 . . . . 57.2(3) ?
    O2 C12 C13 O4 . . . . 24.3(3) ?
    O2 C12 C13 O5 . . . . -157.6(2) ?
    O3 C12 C13 O4 . . . . -153.7(2) ?
    O3 C12 C13 O5 . . . . 24.4(3) ?
loop_
    _geom_hbond_atom_site_label_D
    _geom_hbond_atom_site_label_H
    _geom_hbond_atom_site_label_A
    _geom_hbond_site_symmetry_A
    _geom_hbond_distance_DH
    _geom_hbond_distance_HA
    _geom_hbond_distance_DA
    _geom_hbond_angle_DHA
    _geom_hbond_publ_flag
    N1 H1A O4 . 0.873(14) 2.079(17) 2.928(3) 164(3) yes
    N2 H2A O1 2_454 0.910(14) 2.30(3) 2.862(3) 120(2) yes
    N2 H2A O2 2_464 0.910(14) 2.35(2) 3.150(3) 147(3) yes
    N2 H2B O3 1_445 0.898(14) 2.15(2) 2.906(3) 141(3) yes
    N2 H2B O5 1_445 0.898(14) 2.34(2) 3.117(3) 145(3) yes
    O1 H1 O3 2_565 0.77(4) 2.00(4) 2.768(2) 172(4) yes
    O5 H5 O2 1_655 0.84(4) 1.76(4) 2.595(2) 177(4) yes
_shelx_space_group_comment
;
The symmetry employed for this shelxl refinement is uniquely defined
by the following loop, which should always be used as a source of
symmetry information in preference to the above space-group names.
They are only intended as comments.
;
_shelx_estimated_absorpt_T_min     0.968
_shelx_estimated_absorpt_T_max     0.994
_shelx_hkl_file
;
  -1   0   0    0.40    0.60
  -1   0   0    1.20    0.70
  -1   0   0    0.80    0.70
  -1   0   0    0.30    0.40
  -1   0   0   -0.20    0.70
  -1   0   0    0.70    0.90
  -1   0   0    0.00    0.70
   1   0   0    0.70    0.70
   1   0   0    0.10    0.70
   1   0   0    0.00    0.70
   1   0   0    0.80    0.80
   1   0   0   -0.20    0.70
   1   0   0   -0.20    0.70
  -2   0   0  350.76    8.80
  -2   0   0  374.26    8.30
  -2   0   0  377.46    8.10
  -2   0   0  369.76    9.00
  -2   0   0  353.56    9.70
  -2   0   0  387.96    9.00
  -2   0   0  373.56    8.90
  -2   0   0  369.06    8.80
  -2   0   0  373.56    8.90
   2   0   0  378.46    8.90
   2   0   0  377.96    9.10
   2   0   0  371.36    8.90
   2   0   0  376.96    9.00
   2   0   0  359.16    8.80
   2   0   0  354.36    8.80
  -3   0   0    0.30    1.20
  -3   0   0   -0.50    1.10
  -3   0   0   -1.20    0.80
  -3   0   0   -1.80    1.40
  -3   0   0    0.90    0.80
  -3   0   0    0.70    1.40
  -3   0   0    2.10    1.40
  -3   0   0   -0.40    1.20
  -3   0   0   -1.40    1.20
   3   0   0   -1.10    1.30
   3   0   0   -1.90    1.20
   3   0   0   -0.50    1.40
   3   0   0    1.50    1.40
   3   0   0    1.70    1.40
  -4   0   0   44.10    3.50
  -4   0   0   49.99    3.60
  -4   0   0   49.80    3.60
  -4   0   0   47.60    3.80
  -4   0   0   45.60    3.80
  -4   0   0   49.20    3.90
  -4   0   0   44.20    2.90
  -4   0   0   50.89    3.60
   4   0   0   48.60    3.50
   4   0   0   45.70    3.80
   4   0   0   47.90    3.70
   4   0   0   44.60    3.60
   4   0   0   46.20    3.70
  -5   0   0    1.30    1.90
  -5   0   0   -1.00    1.30
  -5   0   0    1.70    1.80
  -5   0   0   -0.30    0.90
  -5   0   0    3.50    2.20
  -5   0   0    0.40    2.20
  -5   0   0    4.60    1.80
  -5   0   0    1.30    1.90
  -5   0   0    1.60    2.00
   5   0   0    1.10    1.30
   5   0   0   -0.30    1.70
   5   0   0    0.30    1.80
  -6   0   0   18.70    2.60
  -6   0   0   23.10    2.10
  -6   0   0   20.40    3.50
  -6   0   0   28.30    4.40
  -6   0   0   23.40    3.70
  -6   0   0   25.20    3.80
  -6   0   0   22.90    4.40
  -6   0   0   23.80    3.60
   6   0   0   24.60    3.80
   6   0   0   23.30    3.50
   6   0   0   20.20    3.50
   6   0   0   34.40    4.30
  -7   0   0    1.30    2.80
  -7   0   0   -0.40    1.30
  -7   0   0    0.40    2.20
  -7   0   0    3.70    3.40
  -7   0   0    2.10    2.90
  -7   0   0    0.30    2.20
   7   0   0    1.70    2.40
   7   0   0    0.10    4.10
   7   1   0   35.20    6.70
   7   1   0   34.70    4.70
  -7  -1   0   36.50    4.90
  -7  -1   0   30.90    4.20
  -7  -1   0   29.80    5.20
  -7  -1   0   32.30    5.00
  -7  -1   0   24.00    3.30
   6   1   0   29.20    3.90
   6   1   0   31.50    4.30
   6   1   0   24.10    3.70
   6   1   0   32.00    4.10
   6   1   0   33.40    7.30
  -6  -1   0   31.00    4.50
  -6  -1   0   31.60    4.10
  -6  -1   0   19.80    3.30
  -6  -1   0   26.50    3.40
  -6  -1   0   28.40    4.10
  -6  -1   0   27.40    4.00
  -6  -1   0   28.60    3.90
   5   1   0  149.59    7.10
   5   1   0  151.78    7.00
   5   1   0  148.99    6.70
   5   1   0  153.48    7.20
   5   1   0  143.89    7.10
  -5  -1   0  143.09    7.00
  -5  -1   0  147.29    6.80
  -5  -1   0  149.99    6.20
  -5  -1   0  150.08    7.20
  -5  -1   0  140.99    6.40
  -5  -1   0  147.09    6.80
  -5  -1   0  151.88    6.90
  -5  -1   0  153.28    7.00
   4   1   0  136.09    5.90
   4   1   0  143.59    5.90
   4   1   0  129.09    5.80
   4   1   0  129.09    5.80
   4   1   0  134.09    6.00
  -4  -1   0  135.49    4.00
  -4  -1   0  137.89    5.90
  -4  -1   0  134.09    5.60
  -4  -1   0  138.29    5.40
  -4  -1   0  139.09    5.90
  -4  -1   0  135.49    6.00
  -4  -1   0  124.39    5.50
  -4  -1   0  127.69    5.80
  -4  -1   0  143.19    6.00
   3   1   0  257.47    7.60
   3   1   0  260.47    7.80
   3   1   0  254.27    7.60
   3   1   0  257.37    7.60
   3   1   0  261.67    7.50
  -3  -1   0  260.97    7.80
  -3  -1   0  256.37    7.60
  -3  -1   0  240.88    5.90
  -3  -1   0  254.27    7.50
  -3  -1   0  254.27    8.50
  -3  -1   0  251.47    7.60
  -3  -1   0  237.08    7.30
  -3  -1   0  232.98    7.50
   2   1   0  476.05   10.80
   2   1   0  476.85   10.90
   2   1   0  474.05   11.00
   2   1   0  482.15    9.70
   2   1   0  507.95   13.70
   2   1   0  474.95   10.80
   2   1   0  456.15   11.70
  -2  -1   0  466.25   10.70
  -2  -1   0  475.65   11.70
  -2  -1   0  451.35   10.70
  -2  -1   0  465.75   10.70
  -2  -1   0  459.55   10.90
  -2  -1   0  466.35    9.60
  -2  -1   0  470.65   11.00
  -2  -1   0  460.15   10.80
   1   1   0  203.78    5.00
   1   1   0  215.78    5.10
   1   1   0  212.88    5.20
   1   1   0  213.08    5.30
   1   1   0  210.28    5.10
   1   1   0  217.68    5.10
  -1  -1   0  213.48    5.20
  -1  -1   0  213.38    5.10
  -1  -1   0  212.88    5.10
  -1  -1   0  213.08    5.10
  -1  -1   0  213.78    5.10
  -1  -1   0  212.38    5.30
  -1   1   0  208.58    5.20
  -1   1   0  204.08    5.00
  -1   1   0  203.58    5.00
  -1   1   0  212.08    5.30
   1  -1   0  209.48    5.40
   1  -1   0  207.88    5.10
   1  -1   0  210.48    4.40
   1  -1   0  209.38    4.70
   1  -1   0  217.68    5.20
   1  -1   0  210.88    5.00
  -2   1   0  505.85   12.40
  -2   1   0  484.15   11.30
  -2   1   0  472.15   11.90
  -2   1   0  499.05   10.00
  -2   1   0  516.55   14.00
  -2   1   0  488.85   11.10
  -2   1   0  482.15   11.20
   2  -1   0  469.35   11.00
   2  -1   0  490.25   11.40
   2  -1   0  487.45   11.30
   2  -1   0  474.95   11.20
   2  -1   0  469.25   11.00
  -3   1   0  260.67    7.60
  -3   1   0  258.67    7.60
  -3   1   0  244.78    7.50
  -3   1   0  261.07    7.70
  -3   1   0  248.18    7.70
  -3   1   0  252.37    7.70
  -3   1   0  252.67    6.90
  -3   1   0  248.78    6.30
   3  -1   0  246.08    7.60
   3  -1   0  252.37    7.60
   3  -1   0  256.97    7.50
   3  -1   0  260.57    7.60
   3  -1   0  247.58    7.70
  -4   1   0  131.79    5.80
  -4   1   0  137.89    5.00
  -4   1   0  141.89    4.60
  -4   1   0  134.29    5.80
  -4   1   0  146.79    6.00
  -4   1   0  136.29    6.00
  -4   1   0  137.69    5.90
  -4   1   0  137.19    5.90
  -4   1   0  130.89    5.80
   4  -1   0  142.39    6.10
   4  -1   0  136.39    5.80
   4  -1   0  118.19    5.50
   4  -1   0  137.99    5.90
   4  -1   0  133.79    5.80
  -5   1   0  157.48    5.30
  -5   1   0  150.08    5.60
  -5   1   0  147.89    6.90
  -5   1   0  151.58    6.90
  -5   1   0  142.29    6.80
  -5   1   0  161.58    7.40
  -5   1   0  160.18    7.00
  -5   1   0  166.88    7.70
   5  -1   0  153.58    7.10
   5  -1   0  158.28    6.90
   5  -1   0  165.68    7.20
  -6   1   0   24.00    3.70
  -6   1   0   19.90    3.40
  -6   1   0   18.80    3.60
  -6   1   0   14.20    3.40
  -6   1   0   23.70    3.90
  -6   1   0   20.50    2.30
  -6   1   0   20.40    2.40
   6  -1   0   26.00    3.80
   6  -1   0   21.50    3.30
   6  -1   0   20.40    3.70
   6  -1   0   25.80    3.30
  -7   1   0   30.40    2.50
  -7   1   0   34.80    5.30
  -7   1   0   39.00    5.00
  -7   1   0   37.00    4.80
  -7   1   0   26.20    2.80
  -7   1   0   27.70    4.60
   7  -1   0   35.90    8.00
   7  -1   0   33.90    4.70
   7  -1   0   23.00    3.40
   7   2   0   88.29    6.50
   7   2   0   90.79    6.50
  -7  -2   0   78.49    5.50
  -7  -2   0   89.99    5.90
  -7  -2   0   90.69    6.70
   6   2   0   11.60    3.10
   6   2   0   10.40    3.00
   6   2   0    9.50    2.50
   6   2   0   11.80    2.70
   6   2   0    5.90    3.00
  -6  -2   0    9.20    2.70
  -6  -2   0    9.00    2.50
  -6  -2   0    9.70    2.70
  -6  -2   0    9.60    2.90
  -6  -2   0    7.40    2.70
  -6  -2   0   10.90    2.80
  -6  -2   0   10.60    2.70
  -6  -2   0    8.30    3.30
   5   2   0  559.04   15.60
   5   2   0  570.94   16.10
   5   2   0  593.14   17.20
   5   2   0  585.44   15.50
   5   2   0  566.54   15.80
  -5  -2   0  554.54   15.80
  -5  -2   0  582.04   15.20
  -5  -2   0  576.14   15.50
  -5  -2   0  600.24   15.50
  -5  -2   0  558.24   16.10
  -5  -2   0  570.54   15.60
  -5  -2   0  577.84   15.90
  -5  -2   0  513.65   20.50
   4   2   0  439.96   12.00
   4   2   0  428.06   11.90
   4   2   0  427.96   11.80
   4   2   0  431.26   12.20
   4   2   0  435.56   12.00
  -4  -2   0  422.06   12.10
  -4  -2   0  433.06   12.00
  -4  -2   0  434.56   11.80
  -4  -2   0  422.66   11.90
  -4  -2   0  424.06   11.90
  -4  -2   0  417.26   11.40
  -4  -2   0  418.26   12.10
   3   2   0  139.99    5.30
   3   2   0  144.29    3.90
   3   2   0  154.08    5.70
   3   2   0  151.38    5.70
   3   2   0  150.28    5.40
   3   2   0  143.49    5.40
   3   2   0  139.99    5.40
  -3  -2   0  135.49    5.30
  -3  -2   0  148.99    5.70
  -3  -2   0  144.59    5.40
  -3  -2   0  145.39    5.70
  -3  -2   0  151.28    5.40
  -3  -2   0  141.19    5.40
  -3  -2   0  148.79    5.60
   2   2   0  652.73   13.10
   2   2   0  644.84   14.00
   2   2   0  662.23   14.20
   2   2   0  651.33   14.20
   2   2   0  643.04   13.60
   2   2   0  629.74   14.40
   2   2   0  630.94   14.10
   2   2   0  635.24   14.30
  -2  -2   0  639.14   14.10
  -2  -2   0  653.33   14.10
  -2  -2   0  650.63   16.60
  -2  -2   0  586.84   16.50
  -2  -2   0  642.04   14.40
  -2  -2   0  629.34   14.40
   1   2   0   21.20    1.90
   1   2   0   26.20    1.50
   1   2   0   23.40    1.90
   1   2   0   23.70    1.60
   1   2   0   26.20    2.00
   1   2   0   22.80    2.00
   1   2   0   24.90    1.80
   1   2   0   25.10    2.00
  -1  -2   0   24.80    1.60
  -1  -2   0   28.60    2.10
  -1  -2   0   26.60    2.00
  -1  -2   0   26.60    1.70
  -1  -2   0   19.20    1.90
  -1  -2   0   26.60    2.00
   0   2   0   64.79    2.40
   0   2   0   59.29    2.20
   0   2   0   60.79    2.50
   0   2   0   57.59    2.20
   0   2   0   61.69    2.30
   0   2   0   58.29    2.30
   0  -2   0   61.99    2.40
   0  -2   0   61.59    2.30
   0  -2   0   62.09    2.60
   0  -2   0   59.09    2.30
   0  -2   0   60.39    2.20
   0  -2   0   58.09    2.20
  -1   2   0   22.50    1.90
  -1   2   0   24.30    2.30
  -1   2   0   24.60    2.00
  -1   2   0   20.80    1.90
  -1   2   0   23.10    1.60
  -1   2   0   25.10    1.60
   1  -2   0   23.50    1.90
   1  -2   0   26.60    1.60
   1  -2   0   25.00    2.00
   1  -2   0   24.70    1.50
   1  -2   0   27.00    2.20
  -2   2   0  661.33   14.40
  -2   2   0  622.54   15.10
  -2   2   0  649.24   14.30
  -2   2   0  658.53   14.60
   2  -2   0  658.13   13.50
   2  -2   0  656.33   14.90
   2  -2   0  643.64   14.50
   2  -2   0  620.44   12.80
   2  -2   0  648.94   14.30
   2  -2   0  657.93   14.30
  -3   2   0  142.49    5.60
  -3   2   0  141.99    5.80
  -3   2   0  151.18    5.60
  -3   2   0  154.48    5.60
  -3   2   0  142.89    5.50
   3  -2   0  146.39    5.60
   3  -2   0  155.38    5.60
   3  -2   0  148.49    5.90
   3  -2   0  149.99    5.50
   3  -2   0  155.48    5.70
   3  -2   0  147.29    4.80
  -4   2   0  420.96   11.90
  -4   2   0  422.86    9.50
  -4   2   0  418.76   12.10
  -4   2   0  440.76   12.20
  -4   2   0  433.36   11.90
  -4   2   0  434.96   12.30
  -4   2   0  434.76   11.20
   4  -2   0  422.16   11.80
   4  -2   0  418.16   12.30
   4  -2   0  417.26   11.80
   4  -2   0  402.56   11.90
   4  -2   0  424.86   10.70
   4  -2   0  432.06   12.10
  -5   2   0  575.54   15.50
  -5   2   0  569.64   15.80
  -5   2   0  534.05   17.40
  -5   2   0  567.34   16.00
  -5   2   0  585.24   14.50
  -5   2   0  581.64   15.70
  -5   2   0  560.04   15.90
   5  -2   0  581.44   16.00
   5  -2   0  584.64   15.70
   5  -2   0  581.04   15.70
   5  -2   0  582.74   14.20
   5  -2   0  551.34   16.20
   5  -2   0  519.65   20.30
  -6   2   0   11.30    3.60
  -6   2   0   11.80    2.90
  -6   2   0    8.00    2.70
  -6   2   0    9.60    2.70
  -6   2   0    6.50    1.90
  -6   2   0   12.50    3.30
   6  -2   0    9.70    2.10
   6  -2   0    3.30    2.50
   6  -2   0   11.40    3.00
   6  -2   0    8.70    2.80
  -7   2   0   93.49    6.70
  -7   2   0   78.99    4.80
  -7   2   0   90.39    6.90
  -7   2   0   85.09    7.00
  -7   2   0   92.49    6.60
   7  -2   0   79.39    7.30
   6   3   0   30.00    3.80
   6   3   0   18.90    4.10
   6   3   0   31.50    4.80
   6   3   0   34.00    4.30
   6   3   0   33.30    4.50
  -6  -3   0   33.30    4.60
  -6  -3   0   29.60    3.70
  -6  -3   0   30.70    4.10
  -6  -3   0   28.10    4.20
  -6  -3   0   31.60    4.50
  -6  -3   0   29.30    3.90
   5   3   0   27.20    4.00
   5   3   0   22.10    3.40
   5   3   0   19.80    3.40
   5   3   0   21.90    3.30
   5   3   0   20.90    3.20
  -5  -3   0   22.20    3.40
  -5  -3   0   15.50    3.50
  -5  -3   0   19.90    3.10
  -5  -3   0   22.70    3.60
  -5  -3   0   16.10    3.00
  -5  -3   0   15.90    3.10
  -5  -3   0   22.10    3.20
  -5  -3   0   17.70    3.50
   4   3   0  223.58    8.10
   4   3   0  216.98    7.90
   4   3   0  221.58    7.80
   4   3   0  219.88    7.70
   4   3   0  234.08    8.10
   4   3   0  225.38    7.10
  -4  -3   0  226.28    7.60
  -4  -3   0  218.28    7.80
  -4  -3   0  221.68    7.90
  -4  -3   0  218.18    8.20
  -4  -3   0  226.78    7.80
  -4  -3   0  226.48    8.60
   3   3   0  106.89    4.60
   3   3   0  103.89    4.60
   3   3   0  102.69    4.90
   3   3   0  106.69    4.00
   3   3   0  103.39    4.80
   3   3   0  103.29    4.90
   3   3   0  104.79    4.80
   3   3   0  106.59    3.50
  -3  -3   0  105.99    4.50
  -3  -3   0  113.19    4.70
  -3  -3   0  106.89    4.80
  -3  -3   0  109.09    5.00
  -3  -3   0  111.69    4.90
  -3  -3   0  105.89    4.80
   2   3   0  750.32   16.80
   2   3   0  745.53   16.30
   2   3   0  737.53   15.70
   2   3   0  744.93   16.00
   2   3   0  758.42   16.60
   2   3   0  762.52   16.40
   2   3   0  743.33   16.20
  -2  -3   0  752.92   16.40
  -2  -3   0  711.23   16.60
  -2  -3   0  762.42   17.20
  -2  -3   0  692.43   16.40
  -2  -3   0  735.03   16.30
   1   3   0  338.27    8.50
   1   3   0  350.06    7.80
   1   3   0  346.67    8.50
   1   3   0  350.26    8.80
   1   3   0  361.16    8.40
   1   3   0  357.36    8.00
   1   3   0  354.66    8.50
  -1  -3   0  340.97    8.60
  -1  -3   0  349.37    8.40
  -1  -3   0  344.07    8.50
  -1  -3   0  354.16    7.80
  -1  -3   0  350.36    8.60
  -1  -3   0  353.26    8.40
  -1  -3   0  330.07    8.00
   0   3   0   81.29    3.10
   0   3   0   83.49    3.20
   0   3   0   82.39    3.10
   0   3   0   79.69    3.50
   0   3   0   89.79    3.30
   0   3   0   89.19    4.80
   0  -3   0   84.29    3.60
   0  -3   0   84.99    3.20
   0  -3   0   82.29    3.00
   0  -3   0   76.89    3.20
   0  -3   0   82.99    3.10
   0  -3   0   84.19    3.20
  -1   3   0  348.37    8.70
  -1   3   0  354.56    8.40
  -1   3   0  353.86    7.90
  -1   3   0  331.07    8.40
  -1   3   0  356.26    8.40
  -1   3   0  354.86    8.60
  -1   3   0  358.06    8.70
  -1   3   0  342.97   10.20
   1  -3   0  335.27    8.30
   1  -3   0  346.27    7.90
   1  -3   0  347.57    8.40
   1  -3   0  355.26    9.20
   1  -3   0  358.36    7.90
  -2   3   0  741.73   15.20
  -2   3   0  734.13   16.10
  -2   3   0  720.33   16.90
  -2   3   0  724.13   16.40
  -2   3   0  705.83   16.00
   2  -3   0  730.23   16.40
   2  -3   0  734.63   15.20
   2  -3   0  705.43   16.00
   2  -3   0  720.63   15.90
   2  -3   0  735.23   15.40
   2  -3   0  716.43   14.60
   2  -3   0  726.93   16.90
   2  -3   0  741.23   16.10
  -3   3   0   96.99    4.60
  -3   3   0  102.29    4.90
  -3   3   0   96.09    5.10
  -3   3   0  105.99    4.90
  -3   3   0  108.79    4.80
   3  -3   0   99.69    4.80
   3  -3   0  115.19    4.00
   3  -3   0  107.49    4.70
   3  -3   0  107.19    5.20
   3  -3   0  107.49    2.90
   3  -3   0  108.69    4.80
   3  -3   0  105.49    4.60
   3  -3   0  102.09    4.30
  -4   3   0  215.58    8.50
  -4   3   0  197.48   11.30
  -4   3   0  219.68    8.10
  -4   3   0  225.68    8.00
  -4   3   0  239.88    8.20
   4  -3   0  224.78    6.80
   4  -3   0  237.98    8.70
   4  -3   0  228.68    7.60
   4  -3   0  239.38    8.40
   4  -3   0  227.48    7.90
   4  -3   0  192.78   11.00
  -5   3   0   19.30    3.10
  -5   3   0   19.10    3.20
  -5   3   0   16.30    3.10
  -5   3   0   26.10    4.10
  -5   3   0   18.10    3.50
   5  -3   0   18.70    2.50
   5  -3   0   19.80    3.30
   5  -3   0   24.50    4.10
   5  -3   0   24.50    3.60
   5  -3   0   18.10    5.50
   5  -3   0   32.10    3.80
   5  -3   0   19.50    3.10
  -6   3   0   32.60    4.40
  -6   3   0   24.50    3.20
  -6   3   0   38.40    4.80
  -6   3   0   23.80    3.80
  -6   3   0   31.50    4.10
  -6   3   0   31.10    4.60
  -6   3   0   29.60    4.40
   6  -3   0   34.00    6.10
   6  -3   0   28.60    3.20
   6  -3   0   35.70    4.50
   6  -3   0   31.50    4.30
   6  -3   0   38.80    4.70
   6  -3   0   30.90    5.20
   6  -3   0   40.00    5.30
   6   4   0   48.80    4.80
   6   4   0   47.00    5.50
   6   4   0   51.69    5.40
   6   4   0   55.79    4.90
   6   4   0   51.69    4.80
  -6  -4   0   54.09    5.40
  -6  -4   0   54.89    5.00
  -6  -4   0   56.49    5.60
  -6  -4   0   60.09    4.50
  -6  -4   0   44.30    4.50
  -6  -4   0   55.99    5.40
  -6  -4   0   50.89    4.90
  -6  -4   0   51.49    5.80
   5   4   0   87.19    5.50
   5   4   0   90.19    5.70
   5   4   0   85.19    5.40
   5   4   0   88.69    5.40
   5   4   0   83.49    5.30
   5   4   0   91.49    5.90
  -5  -4   0   91.99    5.60
  -5  -4   0   88.49    5.90
  -5  -4   0   84.49    5.40
  -5  -4   0   97.09    5.90
  -5  -4   0   88.39    5.40
  -5  -4   0   91.69    5.10
   4   4   0   60.49    4.10
   4   4   0   63.59    4.40
   4   4   0   63.69    4.60
   4   4   0   63.29    4.40
   4   4   0   63.69    4.70
   4   4   0   62.09    3.50
   4   4   0   61.59    4.20
  -4  -4   0   61.49    4.20
  -4  -4   0   63.69    4.50
  -4  -4   0   66.19    4.40
  -4  -4   0   62.19    4.30
  -4  -4   0   61.39    4.50
  -4  -4   0   62.79    4.10
   3   4   0  686.73   16.50
   3   4   0  681.53   16.40
   3   4   0  703.53   16.10
   3   4   0  677.13   15.20
   3   4   0  681.93   16.40
   3   4   0  691.63   16.30
   3   4   0  691.93   15.00
   3   4   0  699.73   17.00
   3   4   0  680.53   16.70
  -3  -4   0  678.43   16.40
  -3  -4   0  679.63   16.00
  -3  -4   0  684.93   16.40
  -3  -4   0  705.33   16.90
  -3  -4   0  669.13   16.60
   2   4   0  243.18    6.50
   2   4   0  239.18    7.60
   2   4   0  252.57    7.50
   2   4   0  254.07    7.40
   2   4   0  243.18    7.50
   2   4   0  252.87    7.30
   2   4   0  242.48    6.80
   2   4   0  248.78    7.30
  -2  -4   0  246.38    7.50
  -2  -4   0  248.88    6.80
  -2  -4   0  239.38    7.30
  -2  -4   0  257.87    7.70
  -2  -4   0  244.58    7.30
  -2  -4   0  252.87    6.70
   1   4   0   46.00    2.20
   1   4   0   48.90    3.00
   1   4   0   46.20    2.90
   1   4   0   50.59    2.90
   1   4   0   50.89    3.00
   1   4   0   45.20    2.70
  -1  -4   0   45.40    2.50
  -1  -4   0   46.50    2.80
  -1  -4   0   42.20    2.70
  -1  -4   0   44.10    2.90
  -1  -4   0   48.70    2.20
  -1  -4   0   48.70    2.90
   0   4   0  207.38    5.90
   0   4   0  209.68    6.60
   0   4   0  214.88    6.20
   0   4   0  206.18    6.00
   0   4   0  208.68    5.90
   0  -4   0  203.18    6.00
   0  -4   0  209.98    6.10
   0  -4   0  205.08    5.90
   0  -4   0  212.08    5.10
   0  -4   0  212.98    6.00
   0  -4   0  207.78    6.60
  -1   4   0   45.80    3.30
  -1   4   0   49.10    2.50
  -1   4   0   45.50    2.70
  -1   4   0   45.10    2.80
  -1   4   0   49.20    3.00
  -1   4   0   47.40    2.80
  -1   4   0   45.60    2.70
   1  -4   0   42.50    2.30
   1  -4   0   45.90    2.50
   1  -4   0   52.99    3.30
   1  -4   0   47.40    2.80
  -2   4   0  243.88    6.40
  -2   4   0  244.68    7.20
  -2   4   0  235.78    7.50
  -2   4   0  241.78    8.10
  -2   4   0  239.28    7.20
   2  -4   0  243.18    6.90
   2  -4   0  235.58    7.20
   2  -4   0  236.48    6.50
   2  -4   0  235.48    7.10
   2  -4   0  247.88    8.20
   2  -4   0  254.87    6.60
  -3   4   0  711.73   16.60
  -3   4   0  694.43   16.90
  -3   4   0  703.43   16.50
  -3   4   0  705.93   17.70
   3  -4   0  665.43   14.00
   3  -4   0  686.03   15.60
   3  -4   0  693.13   16.40
   3  -4   0  697.83   16.50
   3  -4   0  678.13   17.50
   3  -4   0  709.53   15.30
   3  -4   0  661.43   16.30
  -4   4   0   64.19    4.40
  -4   4   0   47.30    4.90
  -4   4   0   61.59    4.50
  -4   4   0   59.79    5.00
  -4   4   0   68.39    4.90
   4  -4   0   56.39    4.40
   4  -4   0   63.99    3.90
   4  -4   0   60.29    4.20
   4  -4   0   66.99    4.30
   4  -4   0   57.29    4.30
   4  -4   0   58.09    3.20
  -5   4   0   91.59    5.70
  -5   4   0   96.39    5.70
  -5   4   0   83.89    5.80
  -5   4   0   87.49    5.90
  -5   4   0   79.09    7.60
   5  -4   0   90.49    6.30
   5  -4   0   81.99    4.30
   5  -4   0   84.49    5.10
   5  -4   0   86.59    5.60
   5  -4   0   82.39    5.30
   5  -4   0   89.99    5.90
  -6   4   0   56.09    5.50
  -6   4   0   54.89    5.60
  -6   4   0   56.39    5.30
  -6   4   0   45.80    5.20
  -6   4   0   45.60    5.20
   6  -4   0   51.69    4.90
   6  -4   0   56.89    5.70
   6  -4   0   59.69    4.80
   6  -4   0   52.79    5.10
   6  -4   0   49.20    3.70
   6  -4   0   48.60    4.90
   6  -4   0   46.60    4.80
   6   5   0    2.00    2.30
   6   5   0    4.50    3.20
   6   5   0    6.90    2.70
   6   5   0    3.10    2.30
   6   5   0    0.30    2.40
   6   5   0    6.30    3.30
  -6  -5   0   14.40    3.60
  -6  -5   0    4.60    3.00
  -6  -5   0    5.40    2.00
  -6  -5   0    7.30    2.70
  -6  -5   0    6.50    2.90
  -6  -5   0   10.60    2.80
  -6  -5   0    7.10    2.90
   5   5   0   10.50    2.10
   5   5   0   14.90    3.30
   5   5   0    8.70    2.90
   5   5   0    9.60    2.60
   5   5   0    5.20    2.20
   5   5   0    7.60    2.60
  -5  -5   0    8.10    2.40
  -5  -5   0   11.40    2.50
  -5  -5   0    9.40    2.80
  -5  -5   0    9.10    3.00
  -5  -5   0   13.00    3.10
  -5  -5   0    9.00    2.60
   4   5   0   28.60    2.30
   4   5   0   32.40    3.60
   4   5   0   30.30    4.40
   4   5   0   26.60    5.00
   4   5   0   31.70    3.90
   4   5   0   30.70    2.50
   4   5   0   34.60    6.80
   4   5   0   28.00    3.40
   4   5   0   30.60    3.60
  -4  -5   0   34.00    5.90
  -4  -5   0   34.30    3.90
  -4  -5   0   25.30    3.40
  -4  -5   0   31.90    3.60
  -4  -5   0   30.70    3.50
   3   5   0  460.05   12.40
   3   5   0  432.56   10.90
   3   5   0  447.46   11.60
   3   5   0  441.76   12.70
   3   5   0  452.15   12.10
   3   5   0  471.55   12.30
   3   5   0  446.16   12.50
   3   5   0  431.26   12.10
  -3  -5   0  452.25   12.60
  -3  -5   0  434.16   12.70
  -3  -5   0  439.06   12.20
  -3  -5   0  450.05   12.20
  -3  -5   0  456.75   11.60
   2   5   0   83.99    4.30
   2   5   0   76.49    4.30
   2   5   0   87.79    4.20
   2   5   0   83.59    3.60
   2   5   0   86.49    3.60
   2   5   0   82.29    4.10
   2   5   0   94.19    4.60
   2   5   0   86.59    4.30
  -2  -5   0   87.89    3.60
  -2  -5   0   81.99    4.40
  -2  -5   0   85.89    4.30
  -2  -5   0   89.99    3.70
  -2  -5   0   82.09    4.20
  -2  -5   0   76.39    4.20
  -2  -5   0   85.59    4.40
   1   5   0  186.58    6.20
   1   5   0  177.38    5.90
   1   5   0  193.68    6.10
   1   5   0  180.98    5.00
   1   5   0  189.38    6.40
   1   5   0  181.78    6.20
  -1  -5   0  184.08    6.50
  -1  -5   0  182.58    5.00
  -1  -5   0  180.28    5.90
  -1  -5   0  172.38    6.00
  -1  -5   0  176.88    5.90
  -1  -5   0  176.98    5.60
  -1  -5   0  184.98    6.20
   0   5   0   87.09    4.00
   0   5   0   87.79    3.80
   0   5   0   93.19    4.00
   0   5   0   78.09    5.00
   0   5   0   91.19    4.10
   0   5   0   92.79    4.00
   0  -5   0   94.39    4.00
   0  -5   0   89.09    3.10
   0  -5   0   93.19    3.90
   0  -5   0   81.29    4.60
   0  -5   0   87.19    3.80
   0  -5   0   87.29    4.20
   0  -5   0   89.89    4.00
  -1   5   0  190.78    6.10
  -1   5   0  177.78    5.60
  -1   5   0  188.38    7.10
  -1   5   0  189.68    6.30
  -1   5   0  186.98    6.10
  -1   5   0  176.38    6.00
  -1   5   0  176.38    5.40
   1  -5   0  193.38    6.10
   1  -5   0  190.68    5.70
   1  -5   0  177.88    6.80
   1  -5   0  178.88    6.00
  -2   5   0   82.49    4.30
  -2   5   0   83.19    3.60
  -2   5   0   86.99    3.50
  -2   5   0   87.09    5.10
  -2   5   0   80.29    4.30
  -2   5   0   84.79    4.20
  -2   5   0   88.39    4.20
  -2   5   0   86.09    4.20
   2  -5   0   81.39    3.40
   2  -5   0   77.99    4.10
   2  -5   0   81.89    3.70
   2  -5   0   86.89    4.90
   2  -5   0   84.59    3.60
   2  -5   0   88.09    4.20
  -3   5   0  450.05   12.40
  -3   5   0  457.05   13.20
  -3   5   0  455.35   12.40
  -3   5   0  443.96   11.00
  -3   5   0  473.95   13.80
   3  -5   0  456.75   11.30
   3  -5   0  459.05   12.10
   3  -5   0  437.76   12.20
   3  -5   0  464.85   10.20
   3  -5   0  469.05   11.10
   3  -5   0  444.56   12.30
   3  -5   0  463.95   13.70
  -4   5   0   34.10    4.40
  -4   5   0   33.30    3.90
  -4   5   0   29.10    3.80
  -4   5   0   30.20    4.60
  -4   5   0   25.40    3.60
   4  -5   0   29.00    3.30
   4  -5   0   31.60    4.20
   4  -5   0   24.50    2.60
   4  -5   0   38.40    4.00
   4  -5   0   31.70    3.00
   4  -5   0   36.90    3.90
  -5   5   0   12.40    3.00
  -5   5   0   14.80    3.20
  -5   5   0    6.10    2.60
  -5   5   0   12.40    3.30
  -5   5   0   13.00    3.10
   5  -5   0    7.20    2.60
   5  -5   0    9.70    2.30
   5  -5   0    7.10    3.00
   5  -5   0   13.00    2.80
   5  -5   0    8.40    1.90
  -6   5   0    5.10    2.80
  -6   5   0    6.60    3.20
  -6   5   0    3.90    2.50
  -6   5   0    7.50    2.90
  -6   5   0   14.50    3.70
   6  -5   0    7.50    2.60
   6  -5   0    5.00    2.30
   6  -5   0   11.30    4.50
   6  -5   0    4.20    2.40
   6  -5   0   10.90    3.10
   6  -5   0    4.80    1.80
   6   6   0    2.30    3.20
   6   6   0    4.10    2.70
   6   6   0    4.40    3.20
   6   6   0    1.60    2.60
   6   6   0    2.40    1.90
   6   6   0    3.00    2.50
  -6  -6   0   -0.80    2.60
  -6  -6   0    0.30    2.50
  -6  -6   0   -0.10    1.70
  -6  -6   0    2.10    2.40
  -6  -6   0    0.90    2.40
   5   6   0   68.39    5.40
   5   6   0   60.89    5.10
   5   6   0   59.59    4.70
   5   6   0   61.79    4.70
   5   6   0   61.99    5.40
   5   6   0   55.29    5.40
   5   6   0   62.19    4.90
   5   6   0   63.39    5.10
  -5  -6   0   60.39    5.00
  -5  -6   0   54.49    4.90
  -5  -6   0   65.79    6.20
  -5  -6   0   63.79    4.80
  -5  -6   0   61.29    5.40
   4   6   0   47.20    3.90
   4   6   0   50.79    4.40
   4   6   0   54.09    4.60
   4   6   0   55.59    4.60
   4   6   0   47.50    4.00
   4   6   0   45.60    3.10
   4   6   0   51.19    4.70
   4   6   0   44.00    4.30
   4   6   0   52.39    3.20
  -4  -6   0   47.70    4.30
  -4  -6   0   44.70    3.80
  -4  -6   0   46.10    4.40
  -4  -6   0   50.49    4.60
   3   6   0   80.09    5.00
   3   6   0   81.49    4.80
   3   6   0   79.59    3.80
   3   6   0   85.69    4.90
   3   6   0   83.59    5.10
   3   6   0   78.59    4.70
   3   6   0   87.39    4.80
   3   6   0   73.99    4.10
  -3  -6   0   79.49    4.10
  -3  -6   0   75.79    4.80
  -3  -6   0   80.99    4.70
  -3  -6   0   82.59    5.10
  -3  -6   0   81.89    4.70
  -3  -6   0   84.39    5.00
   2   6   0  174.38    6.50
   2   6   0  176.58    6.50
   2   6   0  185.58    6.90
   2   6   0  177.68    6.70
   2   6   0  173.08    5.60
   2   6   0  170.68    6.80
   2   6   0  172.78    6.50
  -2  -6   0  174.08    6.80
  -2  -6   0  167.48    6.70
  -2  -6   0  168.08    6.40
  -2  -6   0  164.78    6.70
  -2  -6   0  178.78    5.90
  -2  -6   0  175.98    6.40
  -2  -6   0  170.88    5.50
   1   6   0  587.74   14.30
   1   6   0  570.44   14.30
   1   6   0  571.64   14.10
   1   6   0  576.44   14.10
   1   6   0  578.34   14.40
  -1  -6   0  578.34   12.70
  -1  -6   0  576.24   14.40
  -1  -6   0  569.64   14.30
  -1  -6   0  586.64   14.10
  -1  -6   0  569.64   14.00
  -1  -6   0  601.34   15.10
  -1  -6   0  547.45   13.60
   0   6   0   14.70    2.10
   0   6   0   15.70    2.70
   0   6   0   14.20    1.90
   0   6   0   19.20    2.40
   0   6   0   16.50    2.30
   0   6   0   19.30    2.60
   0   6   0   16.60    2.10
   0  -6   0   14.30    2.30
   0  -6   0   14.10    2.20
   0  -6   0   14.80    2.60
   0  -6   0   15.50    2.30
   0  -6   0   16.50    2.20
   0  -6   0   16.40    2.10
   0  -6   0   16.30    1.60
  -1   6   0  592.24   14.20
  -1   6   0  596.24   15.60
  -1   6   0  571.04   14.10
  -1   6   0  587.44   14.20
  -1   6   0  576.74   14.40
  -1   6   0  550.04   13.30
  -1   6   0  570.34   13.60
   1  -6   0  568.94   13.60
   1  -6   0  580.64   15.40
   1  -6   0  583.14   14.10
  -2   6   0  172.78    7.70
  -2   6   0  179.18    6.90
  -2   6   0  172.88    5.60
  -2   6   0  172.88    6.50
  -2   6   0  173.38    5.80
  -2   6   0  172.18    6.40
  -2   6   0  185.38    6.60
  -2   6   0  174.48    6.80
   2  -6   0  173.58    5.70
   2  -6   0  173.78    5.80
   2  -6   0  174.08    6.60
   2  -6   0  174.18    6.40
   2  -6   0  175.28    5.90
   2  -6   0  184.08    7.60
  -3   6   0   74.59    4.90
  -3   6   0   79.19    4.90
  -3   6   0   79.19    4.70
  -3   6   0   83.69    4.60
  -3   6   0   70.79    5.80
  -3   6   0   84.09    4.90
  -3   6   0   84.09    3.90
   3  -6   0   79.49    4.40
   3  -6   0   83.09    5.70
   3  -6   0   81.09    3.90
   3  -6   0   84.19    4.80
   3  -6   0   84.89    4.00
   3  -6   0   82.79    4.80
  -4   6   0   41.50    4.40
  -4   6   0   40.70    4.10
  -4   6   0   57.19    4.40
  -4   6   0   44.00    5.20
   4  -6   0   53.49    4.10
   4  -6   0   51.79    3.40
   4  -6   0   45.30    4.10
   4  -6   0   44.80    5.40
   4  -6   0   46.10    1.90
   4  -6   0   40.70    4.00
   4  -6   0   51.39    3.60
  -5   6   0   63.29    5.10
  -5   6   0   63.29    5.90
  -5   6   0   64.39    5.50
  -5   6   0   54.89    5.00
   5  -6   0   68.29    5.10
   5  -6   0   54.79    5.60
   5  -6   0   64.69    5.00
   5  -6   0   63.59    4.30
   5  -6   0   62.79    3.90
  -6   6   0    4.30    3.20
  -6   6   0    0.10    3.10
  -6   6   0    6.20    2.40
  -6   6   0   -1.50    2.60
   6  -6   0    7.20    3.10
   6  -6   0    1.40    1.60
   6  -6   0   -2.90    2.20
   6  -6   0    2.60    1.90
   6  -6   0    1.90    2.50
   5   7   0   57.99    5.00
   5   7   0   66.49    6.00
   5   7   0   68.49    5.40
   5   7   0   71.79    5.70
   5   7   0   71.69    5.90
   5   7   0   72.69    5.00
   5   7   0   58.69    5.20
   5   7   0   62.89    3.30
  -5  -7   0   58.79    5.10
  -5  -7   0   71.69    5.70
  -5  -7   0   65.39    5.40
  -5  -7   0   63.39    5.70
  -5  -7   0   52.99    4.70
  -5  -7   0   66.79    4.90
   4   7   0   16.60    2.20
   4   7   0   15.50    2.70
   4   7   0   15.10    3.00
   4   7   0   19.20    3.20
   4   7   0   22.60    3.90
   4   7   0   17.00    5.20
   4   7   0   18.00    3.40
  -4  -7   0   12.00    2.50
  -4  -7   0   12.40    3.00
  -4  -7   0   15.80    3.20
  -4  -7   0   21.00    3.40
  -4  -7   0   20.30    3.70
   3   7   0   25.20    2.80
   3   7   0   20.40    3.20
   3   7   0   22.20    3.10
   3   7   0   21.40    3.30
   3   7   0   20.30    3.10
   3   7   0   20.60    3.30
  -3  -7   0   23.50    3.20
  -3  -7   0   26.90    3.30
  -3  -7   0   20.30    3.30
  -3  -7   0   19.50    2.50
  -3  -7   0   16.40    3.10
  -3  -7   0   28.30    3.80
   2   7   0    2.50    1.90
   2   7   0   -3.20    1.40
   2   7   0   -0.40    1.00
   2   7   0    3.10    1.80
   2   7   0    2.30    1.90
   2   7   0    2.30    1.70
  -2  -7   0    0.70    1.60
  -2  -7   0    0.90    1.10
  -2  -7   0   -0.10    1.60
  -2  -7   0    0.60    1.70
  -2  -7   0    1.80    2.00
  -2  -7   0    2.10    2.00
   1   7   0  192.08    7.20
   1   7   0  199.58    7.10
   1   7   0  194.78    6.90
   1   7   0  192.88    7.30
   1   7   0  207.08    7.30
  -1  -7   0  189.28    7.00
  -1  -7   0  189.68    7.10
  -1  -7   0  190.98    5.80
  -1  -7   0  185.18    6.70
  -1  -7   0  194.98    7.00
  -1  -7   0  195.28    7.20
  -1  -7   0  185.88    7.70
   0   7   0   49.70    3.70
   0   7   0   44.00    4.10
   0   7   0   38.10    3.30
   0   7   0   40.20    3.00
   0   7   0   43.10    3.40
   0   7   0   42.00    3.40
   0   7   0   44.30    3.40
   0  -7   0   43.80    3.40
   0  -7   0   38.10    4.00
   0  -7   0   40.40    3.30
   0  -7   0   39.40    3.40
   0  -7   0   42.10    3.50
   0  -7   0   45.30    3.40
   0  -7   0   41.20    3.50
   0  -7   0   41.80    3.30
  -1   7   0  190.08    6.60
  -1   7   0  188.68    8.20
  -1   7   0  200.18    7.00
  -1   7   0  199.68    7.10
  -1   7   0  194.38    7.30
  -1   7   0  199.38    7.10
  -1   7   0  186.08    6.20
   1  -7   0  200.78    8.20
   1  -7   0  199.78    6.70
   1  -7   0  179.78    6.90
  -2   7   0   -2.90    2.20
  -2   7   0   -2.60    1.50
  -2   7   0    3.60    1.80
  -2   7   0    1.50    1.10
  -2   7   0   -1.30    1.60
  -2   7   0    3.50    1.90
  -2   7   0    1.30    1.40
  -2   7   0    2.40    1.80
   2  -7   0    0.50    1.20
   2  -7   0    3.20    1.80
   2  -7   0   -2.00    1.60
   2  -7   0    0.10    1.60
   2  -7   0    1.70    1.30
  -3   7   0   21.60    4.40
  -3   7   0   20.80    3.00
  -3   7   0   22.90    3.30
  -3   7   0   17.80    3.10
  -3   7   0   21.80    2.40
  -3   7   0   19.70    3.30
   3  -7   0   22.00    3.90
   3  -7   0   20.00    2.40
   3  -7   0   23.00    3.30
   3  -7   0   21.60    3.20
  -4   7   0   24.90    4.20
  -4   7   0   15.20    4.00
  -4   7   0   15.70    3.20
  -4   7   0   15.50    3.00
  -4   7   0   20.30    3.80
   4  -7   0   11.80    2.80
   4  -7   0   14.70    1.50
   4  -7   0   16.20    2.80
   4  -7   0   15.40    2.30
   4  -7   0   18.50    3.10
   4  -7   0   24.30    4.20
   4  -7   0   18.60    2.70
  -5   7   0   52.59    5.40
  -5   7   0   67.79    5.50
  -5   7   0   63.99    5.70
  -5   7   0   64.09    6.40
  -5   7   0   59.49    5.40
   5  -7   0   69.59    5.30
   5  -7   0   61.59    3.90
   5  -7   0   67.89    4.40
   5  -7   0   59.99    7.20
   5  -7   0   61.79    5.10
   5  -7   0   67.49    5.60
   5   8   0    9.30    4.70
   5   8   0   19.40    5.50
   5   8   0   16.00    3.30
   5   8   0   13.90    2.80
   5   8   0   15.10    2.50
   5   8   0   23.20    4.10
  -5  -8   0   19.60    3.90
  -5  -8   0   20.10    3.80
  -5  -8   0   17.20    3.20
  -5  -8   0   13.10    2.90
   4   8   0   89.89    4.90
   4   8   0   81.69    5.80
   4   8   0   79.69    5.60
   4   8   0   89.49    6.20
   4   8   0   77.59    7.80
   4   8   0   96.99    6.50
   4   8   0   90.29    5.90
  -4  -8   0   73.89    4.70
  -4  -8   0   78.09    6.20
  -4  -8   0   82.29    5.70
  -4  -8   0  101.79    6.60
  -4  -8   0   79.59    5.50
  -4  -8   0   79.19    7.80
   3   8   0   34.90    3.00
   3   8   0   31.30    4.20
   3   8   0   25.00    4.50
   3   8   0   32.40    3.90
   3   8   0   24.70    4.00
   3   8   0   35.50    4.10
  -3  -8   0   31.10    4.10
  -3  -8   0   32.80    3.20
  -3  -8   0   27.40    3.80
  -3  -8   0   24.70    2.80
  -3  -8   0   23.00    3.60
  -3  -8   0   22.60    3.70
  -3  -8   0   33.60    6.20
   2   8   0  225.08    8.70
   2   8   0  218.68    8.40
   2   8   0  227.98   12.70
   2   8   0  218.18    8.20
  -2  -8   0  218.48    8.20
  -2  -8   0  214.18    8.50
  -2  -8   0  195.28    9.00
  -2  -8   0  219.98    7.50
  -2  -8   0  211.68    8.40
  -2  -8   0  213.18    8.20
  -2  -8   0  219.28    6.70
   1   8   0  197.28    7.80
   1   8   0  187.38    7.40
   1   8   0  201.48    7.50
   1   8   0  199.38    7.60
   1   8   0  197.38    7.80
  -1  -8   0  187.18    5.80
  -1  -8   0  204.28    7.50
  -1  -8   0  195.88    7.50
  -1  -8   0  180.58   11.30
  -1  -8   0  200.18    7.40
  -1  -8   0  186.28    7.50
   0   8   0   24.40    4.10
   0   8   0   22.20    3.50
   0   8   0   23.70    3.30
   0   8   0   22.10    3.10
   0   8   0   25.10    3.20
   0   8   0   27.70    3.20
   0  -8   0   25.60    3.10
   0  -8   0   22.60    2.90
   0  -8   0   29.10    3.30
   0  -8   0   24.10    3.70
   0  -8   0   28.20    3.30
   0  -8   0   24.40    4.10
   0  -8   0   25.40    2.10
   0  -8   0   28.10    3.70
  -1   8   0  193.58    7.70
  -1   8   0  192.68    8.70
  -1   8   0  190.28    7.50
  -1   8   0  190.18    7.00
  -1   8   0  177.88    6.50
  -1   8   0  204.78    7.60
  -1   8   0  193.58    7.50
   1  -8   0  185.48    8.40
   1  -8   0  187.48    6.90
   1  -8   0  193.08    7.40
  -2   8   0  213.38    9.50
  -2   8   0  214.08    8.30
  -2   8   0  220.18    9.90
  -2   8   0  219.38    8.70
  -2   8   0  221.78    7.10
  -2   8   0  220.38    8.20
  -2   8   0  222.48    7.50
  -2   8   0  200.78    8.30
   2  -8   0  224.68    7.50
   2  -8   0  224.38    8.20
   2  -8   0  231.88    8.50
   2  -8   0  203.78    6.90
  -3   8   0   30.80    4.90
  -3   8   0   31.60    3.10
  -3   8   0   32.50    3.90
  -3   8   0   30.40    3.80
  -3   8   0   31.00    3.90
   3  -8   0   33.70    3.90
   3  -8   0   30.60    3.70
   3  -8   0   30.30    3.10
   3  -8   0   29.10    3.30
  -4   8   0   83.99   10.90
  -4   8   0   95.19    7.30
  -4   8   0   85.69    6.10
  -4   8   0   82.19    5.40
  -4   8   0   88.79    5.90
  -4   8   0   78.39    5.70
   4  -8   0   76.09    4.30
   4  -8   0   77.29    4.40
   4  -8   0   74.79    3.30
   4  -8   0   73.99    6.40
   4  -8   0   81.09    5.20
   4  -8   0   73.29    5.40
   4  -8   0   78.59    5.60
  -5   8   0   21.70    4.80
  -5   8   0   20.90    4.20
  -5   8   0   14.40    3.20
  -5   8   0   16.20    4.10
  -5   8   0   15.00    3.40
  -5   8   0   15.80    5.20
   5  -8   0   16.80    2.70
   5  -8   0   14.10    3.20
   5  -8   0   12.20    2.10
   5  -8   0   19.70    4.30
   5  -8   0   16.90    3.20
   4   9   0   43.10    5.30
   4   9   0   55.89    4.90
   4   9   0   45.20    3.90
   4   9   0   48.30    5.00
   4   9   0   51.19    4.90
   4   9   0   62.59    5.50
   4   9   0   48.20    4.90
  -4  -9   0   46.60    3.80
  -4  -9   0   56.79    5.60
  -4  -9   0   45.00    4.80
  -4  -9   0   50.79    6.00
  -4  -9   0   49.99    5.20
  -4  -9   0   45.70    4.70
   3   9   0   11.10    2.70
   3   9   0   12.60    2.10
   3   9   0   14.70    3.10
   3   9   0   12.30    2.90
   3   9   0   14.70    3.10
   3   9   0   19.80    3.50
   3   9   0   12.30    3.30
  -3  -9   0   16.20    3.60
  -3  -9   0   16.20    3.30
  -3  -9   0   16.10    3.40
  -3  -9   0   13.10    3.10
  -3  -9   0   13.40    2.40
  -3  -9   0   11.40    2.20
  -3  -9   0   14.10    3.00
   2   9   0  134.49    6.90
   2   9   0  133.99    6.80
   2   9   0  133.79    6.70
   2   9   0  143.09    7.10
   2   9   0  127.59    6.90
  -2  -9   0  129.69    5.00
  -2  -9   0  135.09    7.40
  -2  -9   0  146.59    7.10
  -2  -9   0  131.69    6.80
  -2  -9   0  138.09    6.90
  -2  -9   0  141.79    6.30
   1   9   0   32.60    3.90
   1   9   0   35.40    3.90
   1   9   0   36.40    4.50
   1   9   0   40.00    4.20
   1   9   0   26.90    3.60
  -1  -9   0   37.00    2.60
  -1  -9   0   40.70    4.50
  -1  -9   0   45.10    4.60
  -1  -9   0   31.60    3.70
  -1  -9   0   34.00    3.80
  -1  -9   0   39.40    4.80
   0   9   0   -1.90    1.90
   0   9   0    0.50    1.40
   0   9   0    0.30    1.90
   0   9   0    2.80    2.10
   0   9   0    4.50    2.00
   0   9   0   -1.50    1.60
   0  -9   0   -0.80    1.00
   0  -9   0    3.20    2.10
   0  -9   0    0.30    2.10
   0  -9   0   -0.30    1.60
   0  -9   0   -2.40    1.70
   0  -9   0    2.70    1.40
   0  -9   0   -1.20    1.70
   0  -9   0    2.60    2.00
  -1   9   0   35.50    3.90
  -1   9   0   31.60    3.50
  -1   9   0   33.00    3.10
  -1   9   0   33.00    4.90
  -1   9   0   37.70    4.40
  -1   9   0   32.10    3.80
  -1   9   0   28.90    3.60
   1  -9   0   34.70    2.60
   1  -9   0   38.00    4.80
   1  -9   0   36.70    4.00
   1  -9   0   34.10    3.50
  -2   9   0  139.99    6.80
  -2   9   0  136.69    7.00
  -2   9   0  139.89    6.00
  -2   9   0  142.99    8.10
  -2   9   0  134.79    8.10
  -2   9   0  127.79    5.60
  -2   9   0  139.59    6.90
   2  -9   0  130.59    5.90
   2  -9   0  131.09    6.60
   2  -9   0  137.39    5.60
  -3   9   0   11.00    2.80
  -3   9   0   10.90    3.80
  -3   9   0   12.90    3.00
  -3   9   0   18.50    2.70
  -3   9   0   13.90    2.90
  -3   9   0    9.10    4.60
  -3   9   0    9.40    3.40
   3  -9   0   12.70    2.90
   3  -9   0   11.20    2.30
   3  -9   0   15.00    3.20
   3  -9   0   14.00    3.50
   3  -9   0   12.20    2.30
  -4   9   0   52.99    5.10
  -4   9   0   42.40    4.50
  -4   9   0   47.80    5.00
  -4   9   0   52.59    3.90
  -4   9   0   53.39    6.40
  -4   9   0   53.89    5.00
  -4   9   0   46.60    5.50
   4  -9   0   58.39    5.90
   4  -9   0   47.90    3.70
   4  -9   0   52.49    5.00
   4  -9   0   51.69    5.40
   4  -9   0   45.50    2.80
   4  10   0   23.50    4.00
   4  10   0   17.00    3.50
   4  10   0   28.40    4.40
   4  10   0   29.80    4.80
   4  10   0   22.00    3.00
   4  10   0   27.30    4.00
  -4 -10   0   27.00    4.80
  -4 -10   0   28.20    5.00
  -4 -10   0   26.10    4.30
   3  10   0   35.30    4.70
   3  10   0   29.20    4.10
   3  10   0   25.30    4.00
   3  10   0   24.90    4.30
   3  10   0   29.00    4.00
   3  10   0   25.30    4.10
  -3 -10   0   28.10    2.90
  -3 -10   0   28.80    4.20
  -3 -10   0   31.40    4.50
  -3 -10   0   23.60    3.90
  -3 -10   0   24.00    3.20
  -3 -10   0   33.60    4.30
   2  10   0    2.10    2.40
   2  10   0   10.40    2.60
   2  10   0    4.70    2.30
   2  10   0   10.50    3.10
   2  10   0    3.40    2.30
  -2 -10   0   10.20    3.30
  -2 -10   0    5.90    2.60
  -2 -10   0    6.20    2.40
  -2 -10   0    6.10    1.50
  -2 -10   0    2.40    2.10
  -2 -10   0    5.60    2.30
  -2 -10   0    4.70    2.30
   1  10   0   53.39    4.70
   1  10   0   64.69    5.00
   1  10   0   57.49    5.40
   1  10   0   54.39    4.90
   1  10   0   57.69    4.80
  -1 -10   0   53.69    3.00
  -1 -10   0   54.39    4.80
  -1 -10   0   59.69    4.90
  -1 -10   0   54.49    4.60
  -1 -10   0   64.69    8.10
   0  10   0   15.50    3.30
   0  10   0   24.60    3.60
   0  10   0   18.50    3.20
   0  10   0   20.30    3.30
   0  10   0   24.60    3.50
   0 -10   0   22.50    3.60
   0 -10   0   18.90    3.40
   0 -10   0   20.70    3.80
   0 -10   0   17.10    2.00
   0 -10   0   21.30    3.70
  -1  10   0   54.29    5.70
  -1  10   0   49.50    4.70
  -1  10   0   53.99    4.90
  -1  10   0   60.49    4.80
  -1  10   0   49.99    4.70
  -1  10   0   52.59    4.00
  -1  10   0   53.49    4.40
   1 -10   0   51.39    6.50
   1 -10   0   36.70    4.30
   1 -10   0   45.80    4.90
   1 -10   0   55.39    3.20
   1 -10   0   61.09    5.50
   1 -10   0   54.59    4.40
  -2  10   0    3.50    2.40
  -2  10   0    2.40    1.70
  -2  10   0    2.40    2.00
  -2  10   0    6.60    2.00
  -2  10   0    3.40    2.90
  -2  10   0    4.40    2.20
  -2  10   0    3.90    2.50
  -2  10   0    2.40    2.40
   2 -10   0    3.90    2.40
   2 -10   0    4.20    2.30
   2 -10   0    4.60    1.70
   2 -10   0    1.30    2.40
   2 -10   0    8.50    3.80
  -3  10   0   30.20    4.30
  -3  10   0   27.60    5.30
  -3  10   0   29.50    3.90
  -3  10   0   27.90    4.30
  -3  10   0   29.60    3.40
  -3  10   0   26.00    3.70
  -3  10   0   31.60    4.50
   3 -10   0   21.10    3.70
   3 -10   0   25.50    4.00
   3 -10   0   29.00    3.40
   3 -10   0   41.70    6.00
   3 -10   0   33.10    4.30
  -4  10   0   30.20    4.50
  -4  10   0   21.10    4.90
  -4  10   0   27.40    4.10
  -4  10   0   27.90    4.60
  -4  10   0   20.30    2.80
  -4  10   0   18.90    3.90
   4 -10   0   25.10    4.80
   4 -10   0   22.40    2.70
   4 -10   0   18.30    3.80
   3  11   0   13.00    3.20
   3  11   0   10.10    3.60
   3  11   0   17.70    4.50
   3  11   0   14.40    3.50
   3  11   0   10.70    3.20
  -3 -11   0   20.60    3.90
  -3 -11   0   12.20    2.00
  -3 -11   0   16.60    3.60
  -3 -11   0   14.20    3.70
   2  11   0   47.10    4.80
   2  11   0   56.59    5.50
   2  11   0   54.69    5.10
   2  11   0   61.19    5.50
   2  11   0   64.39    5.30
  -2 -11   0   47.20    5.00
  -2 -11   0   58.59    5.30
  -2 -11   0   50.49    4.50
  -2 -11   0   55.49    5.40
  -2 -11   0   44.20    6.50
  -2 -11   0   49.80    3.10
  -2 -11   0   47.60    5.10
   1  11   0    8.20    3.00
   1  11   0    3.10    2.50
   1  11   0    7.60    2.60
   1  11   0    5.60    2.30
  -1 -11   0    2.10    4.00
  -1 -11   0    6.70    2.80
  -1 -11   0   10.00    2.80
  -1 -11   0    6.80    1.40
  -1 -11   0    4.70    2.60
  -1 -11   0    5.90    2.80
  -1 -11   0   11.70    3.10
   0  11   0    9.00    3.00
   0  11   0   22.40    3.40
   0  11   0   18.00    3.70
   0  11   0   12.70    3.20
   0 -11   0   16.70    1.90
   0 -11   0   11.90    3.10
   0 -11   0   11.30    2.90
   0 -11   0   22.50    3.30
   0 -11   0   17.50    4.00
   0 -11   0   16.60    3.40
   0 -11   0   16.70    3.40
  -1  11   0    9.10    3.20
  -1  11   0    8.70    2.80
  -1  11   0    3.70    2.00
  -1  11   0    6.70    2.50
  -1  11   0    6.00    2.70
  -1  11   0    7.40    2.60
  -1  11   0    4.50    3.20
   1 -11   0    4.00    2.90
   1 -11   0    7.60    2.40
   1 -11   0   12.40    3.60
   1 -11   0    7.10    1.50
   1 -11   0   13.90    3.10
   1 -11   0    4.10    2.10
  -2  11   0   59.69    5.20
  -2  11   0   53.79    4.40
  -2  11   0   49.70    4.90
  -2  11   0   59.79    5.20
  -2  11   0   57.79    6.20
  -2  11   0   60.79    6.70
  -2  11   0   57.39    5.20
   2 -11   0   49.70    3.50
   2 -11   0   56.29    5.20
   2 -11   0   47.70    5.20
   2 -11   0   55.89    4.50
   2 -11   0   57.29    6.20
  -3  11   0    9.40    2.40
  -3  11   0    8.80    2.70
  -3  11   0   10.70    3.70
  -3  11   0   14.10    4.20
  -3  11   0   10.70    2.90
  -3  11   0   16.60    3.50
   3 -11   0   10.70    2.50
   3 -11   0   10.00    2.30
   3 -11   0   15.80    3.50
   1  12   0   13.50    6.00
   1  12   0   10.50    3.50
   1  12   0   12.30    3.10
   1  12   0   13.00    3.80
   1  12   0   16.50    4.20
  -1 -12   0   12.60    3.60
  -1 -12   0   15.10    3.80
  -1 -12   0   12.90    1.80
  -1 -12   0   11.10    2.90
  -1 -12   0    9.60    3.20
   0  12   0   -1.10    2.10
   0  12   0    0.70    2.80
   0  12   0   -0.70    2.00
   0  12   0    1.00    2.40
   0  12   0   -2.80    2.30
   0 -12   0    1.10    1.00
   0 -12   0    0.20    2.40
   0 -12   0    6.00    2.40
   0 -12   0   -1.50    2.60
   0 -12   0    3.30    2.40
   0 -12   0   -1.00    2.20
  -1  12   0   16.40    3.50
  -1  12   0    7.90    3.10
  -1  12   0   14.40    3.30
  -1  12   0   12.10    3.60
   1 -12   0    9.10    3.10
   1 -12   0   10.80    3.40
   1 -12   0   12.00    1.90
   1 -12   0   10.70    1.90
   1 -12   1    4.90    1.10
   1 -12   1    8.80    3.30
   1 -12   1    9.00    2.80
   1 -12   1    6.40    1.30
  -1  12  -1    6.40    2.70
  -1  12  -1    3.50    2.20
  -1  12  -1    8.30    2.90
  -1  12  -1    2.90    2.70
  -1  12  -1    6.20    4.10
  -1  12  -1    8.10    2.70
   0 -12   1   19.20    1.40
   0 -12   1   18.80    4.40
   0 -12   1   22.40    4.30
   0 -12   1   18.10    3.70
   0 -12   1   20.70    4.10
   0 -12   1   14.60    3.20
   0  12  -1   15.40    3.00
   0  12  -1   14.80    3.80
   0  12  -1   18.00    3.30
   0  12  -1   12.00    3.10
   0  12  -1   22.80    4.10
  -1 -12   1   -1.00    2.10
  -1 -12   1   -0.40    2.50
  -1 -12   1    1.50    0.70
  -1 -12   1   -1.30    2.20
   1  12  -1    0.10    2.00
   1  12  -1    3.30    2.50
   1  12  -1    0.90    2.30
   1  12  -1   -0.40    3.10
   1  12  -1    0.60    3.00
   3 -11   1   51.99    5.40
   3 -11   1   51.49    3.80
   3 -11   1   54.09    4.10
  -3  11  -1   55.39    5.10
  -3  11  -1   45.90    4.90
  -3  11  -1   52.19    4.10
  -3  11  -1   62.19    7.90
  -3  11  -1   49.30    5.90
   2 -11   1    8.80    2.40
   2 -11   1    4.50    3.10
   2 -11   1    3.30    2.40
   2 -11   1    2.70    2.40
   2 -11   1    3.40    1.40
   2 -11   1    6.40    3.00
  -2  11  -1    2.80    2.90
  -2  11  -1    2.10    1.80
  -2  11  -1   -0.60    2.30
  -2  11  -1    1.40    2.10
  -2  11  -1    8.70    3.20
  -2  11  -1    1.90    2.40
  -2  11  -1    5.70    2.70
   1 -11   1  113.99    6.50
   1 -11   1  116.39    6.70
   1 -11   1  113.59    7.70
   1 -11   1  120.89    4.30
   1 -11   1  125.29    4.40
   1 -11   1  128.99    7.80
  -1  11  -1  110.79    8.10
  -1  11  -1  120.39    6.90
  -1  11  -1  124.99    6.70
  -1  11  -1  116.59    6.20
  -1  11  -1  113.99    6.70
  -1  11  -1  119.39    7.00
   0 -11   1    7.00    2.60
   0 -11   1   12.50    2.60
   0 -11   1    8.10    2.90
   0 -11   1   11.80    1.80
   0 -11   1   18.00    3.80
   0 -11   1   17.30    4.40
   0  11  -1   15.10    3.00
   0  11  -1   11.70    3.00
   0  11  -1   18.30    3.20
   0  11  -1   12.10    3.20
   0  11  -1   13.50    3.00
  -1 -11   1   17.10    1.60
  -1 -11   1   17.80    3.60
  -1 -11   1   17.70    3.40
  -1 -11   1   16.70    3.40
  -1 -11   1   18.90    3.10
   1  11  -1   17.20    3.10
   1  11  -1   23.20    3.70
   1  11  -1   14.30    3.50
   1  11  -1   23.40    4.00
   1  11  -1   19.60    3.60
  -2 -11   1    2.70    2.10
  -2 -11   1    4.10    2.50
  -2 -11   1    5.20    1.10
  -2 -11   1    5.80    2.50
  -2 -11   1    3.40    2.60
  -2 -11   1    2.80    2.10
  -2 -11   1    3.60    2.50
   2  11  -1    6.10    2.70
   2  11  -1    5.00    2.70
   2  11  -1    4.40    2.50
   2  11  -1    5.00    2.70
   2  11  -1    0.20    2.00
   2  11  -1    1.80    2.30
  -3 -11   1   40.10    3.00
  -3 -11   1   41.20    6.00
  -3 -11   1   38.50    4.80
  -3 -11   1   48.20    4.50
   3  11  -1   35.50    4.80
   3  11  -1   48.50    5.10
   3  11  -1   50.99    5.20
   3  11  -1   55.99    6.80
   3  11  -1   40.00    5.00
   4 -10   1   26.40    4.30
   4 -10   1   12.90    2.10
   4 -10   1   17.00    2.00
  -4  10  -1   19.20    2.50
  -4  10  -1   23.90    5.50
  -4  10  -1   15.90    3.50
  -4  10  -1   20.50    3.60
  -4  10  -1   15.10    3.30
   3 -10   1   34.80    5.50
   3 -10   1   29.50    3.80
   3 -10   1   20.70    3.60
   3 -10   1   20.00    2.70
   3 -10   1   26.00    3.90
  -3  10  -1   24.50    5.10
  -3  10  -1   33.70    4.80
  -3  10  -1   31.40    4.30
  -3  10  -1   31.80    4.10
  -3  10  -1   25.60    3.80
  -3  10  -1   24.00    3.00
  -3  10  -1   32.50    4.60
   2 -10   1   70.69    3.90
   2 -10   1   83.89    7.90
   2 -10   1   81.79    4.80
   2 -10   1   80.39    5.70
  -2  10  -1   75.99    5.50
  -2  10  -1   76.49    6.60
  -2  10  -1   87.89   11.10
  -2  10  -1   82.39    4.70
  -2  10  -1   87.79    5.50
  -2  10  -1   74.99    5.80
  -2  10  -1   76.89    5.40
   1 -10   1   55.49    5.30
   1 -10   1   50.19    2.80
   1 -10   1   52.49    2.80
   1 -10   1   50.09    4.50
   1 -10   1   52.49    7.10
  -1  10  -1   52.99    4.60
  -1  10  -1   56.39    4.90
  -1  10  -1   53.89    5.90
  -1  10  -1   65.39    5.40
  -1  10  -1   49.10    4.20
  -1  10  -1   56.89    4.60
   0 -10   1    3.30    2.40
   0 -10   1    0.30    2.20
   0 -10   1   -0.70    1.80
   0 -10   1    2.30    1.10
   0 -10   1   -0.70    2.10
   0 -10   1    0.80    2.00
   0  10  -1    0.10    1.70
   0  10  -1   -1.10    2.00
   0  10  -1    1.20    1.80
   0  10  -1    0.50    1.90
   0  10  -1   -1.40    2.00
  -1 -10   1    5.10    2.40
  -1 -10   1    6.60    2.40
  -1 -10   1    8.50    2.60
  -1 -10   1    5.50    1.30
  -1 -10   1    5.00    2.50
  -1 -10   1    5.50    2.40
   1  10  -1    2.40    2.60
   1  10  -1    7.60    2.00
   1  10  -1    4.30    2.40
   1  10  -1    4.40    2.40
   1  10  -1    1.10    1.80
  -2 -10   1   27.50    4.70
  -2 -10   1   32.10    4.50
  -2 -10   1   34.10    2.40
  -2 -10   1   40.40    4.30
  -2 -10   1   31.30    4.20
   2  10  -1   32.00    4.20
   2  10  -1   40.30    4.70
   2  10  -1   26.60    3.90
   2  10  -1   29.10    4.20
   2  10  -1   34.00    4.40
  -3 -10   1   18.20    3.40
  -3 -10   1   15.50    3.80
  -3 -10   1   11.80    2.90
  -3 -10   1   21.30    3.50
  -3 -10   1    9.20    3.00
  -3 -10   1   18.60    4.40
  -3 -10   1   19.10    2.30
   3  10  -1   19.80    3.50
   3  10  -1   15.40    3.50
   3  10  -1   22.40    4.30
   3  10  -1   17.30    3.40
   3  10  -1   19.60    3.80
   3  10  -1   20.70    3.70
  -4 -10   1    1.30    1.40
  -4 -10   1   10.30    5.40
  -4 -10   1    0.90    2.60
  -4 -10   1    2.10    1.80
   4  10  -1    8.80    2.80
   4  10  -1    3.50    1.50
   4  10  -1    4.10    3.00
   4  10  -1    1.00    3.00
   4  10  -1    3.90    2.30
   4  10  -1    6.20    2.50
   4  -9   1    1.30    1.60
   4  -9   1    0.40    2.30
   4  -9   1    3.00    2.90
   4  -9   1    2.10    1.30
   4  -9   1   -1.50    1.60
   4  -9   1    1.40    1.70
  -4   9  -1    2.30    3.20
  -4   9  -1   -2.70    2.20
  -4   9  -1    3.10    2.30
  -4   9  -1    3.50    2.20
  -4   9  -1    3.40    2.50
  -4   9  -1    4.00    2.70
   3  -9   1   37.90    5.10
   3  -9   1   38.10    6.00
   3  -9   1   36.00    3.20
   3  -9   1   35.80    3.30
  -3   9  -1   36.30    4.10
  -3   9  -1   38.20    3.20
  -3   9  -1   35.50    4.70
  -3   9  -1   31.50    3.90
  -3   9  -1   39.90    4.30
  -3   9  -1   33.40    5.20
   2  -9   1   72.99    4.20
   2  -9   1   69.39    3.80
   2  -9   1   67.99    4.80
  -2   9  -1   70.69    4.90
  -2   9  -1   73.69    5.10
  -2   9  -1   76.69    4.30
  -2   9  -1   62.59    6.20
  -2   9  -1   70.09    4.40
  -2   9  -1   64.69    4.90
  -2   9  -1   76.59    5.10
   1  -9   1  211.68    8.90
   1  -9   1  200.58    7.40
   1  -9   1  193.58    5.90
   1  -9   1  189.28    7.80
   1  -9   1  195.58    5.90
   1  -9   1  215.68    9.40
  -1   9  -1  197.68    7.90
  -1   9  -1  199.78    8.50
  -1   9  -1  206.68    8.50
  -1   9  -1  201.48    8.50
  -1   9  -1  187.18    7.30
  -1   9  -1  186.78   11.50
  -1   9  -1  203.58    9.60
   0  -9   1  262.47    9.60
   0  -9   1  265.67    9.60
   0  -9   1  277.27    6.90
   0  -9   1  268.07   10.50
   0  -9   1  276.07   10.30
   0  -9   1  257.77    9.10
   0   9  -1  264.47    9.30
   0   9  -1  278.17    9.50
   0   9  -1  266.17   13.60
   0   9  -1  269.87    9.20
   0   9  -1  271.17   10.00
  -1  -9   1   23.40    1.80
  -1  -9   1   22.50    3.90
  -1  -9   1   28.30    3.90
  -1  -9   1   18.20    3.10
  -1  -9   1   20.20    3.40
  -1  -9   1   19.00    3.10
   1   9  -1   29.90    4.20
   1   9  -1   24.50    4.20
   1   9  -1   26.80    3.60
   1   9  -1   21.10    3.20
   1   9  -1   25.70    3.70
  -2  -9   1   84.19    3.60
  -2  -9   1   87.19    5.60
  -2  -9   1   88.09    5.30
  -2  -9   1   85.09    5.70
  -2  -9   1   77.89    5.70
  -2  -9   1   88.99    5.50
   2   9  -1   85.59    5.60
   2   9  -1   86.99    5.50
   2   9  -1   86.99    5.50
   2   9  -1   85.19    5.40
   2   9  -1   91.79    5.90
  -3  -9   1  172.28   11.90
  -3  -9   1  150.68    7.50
  -3  -9   1  164.98    8.20
  -3  -9   1  156.48    7.00
  -3  -9   1  163.28    7.90
  -3  -9   1  150.38    5.70
   3   9  -1  168.48    7.70
   3   9  -1  165.48    8.10
   3   9  -1  155.68    7.70
   3   9  -1  167.68    7.80
   3   9  -1  165.48    8.00
   3   9  -1  174.38    8.40
   3   9  -1  155.68    5.80
  -4  -9   1    4.70    2.50
  -4  -9   1    3.30    1.80
  -4  -9   1    6.30    2.70
  -4  -9   1    8.80    3.80
  -4  -9   1    6.40    2.50
  -4  -9   1    5.40    2.70
   4   9  -1    0.70    1.60
   4   9  -1    2.60    2.30
   4   9  -1    6.60    2.60
   4   9  -1   -0.20    1.90
   4   9  -1   -0.20    2.10
   4   9  -1    2.00    2.60
   4   9  -1   14.00    2.70
   5  -8   1   12.40    6.10
   5  -8   1   14.50    3.00
   5  -8   1   18.10    3.70
   5  -8   1   13.70    2.10
  -5   8  -1   12.70    4.30
  -5   8  -1   23.70    4.00
  -5   8  -1   17.40    5.50
  -5   8  -1   15.00    3.60
  -5   8  -1   13.60    3.60
  -5   8  -1   14.80    3.30
   4  -8   1   80.69    5.60
   4  -8   1   88.69    4.20
   4  -8   1   75.69    4.90
   4  -8   1   85.19    8.90
   4  -8   1   91.49    5.00
   4  -8   1   77.89    2.60
  -4   8  -1   81.59    5.50
  -4   8  -1   85.89    5.70
  -4   8  -1   93.99   12.00
  -4   8  -1   78.29    6.80
  -4   8  -1   74.89    5.40
  -4   8  -1   85.89    6.20
   3  -8   1    3.80    1.80
   3  -8   1    5.70    2.10
   3  -8   1    3.70    1.60
   3  -8   1    3.90    1.70
  -3   8  -1    2.80    1.50
  -3   8  -1    1.20    1.90
  -3   8  -1    2.30    2.20
  -3   8  -1    2.30    2.20
  -3   8  -1    6.20    2.30
  -3   8  -1    5.80    3.10
   2  -8   1  159.98    6.80
   2  -8   1  161.08    8.00
   2  -8   1  144.39    5.70
   2  -8   1  151.48    5.50
  -2   8  -1  159.58    6.80
  -2   8  -1  131.09    6.60
  -2   8  -1  153.78    6.90
  -2   8  -1  147.99    5.70
  -2   8  -1  147.89    7.00
  -2   8  -1  142.49    6.50
  -2   8  -1  152.48    8.30
   1  -8   1  221.08    7.40
   1  -8   1  215.88    9.10
   1  -8   1  219.28    7.80
   1  -8   1  217.48    7.90
  -1   8  -1  224.28    8.30
  -1   8  -1  216.78    7.40
  -1   8  -1  225.28    9.50
  -1   8  -1  234.08    8.40
  -1   8  -1  221.28    8.00
  -1   8  -1  228.98    8.10
   0  -8   1  145.99    6.10
   0  -8   1  141.79    6.70
   0  -8   1  140.69    6.40
   0  -8   1  144.99    6.40
   0  -8   1  147.29    4.30
   0  -8   1  144.49    6.20
   0  -8   1  152.48    8.50
   0   8  -1  141.69    6.40
   0   8  -1  156.78    6.40
   0   8  -1  148.79    6.60
   0   8  -1  152.38    6.30
   0   8  -1  140.09    6.00
   0   8  -1  136.49    6.00
   0   8  -1  137.09    7.30
  -1  -8   1  138.49    6.30
  -1  -8   1  126.49    6.30
  -1  -8   1  127.09    5.90
  -1  -8   1  132.09    6.60
  -1  -8   1  130.09    4.10
  -1  -8   1  143.19    6.40
  -1  -8   1  134.09    5.90
   1   8  -1  129.69    6.00
   1   8  -1  135.69    6.20
   1   8  -1  119.79    6.10
   1   8  -1  132.69    6.00
   1   8  -1  137.79    6.50
  -2  -8   1   77.59    5.30
  -2  -8   1   90.99    5.20
  -2  -8   1   89.39    5.50
  -2  -8   1   88.19    5.00
  -2  -8   1   83.59    3.60
  -2  -8   1   88.79    5.40
   2   8  -1   91.99    5.60
   2   8  -1   80.19    5.00
   2   8  -1   79.79    5.20
   2   8  -1   85.69    5.60
   2   8  -1   97.79    5.50
   2   8  -1   95.19    5.40
  -3  -8   1   62.59    4.90
  -3  -8   1   63.49    5.10
  -3  -8   1   61.09    4.60
  -3  -8   1   66.29    4.50
  -3  -8   1   68.29    3.70
   3   8  -1   62.09    4.80
   3   8  -1   71.99    5.10
   3   8  -1   65.89    5.00
   3   8  -1   73.79    5.10
   3   8  -1   68.49    3.70
   3   8  -1   69.59    5.30
  -4  -8   1   39.30    4.90
  -4  -8   1   37.40    4.10
  -4  -8   1   49.60    4.70
  -4  -8   1   43.30    3.70
   4   8  -1   52.29    5.10
   4   8  -1   41.70    4.40
   4   8  -1   38.50    3.60
   4   8  -1   40.50    4.50
   4   8  -1   35.80    4.60
   4   8  -1   38.80    3.50
   4   8  -1   49.30    4.70
  -5  -8   1    2.10    2.90
  -5  -8   1    3.90    1.90
  -5  -8   1    3.10    2.00
  -5  -8   1    0.10    2.50
   5   8  -1    5.10    4.50
   5   8  -1   10.40    3.00
   5   8  -1    3.30    2.40
   5   8  -1    4.10    3.20
   5   8  -1    7.60    3.20
   5   8  -1    2.90    2.00
   5   8  -1    4.60    1.30
   5  -7   1   43.70    6.30
   5  -7   1   25.50    3.90
   5  -7   1   25.60    3.30
   5  -7   1   34.40    4.30
   5  -7   1   36.60    4.60
   5  -7   1   30.30    2.80
  -5   7  -1   36.90    5.50
  -5   7  -1   35.30    4.80
  -5   7  -1   43.50    5.00
  -5   7  -1   26.30    4.40
   4  -7   1   29.80    4.00
   4  -7   1   29.50    4.60
   4  -7   1   27.30    2.60
   4  -7   1   28.60    3.40
   4  -7   1   26.40    3.30
  -4   7  -1   31.40    4.10
  -4   7  -1   22.70    4.00
  -4   7  -1   31.50    5.10
  -4   7  -1   33.20    4.40
  -4   7  -1   27.30    3.80
  -4   7  -1   26.20    3.80
   3  -7   1   38.30    3.30
   3  -7   1   34.40    3.10
   3  -7   1   36.40    2.80
   3  -7   1   37.00    3.80
  -3   7  -1   37.70    3.80
  -3   7  -1   35.20    4.90
  -3   7  -1   31.30    2.70
  -3   7  -1   39.30    4.10
  -3   7  -1   36.60    3.80
  -3   7  -1   38.20    3.90
  -3   7  -1   25.10    3.60
   2  -7   1  131.09    4.90
   2  -7   1  126.69    5.70
   2  -7   1  127.59    6.80
   2  -7   1  131.79    4.80
   2  -7   1  126.79    5.60
  -2   7  -1  114.29    6.70
  -2   7  -1  126.49    5.70
  -2   7  -1  128.79    5.70
  -2   7  -1  128.29    6.10
  -2   7  -1  135.09    6.30
  -2   7  -1  123.49    4.90
  -2   7  -1  119.79    5.80
  -2   7  -1  115.69    5.10
   1  -7   1   56.09    4.20
   1  -7   1   62.39    3.80
   1  -7   1   60.59    3.50
   1  -7   1   57.19    4.50
  -1   7  -1   56.79    4.80
  -1   7  -1   55.69    3.40
  -1   7  -1   53.99    3.80
  -1   7  -1   59.49    3.90
  -1   7  -1   61.79    4.10
  -1   7  -1   53.49    3.40
  -1   7  -1   52.29    3.90
   0  -7   1  171.08    6.30
   0  -7   1  169.08    6.40
   0  -7   1  159.78    4.50
   0  -7   1  168.28    6.70
   0  -7   1  157.88    6.40
   0  -7   1  169.18    6.10
   0  -7   1  155.08    7.00
   0   7  -1  160.18    6.00
   0   7  -1  163.38    6.60
   0   7  -1  154.28    6.10
   0   7  -1  161.38    6.10
   0   7  -1  165.18    6.40
   0   7  -1  162.18    6.10
   0   7  -1  156.08    7.10
  -1  -7   1  125.09    6.00
  -1  -7   1  127.89    5.50
  -1  -7   1  131.29    3.90
  -1  -7   1  133.79    5.80
  -1  -7   1  120.69    5.90
  -1  -7   1  127.89    5.60
  -1  -7   1  132.59    5.90
   1   7  -1  124.89    5.80
   1   7  -1  112.79    5.50
   1   7  -1  140.79    5.80
   1   7  -1  126.99    5.50
   1   7  -1  127.79    5.50
  -2  -7   1  126.89    6.00
  -2  -7   1  110.49    5.40
  -2  -7   1  114.39    5.90
  -2  -7   1  117.69    5.30
  -2  -7   1  120.49    4.20
  -2  -7   1  112.79    5.30
   2   7  -1  114.79    4.20
   2   7  -1  128.89    6.10
   2   7  -1  103.19    5.40
   2   7  -1  127.69    5.60
   2   7  -1  113.69    5.70
   2   7  -1  116.39    5.70
   2   7  -1  108.49    5.40
  -3  -7   1   28.80    2.70
  -3  -7   1   29.50    3.80
  -3  -7   1   35.10    3.80
  -3  -7   1   32.10    3.60
  -3  -7   1   26.10    3.00
   3   7  -1   32.50    3.70
   3   7  -1   26.70    3.70
   3   7  -1   33.70    3.90
   3   7  -1   32.00    3.90
   3   7  -1   31.30    2.70
   3   7  -1   25.00    2.80
   3   7  -1   31.90    3.50
  -4  -7   1  166.38    8.00
  -4  -7   1  173.68    6.80
  -4  -7   1  170.28    7.20
  -4  -7   1  161.58    7.50
   4   7  -1  168.38    6.60
   4   7  -1  165.68    9.90
   4   7  -1  154.28    7.90
   4   7  -1  169.48    7.90
   4   7  -1  167.78    7.60
   4   7  -1  177.88    7.80
   4   7  -1  183.48    7.80
  -5  -7   1   31.40    4.60
  -5  -7   1   29.40    3.70
  -5  -7   1   36.30    4.60
  -5  -7   1   29.10    3.70
  -5  -7   1   28.30    4.40
  -5  -7   1   38.20    4.80
   5   7  -1   34.40    4.40
   5   7  -1   19.00    4.70
   5   7  -1   26.10    4.40
   5   7  -1   36.50    4.60
   5   7  -1   31.00    4.20
   5   7  -1   27.20    2.50
   5   7  -1   36.50    4.80
   5   7  -1   32.10    4.20
   5   7  -1   30.00    3.60
   6  -6   1   23.60    4.40
   6  -6   1   12.90    3.30
   6  -6   1   15.20    2.20
   6  -6   1   17.40    3.70
   6  -6   1   13.50    3.10
  -6   6  -1   13.00    3.60
  -6   6  -1   15.20    3.50
  -6   6  -1   18.60    4.40
  -6   6  -1   11.80    3.10
   5  -6   1   26.80    4.60
   5  -6   1   23.00    3.80
   5  -6   1   32.20    5.30
   5  -6   1   25.90    2.60
   5  -6   1   23.30    3.20
  -5   6  -1   27.50    4.00
  -5   6  -1   31.30    4.20
  -5   6  -1   30.70    4.90
  -5   6  -1   29.00    4.30
  -5   6  -1   32.30    4.10
   4  -6   1   52.39    4.00
   4  -6   1   52.09    5.00
   4  -6   1   52.79    3.10
   4  -6   1   57.89    4.60
   4  -6   1   60.89    4.20
  -4   6  -1   49.80    4.50
  -4   6  -1   45.20    5.10
  -4   6  -1   55.29    4.60
  -4   6  -1   51.09    4.40
   3  -6   1  147.99    4.90
   3  -6   1  136.79    5.60
   3  -6   1  137.69    5.60
   3  -6   1  133.69    5.90
   3  -6   1  147.49    6.20
   3  -6   1  139.49    7.20
  -3   6  -1  139.69    6.60
  -3   6  -1  135.89    6.40
  -3   6  -1  129.39    7.20
  -3   6  -1  137.39    6.10
  -3   6  -1  133.39    4.70
  -3   6  -1  139.19    6.20
  -3   6  -1  152.08    6.30
   2  -6   1  283.57    7.70
   2  -6   1  275.57    8.10
   2  -6   1  283.27    9.80
   2  -6   1  283.27    7.50
   2  -6   1  280.87    8.50
   2  -6   1  276.17    8.40
  -2   6  -1  261.57    7.80
  -2   6  -1  279.77    8.60
  -2   6  -1  273.07    8.50
  -2   6  -1  265.27    9.70
  -2   6  -1  275.07    8.70
  -2   6  -1  264.37    8.80
  -2   6  -1  265.87    8.90
  -2   6  -1  262.87    7.40
   1  -6   1  320.87   10.30
   1  -6   1  314.57    9.00
   1  -6   1  315.87    8.40
   1  -6   1  313.37    8.90
  -1   6  -1  323.07    8.80
  -1   6  -1  316.27    9.30
  -1   6  -1  315.47    9.20
  -1   6  -1  310.17    9.00
  -1   6  -1  317.17    9.00
  -1   6  -1  324.77    8.50
  -1   6  -1  318.57   10.30
   0  -6   1  273.47    7.90
   0  -6   1  281.87    8.10
   0  -6   1  281.07    8.40
   0  -6   1  267.47    7.90
   0  -6   1  279.37    8.60
   0  -6   1  279.47    8.50
   0  -6   1  274.27    6.40
   0  -6   1  277.97    9.00
   0   6  -1  271.97    8.10
   0   6  -1  277.87    9.00
   0   6  -1  268.17    8.00
   0   6  -1  277.87    8.30
   0   6  -1  276.37    7.90
   0   6  -1  275.87    8.40
   0   6  -1  276.37    8.10
  -1  -6   1  186.78    6.40
  -1  -6   1  183.58    6.70
  -1  -6   1  183.28    4.80
  -1  -6   1  181.18    7.20
  -1  -6   1  185.68    6.30
  -1  -6   1  186.28    6.90
  -1  -6   1  182.18    6.40
   1   6  -1  181.28    6.50
   1   6  -1  174.78    6.20
   1   6  -1  179.48    6.40
   1   6  -1  181.08    6.30
   1   6  -1  182.58    6.60
  -2  -6   1   95.09    3.70
  -2  -6   1   98.79    4.70
  -2  -6   1  107.69    5.00
  -2  -6   1   91.39    4.50
  -2  -6   1   96.79    4.90
  -2  -6   1   93.89    5.20
  -2  -6   1   94.29    4.90
   2   6  -1   92.69    4.30
   2   6  -1  103.19    5.00
   2   6  -1   90.19    4.70
   2   6  -1   93.79    4.80
   2   6  -1   93.39    4.70
   2   6  -1   91.09    4.90
   2   6  -1   93.79    4.80
   2   6  -1   89.19    3.60
  -3  -6   1  192.58    7.30
  -3  -6   1  212.78    8.00
  -3  -6   1  197.38    7.10
  -3  -6   1  197.68    6.50
  -3  -6   1  180.68   11.10
  -3  -6   1  198.08    7.50
   3   6  -1  189.48    6.70
   3   6  -1  193.38    7.50
   3   6  -1  194.58    7.40
   3   6  -1  201.38    7.70
   3   6  -1  210.58    7.80
   3   6  -1  198.58    7.90
   3   6  -1  192.18    6.50
   3   6  -1  198.88    7.40
  -4  -6   1  111.59    5.90
  -4  -6   1  108.39    6.10
  -4  -6   1  106.69    6.10
  -4  -6   1  122.49    5.50
   4   6  -1  123.09    6.30
   4   6  -1  112.09    6.00
   4   6  -1  107.19    4.20
   4   6  -1  111.59    6.40
   4   6  -1  110.89    5.60
   4   6  -1  122.09    6.20
   4   6  -1  123.09   10.00
   4   6  -1  120.59    5.50
  -5  -6   1   39.80    4.60
  -5  -6   1   47.10    6.70
  -5  -6   1   38.90    3.50
  -5  -6   1   45.00    4.70
  -5  -6   1   39.00    4.00
  -5  -6   1   44.50    5.30
   5   6  -1   36.30    4.20
   5   6  -1   49.00    4.80
   5   6  -1   37.10    4.90
   5   6  -1   43.10    4.80
   5   6  -1   37.10    4.70
   5   6  -1   32.60    3.80
   5   6  -1   37.20    3.60
   5   6  -1   47.60    5.00
  -6  -6   1    8.20    2.50
  -6  -6   1    9.00    2.90
  -6  -6   1   11.10    3.10
  -6  -6   1    8.00    3.20
  -6  -6   1   12.20    2.50
   6   6  -1    4.90    2.40
   6   6  -1    4.40    2.70
   6   6  -1   10.10    2.90
   6   6  -1    8.30    3.40
   6   6  -1   12.00    3.30
   6  -5   1   65.29    5.60
   6  -5   1   58.69    3.60
   6  -5   1   58.59    5.30
   6  -5   1   59.49    6.10
   6  -5   1   77.59    5.70
   6  -5   1   70.19    5.20
  -6   5  -1   72.39    5.80
  -6   5  -1   64.39    5.60
  -6   5  -1   68.99    6.80
  -6   5  -1   56.29    5.60
  -6   5  -1   66.99    5.90
   5  -5   1   41.00    4.00
   5  -5   1   42.60    4.40
   5  -5   1   45.60    5.70
   5  -5   1   44.80    4.30
   5  -5   1   44.20    3.00
  -5   5  -1   36.80    4.90
  -5   5  -1   41.30    4.60
  -5   5  -1   38.80    4.80
  -5   5  -1   39.50    4.40
  -5   5  -1   45.60    5.00
   4  -5   1   94.49    3.90
   4  -5   1  101.49    5.40
   4  -5   1   91.99    5.00
   4  -5   1   90.29    4.80
   4  -5   1   91.19    5.10
   4  -5   1   86.49    6.00
  -4   5  -1   97.59    5.60
  -4   5  -1   76.29    5.80
  -4   5  -1   88.79    7.80
  -4   5  -1   88.89    5.50
   3  -5   1  229.78    5.30
   3  -5   1  223.98    7.60
   3  -5   1  226.28    7.50
   3  -5   1  228.18    6.30
   3  -5   1  221.88    8.80
   3  -5   1  238.88    8.70
  -3   5  -1  230.28    7.80
  -3   5  -1  240.68    9.10
  -3   5  -1  244.88    8.50
  -3   5  -1  220.98    7.80
   2  -5   1   72.09    4.70
   2  -5   1   67.99    3.80
   2  -5   1   72.69    3.50
   2  -5   1   70.09    3.40
   2  -5   1   71.99    3.70
   2  -5   1   69.59    4.50
  -2   5  -1   76.59    4.30
  -2   5  -1   76.29    3.60
  -2   5  -1   68.29    3.00
  -2   5  -1   66.59    3.70
  -2   5  -1   75.99    4.70
  -2   5  -1   69.79    3.80
  -2   5  -1   72.19    3.90
  -2   5  -1   72.29    4.10
   1  -5   1  173.98    6.70
   1  -5   1  169.18    5.70
   1  -5   1  169.48    5.70
   1  -5   1  177.68    5.40
  -1   5  -1  173.58    5.70
  -1   5  -1  185.18    6.10
  -1   5  -1  175.38    6.00
  -1   5  -1  173.78    5.20
  -1   5  -1  180.38    6.80
  -1   5  -1  179.68    5.80
  -1   5  -1  163.78    5.50
   0  -5   1  689.03   15.60
   0  -5   1  681.63   13.70
   0  -5   1  673.33   15.70
   0  -5   1  695.73   15.90
   0  -5   1  669.63   15.20
   0  -5   1  693.43   16.40
   0  -5   1  675.63   15.20
   0  -5   1  685.13   18.30
   0   5  -1  660.33   15.60
   0   5  -1  691.03   15.20
   0   5  -1  702.13   15.60
   0   5  -1  667.03   15.20
   0   5  -1  684.53   15.30
   0   5  -1  660.03   15.40
   0   5  -1  724.53   16.60
  -1  -5   1   56.09    3.50
  -1  -5   1   64.09    3.70
  -1  -5   1   61.39    3.30
  -1  -5   1   56.59    3.30
  -1  -5   1   52.19    3.20
  -1  -5   1   59.39    2.30
  -1  -5   1   55.59    3.10
   1   5  -1   55.59    3.40
   1   5  -1   58.39    3.40
   1   5  -1   60.59    3.30
   1   5  -1   60.39    3.20
   1   5  -1   57.69    3.40
   1   5  -1   59.29    2.30
  -2  -5   1  302.77   10.10
  -2  -5   1  313.37    8.70
  -2  -5   1  325.77    9.00
  -2  -5   1  342.37    9.50
  -2  -5   1  318.47    9.50
  -2  -5   1  320.57    9.00
  -2  -5   1  335.07    9.20
   2   5  -1  322.87    8.10
   2   5  -1  308.77    9.00
   2   5  -1  318.37    8.70
   2   5  -1  332.07    9.40
   2   5  -1  337.57    9.20
   2   5  -1  339.37    9.50
   2   5  -1  325.77    9.70
   2   5  -1  331.47    9.40
  -3  -5   1  231.78    7.10
  -3  -5   1  235.18    8.40
  -3  -5   1  220.18    7.20
  -3  -5   1  241.08    8.10
  -3  -5   1  221.38    8.50
  -3  -5   1  227.28    7.80
   3   5  -1  220.58    7.00
   3   5  -1  234.98    7.80
   3   5  -1  238.58    9.10
   3   5  -1  219.08    7.90
   3   5  -1  226.88    8.20
   3   5  -1  224.28    7.70
   3   5  -1  221.78    7.00
   3   5  -1  230.28    8.00
  -4  -5   1   66.49    4.70
  -4  -5   1   64.79    4.10
  -4  -5   1   66.89    4.90
  -4  -5   1   69.79    4.60
  -4  -5   1   68.99    4.70
   4   5  -1   61.49    3.70
   4   5  -1   68.69    5.50
   4   5  -1   68.89    2.90
   4   5  -1   77.19    5.30
   4   5  -1   64.79    4.10
   4   5  -1   63.79    4.50
   4   5  -1   68.29    6.80
  -5  -5   1   -0.20    2.10
  -5  -5   1    2.30    2.40
  -5  -5   1    3.00    1.70
  -5  -5   1    1.90    1.80
  -5  -5   1    2.20    2.00
  -5  -5   1    1.20    2.10
   5   5  -1    5.40    2.40
   5   5  -1    4.30    2.30
   5   5  -1   -2.10    1.60
   5   5  -1    3.70    2.30
   5   5  -1    0.10    2.30
   5   5  -1    0.50    1.60
   5   5  -1    0.70    1.60
  -6  -5   1    7.80    3.40
  -6  -5   1    7.40    2.70
  -6  -5   1   11.70    2.20
  -6  -5   1   11.10    3.20
  -6  -5   1    9.40    2.90
  -6  -5   1    6.90    2.90
   6   5  -1    9.90    2.90
   6   5  -1   11.10    3.00
   6   5  -1    6.60    3.30
   6   5  -1   12.20    2.90
   6   5  -1   11.50    3.30
   6  -4   1    1.40    2.30
   6  -4   1    2.80    1.50
   6  -4   1    3.00    2.20
   6  -4   1    5.40    2.40
   6  -4   1    7.70    2.70
   6  -4   1    4.70    2.30
   6  -4   1    5.30    2.90
  -6   4  -1    3.60    2.80
  -6   4  -1    7.10    2.80
  -6   4  -1    4.70    3.20
  -6   4  -1    4.10    2.50
   5  -4   1  195.98    8.10
   5  -4   1  192.28    8.40
   5  -4   1  189.58    7.80
   5  -4   1  195.48    9.10
   5  -4   1  188.48    6.30
  -5   4  -1  204.38    8.30
  -5   4  -1  189.28    8.10
  -5   4  -1  197.08    8.50
  -5   4  -1  173.98    8.70
  -5   4  -1  187.98    8.50
   4  -4   1    1.20    1.00
   4  -4   1    3.10    2.10
   4  -4   1   -0.50    1.50
   4  -4   1   -1.10    1.50
   4  -4   1    2.00    1.70
   4  -4   1    1.50    2.30
  -4   4  -1    1.10    2.00
  -4   4  -1    1.20    1.80
  -4   4  -1    0.30    1.70
  -4   4  -1   -1.70    1.70
  -4   4  -1   -2.80    2.00
   3  -4   1  156.78    5.70
   3  -4   1  160.38    6.90
   3  -4   1  164.58    5.90
   3  -4   1  146.29    5.80
   3  -4   1  158.18    5.90
   3  -4   1  156.98    4.70
  -3   4  -1  150.68    6.30
  -3   4  -1  163.68    7.00
  -3   4  -1  162.28    6.10
  -3   4  -1  157.68    6.00
   2  -4   1  224.48    7.80
   2  -4   1  218.78    5.60
   2  -4   1  215.58    6.60
   2  -4   1  212.18    6.40
   2  -4   1  216.88    6.60
   2  -4   1  219.08    6.30
  -2   4  -1  213.58    6.60
  -2   4  -1  209.38    5.50
  -2   4  -1  211.48    7.00
  -2   4  -1  210.18    7.50
  -2   4  -1  212.78    6.60
  -2   4  -1  209.08    6.30
   1  -4   1  305.77    7.30
   1  -4   1  312.17    9.00
   1  -4   1  317.97    8.00
   1  -4   1  310.87    8.00
   1  -4   1  308.67    7.90
  -1   4  -1  292.97    7.90
  -1   4  -1  305.47    7.90
  -1   4  -1  311.57    8.20
  -1   4  -1  312.27    7.40
  -1   4  -1  309.77    7.90
  -1   4  -1  305.97    8.30
  -1   4  -1  315.77    9.00
   0  -4   1  213.98    6.60
   0  -4   1  209.78    4.70
   0  -4   1  207.18    6.10
   0  -4   1  198.78    6.20
   0  -4   1  202.28    5.80
   0  -4   1  204.38    5.70
   0  -4   1  214.38    6.20
   0  -4   1  207.58    5.80
   0   4  -1  211.48    5.90
   0   4  -1  210.48    6.10
   0   4  -1  208.48    5.80
   0   4  -1  201.88    5.70
   0   4  -1  205.08    6.20
   0   4  -1  205.38    6.00
   0   4  -1  219.18    6.90
  -1  -4   1  530.55   12.10
  -1  -4   1  490.85   11.60
  -1  -4   1  509.05   12.20
  -1  -4   1  516.95   11.80
  -1  -4   1  514.65   10.60
  -1  -4   1  519.55   11.90
  -1  -4   1  504.25   11.90
   1   4  -1  515.65   11.90
   1   4  -1  498.05   11.90
   1   4  -1  494.25   11.70
   1   4  -1  507.35   12.20
   1   4  -1  500.15   11.70
   1   4  -1  522.15   11.70
   1   4  -1  504.35   10.60
  -2  -4   1  565.54   13.50
  -2  -4   1  599.04   13.70
  -2  -4   1  571.24   13.40
  -2  -4   1  580.84   14.00
  -2  -4   1  587.44   13.30
  -2  -4   1  562.44   13.20
  -2  -4   1  563.44   13.70
   2   4  -1  569.14   13.50
   2   4  -1  576.84   13.10
   2   4  -1  569.74   14.00
   2   4  -1  575.94   13.80
   2   4  -1  573.24   13.50
   2   4  -1  567.34   13.70
   2   4  -1  558.54   12.70
  -3  -4   1   62.49    4.00
  -3  -4   1   63.89    3.80
  -3  -4   1   70.89    4.10
  -3  -4   1   59.29    3.90
  -3  -4   1   64.39    3.50
   3   4  -1   65.19    3.90
   3   4  -1   60.29    3.80
   3   4  -1   65.79    4.10
   3   4  -1   66.49    3.50
   3   4  -1   60.99    3.30
   3   4  -1   62.19    3.90
   3   4  -1   67.59    4.10
  -4  -4   1   39.30    5.80
  -4  -4   1   33.20    3.60
  -4  -4   1   25.60    3.90
  -4  -4   1   19.30    2.80
  -4  -4   1   29.10    3.50
  -4  -4   1   29.00    3.00
  -4  -4   1   27.10    2.70
   4   4  -1   30.90    3.50
   4   4  -1   30.10    3.80
   4   4  -1   32.30    3.80
   4   4  -1   33.30    3.30
   4   4  -1   28.80    2.80
   4   4  -1   26.10    3.20
   4   4  -1   30.50    3.40
  -5  -4   1   51.29    4.40
  -5  -4   1   53.59    3.80
  -5  -4   1   51.59    4.70
  -5  -4   1   49.50    4.60
  -5  -4   1   59.19    4.70
  -5  -4   1   58.39    5.40
  -5  -4   1   53.19    4.80
   5   4  -1   49.90    4.40
   5   4  -1   50.89    4.60
   5   4  -1   54.09    4.70
   5   4  -1   44.00    3.70
   5   4  -1   58.19    4.40
  -6  -4   1   38.80    4.60
  -6  -4   1   36.90    4.50
  -6  -4   1   33.80    4.80
  -6  -4   1   40.80    5.20
  -6  -4   1   35.80    4.70
  -6  -4   1   35.00    4.60
  -6  -4   1   30.00    3.40
  -6  -4   1   38.50    4.60
   6   4  -1   35.90    4.80
   6   4  -1   35.10    4.90
   6   4  -1   30.50    4.60
   6   4  -1   37.70    4.70
   6   4  -1   42.20    4.70
   6  -3   1   29.30    4.70
   6  -3   1   24.80    2.70
   6  -3   1   19.40    3.50
   6  -3   1   20.30    4.40
   6  -3   1   25.20    3.80
   6  -3   1   32.00    5.30
   6  -3   1   27.80    3.90
  -6   3  -1   23.90    3.80
  -6   3  -1   23.90    3.80
  -6   3  -1   24.30    4.10
  -6   3  -1   18.00    3.10
  -6   3  -1   29.90    4.60
  -6   3  -1   23.60    3.70
   5  -3   1   58.99    4.60
   5  -3   1   55.89    4.50
   5  -3   1   47.70    5.00
   5  -3   1   60.39    4.70
   5  -3   1   58.49    3.50
   5  -3   1   57.29    4.70
   5  -3   1   60.39    5.70
  -5   3  -1   52.09    5.00
  -5   3  -1   58.39    4.80
  -5   3  -1   47.20    4.60
  -5   3  -1   58.69    4.70
  -5   3  -1   59.89    4.20
  -5   3  -1   57.89    4.80
   4  -3   1   20.60    2.90
   4  -3   1   21.80    2.90
   4  -3   1   19.20    2.70
   4  -3   1   14.70    3.00
   4  -3   1   17.40    2.80
   4  -3   1   12.80    2.80
   4  -3   1   19.00    2.00
  -4   3  -1   20.50    3.10
  -4   3  -1   23.30    3.00
  -4   3  -1   21.00    3.00
  -4   3  -1   19.60    3.20
  -4   3  -1   18.30    2.70
  -4   3  -1   18.30    2.80
   3  -3   1   89.99    4.20
   3  -3   1   78.29    4.00
   3  -3   1   81.59    4.00
   3  -3   1   82.39    4.10
   3  -3   1   87.09    3.20
   3  -3   1   80.29    4.20
   3  -3   1   82.29    4.70
  -3   3  -1   79.69    4.10
  -3   3  -1   83.19    4.70
  -3   3  -1   81.89    4.30
  -3   3  -1   82.29    4.20
  -3   3  -1   85.29    4.20
   2  -3   1 3054.29   59.49
   2  -3   1 3054.89   59.39
   2  -3   1 3095.59   60.79
  -2   3  -1 3081.09   59.49
  -2   3  -1 3157.28   59.59
  -2   3  -1 3044.30   59.89
  -2   3  -1 3061.39   60.79
   1  -3   1 1134.69   22.80
   1  -3   1 1124.89   22.70
   1  -3   1 1113.59   22.70
   1  -3   1 1092.09   23.70
   1  -3   1 1145.29   22.20
   1  -3   1 1150.38   22.10
  -1   3  -1 1117.89   23.10
  -1   3  -1 1121.39   22.10
  -1   3  -1 1105.39   23.20
  -1   3  -1 1191.18   25.50
   0  -3   1 2433.66   47.10
  -1  -3   1  635.54   14.10
  -1  -3   1  637.54   13.80
  -1  -3   1  624.74   13.70
  -1  -3   1  648.24   12.90
  -1  -3   1  636.74   13.90
  -1  -3   1  649.74   13.70
  -1  -3   1  646.14   13.70
   1   3  -1  635.44   12.90
   1   3  -1  625.64   13.90
  -2  -3   1  204.68    6.50
  -2  -3   1  214.98    6.30
  -2  -3   1  218.28    5.90
  -2  -3   1  208.48    7.10
  -2  -3   1  210.28    6.50
   2   3  -1  217.48    6.70
   2   3  -1  203.18    6.30
   2   3  -1  216.38    6.10
   2   3  -1  215.88    6.50
   2   3  -1  209.38    5.90
   2   3  -1  215.78    6.50
   2   3  -1  203.78    6.20
  -3  -3   1  170.68    6.10
  -3  -3   1  173.68    6.40
  -3  -3   1  175.88    6.20
  -3  -3   1  188.18    6.60
  -3  -3   1  169.68    6.20
  -3  -3   1  178.58    6.00
   3   3  -1  165.58    6.30
   3   3  -1  178.58    6.20
   3   3  -1  179.08    6.00
   3   3  -1  171.08    5.70
   3   3  -1  171.98    6.20
   3   3  -1  179.28    6.40
   3   3  -1  172.18    4.10
   3   3  -1  181.08    6.30
  -4  -3   1   16.10    2.60
  -4  -3   1   13.70    2.70
  -4  -3   1    7.20    2.00
  -4  -3   1   11.00    2.40
  -4  -3   1   11.60    2.00
  -4  -3   1   10.30    2.30
   4   3  -1    8.40    2.10
   4   3  -1   12.10    2.20
   4   3  -1    8.20    2.50
   4   3  -1   13.50    2.50
   4   3  -1   11.70    2.40
   4   3  -1    8.00    2.20
   4   3  -1   11.20    2.60
  -5  -3   1   10.70    3.00
  -5  -3   1    7.80    2.50
  -5  -3   1    2.20    2.00
  -5  -3   1    3.60    1.80
  -5  -3   1    6.00    2.70
  -5  -3   1    6.10    2.40
  -5  -3   1    1.50    1.90
  -5  -3   1    4.50    2.40
   5   3  -1    4.10    2.10
   5   3  -1    4.10    2.20
   5   3  -1    6.10    2.50
   5   3  -1    9.70    2.20
   5   3  -1    2.90    1.90
   5   3  -1    7.30    2.60
  -6  -3   1   44.70    4.90
  -6  -3   1   34.70    4.70
  -6  -3   1   45.20    5.60
  -6  -3   1   41.20    3.70
  -6  -3   1   47.80    4.70
  -6  -3   1   40.00    5.10
  -6  -3   1   43.70    4.90
   6   3  -1   45.50    4.60
   6   3  -1   55.29    4.80
   6   3  -1   40.60    4.70
   6   3  -1   49.60    5.40
   6   3  -1   45.10    4.80
   7  -2   1    3.00    2.70
   7  -2   1    3.40    2.60
   7  -2   1    2.40    1.90
  -7   2  -1    8.50    3.10
  -7   2  -1    2.00    2.50
  -7   2  -1    3.90    3.10
  -7   2  -1    2.20    2.60
  -7   2  -1    0.80    2.30
   6  -2   1   41.60    4.40
   6  -2   1   38.70    4.50
   6  -2   1   44.10    4.90
   6  -2   1   44.80    3.60
  -6   2  -1   44.20    4.70
  -6   2  -1   31.00    4.20
  -6   2  -1   47.10    5.10
  -6   2  -1   38.40    4.60
  -6   2  -1   36.20    3.70
  -6   2  -1   48.00    5.20
  -6   2  -1   42.60    4.50
   5  -2   1  757.22   19.30
   5  -2   1  778.92   19.80
   5  -2   1  751.82   19.30
   5  -2   1  741.73   19.40
   5  -2   1  798.72   20.50
   5  -2   1  775.52   17.50
  -5   2  -1  727.43   18.40
  -5   2  -1  773.02   19.60
  -5   2  -1  754.72   19.40
  -5   2  -1  767.92   20.20
  -5   2  -1  791.02   20.00
  -5   2  -1  787.12   19.50
   4  -2   1   42.60    3.60
   4  -2   1   42.00    3.90
   4  -2   1   32.90    2.50
   4  -2   1   36.40    3.30
   4  -2   1   43.30    3.50
   4  -2   1   33.80    3.30
  -4   2  -1   38.30    3.30
  -4   2  -1   35.20    3.40
  -4   2  -1   39.50    3.70
  -4   2  -1   34.80    3.30
  -4   2  -1   33.70    3.40
  -4   2  -1   34.20    3.00
  -4   2  -1   39.50    3.80
   3  -2   1  146.89    5.50
   3  -2   1  157.18    5.70
   3  -2   1  151.38    5.40
   3  -2   1  147.99    4.40
   3  -2   1  140.79    5.40
   3  -2   1  140.39    5.90
  -3   2  -1  148.79    5.70
  -3   2  -1  141.49    5.50
  -3   2  -1  146.49    5.50
  -3   2  -1  149.99    5.50
  -3   2  -1  147.49    6.00
  -3   2  -1  151.68    5.50
   2  -2   1 1009.10   21.40
   2  -2   1 1029.30   21.60
   2  -2   1 1064.69   21.60
   2  -2   1 1046.50   22.50
   2  -2   1 1027.50   21.40
   2  -2   1 1051.59   20.30
   2  -2   1 1016.70   21.70
  -2   2  -1 1066.49   21.80
  -2   2  -1 1043.90   21.50
  -2   2  -1 1061.49   21.80
  -2   2  -1 1012.40   21.40
  -2   2  -1 1033.70   22.40
   1  -2   1  759.72   15.50
   1  -2   1  767.92   15.50
   1  -2   1  743.53   16.30
   1  -2   1  750.82   15.30
   1  -2   1  760.62   14.70
  -1   2  -1  752.42   14.70
  -1   2  -1  763.52   15.60
  -1   2  -1  768.12   15.30
  -1   2  -1  758.72   15.50
  -1   2  -1  768.72   15.50
  -1   2  -1  757.32   16.30
   0  -2   1 3918.21   85.29
   0   2  -1 3901.01   85.19
  -1  -2   1 1387.96   27.90
  -1  -2   1 1421.56   27.60
  -1  -2   1 1420.96   27.20
  -1  -2   1 1375.46   27.60
  -1  -2   1 1391.86   28.40
  -1  -2   1 1457.95   27.60
   1   2  -1 1443.16   27.80
   1   2  -1 1447.06   28.00
   1   2  -1 1437.26   28.00
   1   2  -1 1362.66   27.50
   1   2  -1 1387.06   27.10
   1   2  -1 1428.56   27.60
   1   2  -1 1420.26   27.70
  -2  -2   1  428.66   10.50
  -2  -2   1  448.66   10.40
  -2  -2   1  450.85   10.70
  -2  -2   1  443.36   10.60
  -2  -2   1  447.56   10.40
  -2  -2   1  433.66   10.10
   2   2  -1  446.16   10.60
   2   2  -1  438.76   10.20
   2   2  -1  433.76   10.40
   2   2  -1  440.96   10.30
   2   2  -1  432.06   10.60
   2   2  -1  435.16   10.50
   2   2  -1  443.06   10.40
  -3  -2   1 1577.54   31.80
  -3  -2   1 1529.55   31.70
  -3  -2   1 1520.95   30.90
  -3  -2   1 1561.54   31.70
  -3  -2   1 1598.24   32.10
  -3  -2   1 1492.65   31.80
  -3  -2   1 1528.05   32.00
   3   2  -1 1552.84   31.80
   3   2  -1 1497.05   31.40
   3   2  -1 1526.95   31.70
   3   2  -1 1548.05   32.00
   3   2  -1 1536.25   31.70
   3   2  -1 1547.15   32.00
   3   2  -1 1499.95   31.90
  -4  -2   1  145.79    6.10
  -4  -2   1  131.99    6.00
  -4  -2   1  132.19    5.90
  -4  -2   1  128.49    6.00
  -4  -2   1  139.09    5.20
  -4  -2   1  138.89    6.00
  -4  -2   1  141.49    6.10
  -4  -2   1  138.49    6.00
   4   2  -1  130.59    5.70
   4   2  -1  138.59    6.00
   4   2  -1  144.59    6.10
   4   2  -1  128.39    5.80
   4   2  -1  128.19    6.00
  -5  -2   1   29.30    3.90
  -5  -2   1   22.60    4.10
   5   2  -1   18.50    3.20
  -6  -2   1  150.08    6.60
  -6  -2   1  160.48    7.50
  -6  -2   1  155.18    7.80
  -6  -2   1  150.08    7.60
  -6  -2   1  149.69    8.00
  -6  -2   1  121.39    7.10
  -6  -2   1  145.89    7.60
   6   2  -1  128.39    7.10
   6   2  -1  155.28    7.80
   6   2  -1  150.68    7.90
   6   2  -1  136.39    7.40
   6   2  -1  149.88    7.70
  -7  -2   1   10.80    2.50
  -7  -2   1   14.20    4.00
  -7  -2   1   13.80    3.90
  -7  -2   1   16.00    3.20
  -7  -2   1    9.20    3.10
   7   2  -1   26.90    4.10
   7   2  -1   28.00    4.80
   7   2  -1   11.30    3.20
   7  -1   1   66.89    5.80
   7  -1   1   56.29    5.70
   7  -1   1   80.29    5.00
  -7   1  -1   67.29    4.50
  -7   1  -1   89.49   10.20
  -7   1  -1   80.49    5.90
  -7   1  -1   73.09    6.40
  -7   1  -1   82.69    6.50
  -7   1  -1   70.49    6.00
   6  -1   1    0.80    2.20
   6  -1   1    0.80    1.90
   6  -1   1    4.00    2.00
   6  -1   1    1.10    1.70
   6  -1   1   -2.00    1.90
  -6   1  -1    3.40    2.20
  -6   1  -1   -1.30    2.00
  -6   1  -1    0.10    1.40
  -6   1  -1    0.00    2.00
  -6   1  -1    0.30    1.80
  -6   1  -1    4.40    2.50
  -6   1  -1    0.50    1.00
  -6   1  -1    2.00    2.20
   5  -1   1  139.49    6.60
   5  -1   1  143.09    6.70
   5  -1   1  136.89    6.50
  -5   1  -1  143.29    5.70
  -5   1  -1  146.49    7.00
  -5   1  -1  150.48    6.90
  -5   1  -1  145.99    6.70
  -5   1  -1  148.09    7.10
  -5   1  -1  130.89    4.50
  -5   1  -1  137.39    8.10
  -5   1  -1  149.69    6.90
  -5   1  -1  136.49    6.60
   4  -1   1   23.20    3.20
   4  -1   1   20.30    2.70
   4  -1   1   19.30    2.70
   4  -1   1   22.70    2.80
   4  -1   1   22.00    2.90
  -4   1  -1   19.20    2.30
  -4   1  -1   21.80    3.10
  -4   1  -1   24.60    3.00
  -4   1  -1   22.00    3.00
  -4   1  -1   19.40    2.70
  -4   1  -1   22.40    3.00
  -4   1  -1   19.40    2.60
   3  -1   1  458.75   11.60
   3  -1   1  474.95   11.90
   3  -1   1  489.55   11.80
   3  -1   1  482.25   11.80
   3  -1   1  479.25   12.40
  -3   1  -1  485.35   11.80
  -3   1  -1  460.25   11.70
  -3   1  -1  453.85   11.30
  -3   1  -1  472.65   11.70
  -3   1  -1  471.55   11.90
  -3   1  -1  475.45   10.00
  -3   1  -1  480.45   12.40
  -3   1  -1  461.15   11.90
   2  -1   1  430.06    9.70
   2  -1   1  409.66    9.80
   2  -1   1  424.46   10.40
   2  -1   1  408.16    9.60
   2  -1   1  405.16    9.60
  -2   1  -1  395.16    9.60
  -2   1  -1  417.96   10.30
  -2   1  -1  415.66    9.70
  -2   1  -1  419.46    8.20
  -2   1  -1  411.56    9.80
  -2   1  -1  412.56    9.70
  -2   1  -1  381.36   10.40
   1  -1   1  634.24   12.70
   1  -1   1  628.94   12.90
   1  -1   1  620.24   12.60
   1  -1   1  607.54   12.70
   1  -1   1  620.74   11.80
   1  -1   1  611.04   12.60
   1  -1   1  641.44   13.30
  -1   1  -1  607.74   12.60
  -1   1  -1  607.64   12.60
  -1   1  -1  623.54   12.70
  -1   1  -1  632.34   13.30
  -1   1  -1  604.34   12.60
   0   1  -1   59.49    1.90
  -1  -1   1 1279.27   24.60
  -1  -1   1 1257.07   24.70
  -1  -1   1 1243.88   24.30
  -1  -1   1 1247.08   24.30
  -1  -1   1 1240.28   24.40
   1   1  -1 1246.98   24.40
   1   1  -1 1271.97   24.50
   1   1  -1 1267.27   24.70
   1   1  -1 1232.08   24.30
   1   1  -1 1287.17   24.40
   1   1  -1 1245.88   24.60
   1   1  -1 1259.57   24.50
  -2  -1   1  661.03   14.30
  -2  -1   1  662.23   14.60
  -2  -1   1  673.83   14.60
  -2  -1   1  663.23   14.40
  -2  -1   1  649.93   14.30
  -2  -1   1  652.63   13.70
  -2  -1   1  677.93   14.70
  -2  -1   1  668.43   14.50
   2   1  -1  656.03   14.30
   2   1  -1  650.33   14.30
   2   1  -1  654.03   14.30
   2   1  -1  665.43   17.30
   2   1  -1  658.03   14.50
   2   1  -1  685.03   14.60
  -3  -1   1  616.04   14.20
  -3  -1   1  597.14   14.10
  -3  -1   1  618.84   14.40
  -3  -1   1  582.84   13.40
  -3  -1   1  588.74   14.30
  -3  -1   1  605.84   14.20
  -3  -1   1  602.94   14.30
  -3  -1   1  592.54   14.20
   3   1  -1  602.94   14.20
   3   1  -1  603.54   14.20
   3   1  -1  596.64   14.10
   3   1  -1  601.24   14.30
   3   1  -1  595.64   14.40
  -4  -1   1  250.87    9.20
  -4  -1   1  257.37    8.50
  -4  -1   1  268.77    9.00
  -4  -1   1  273.67    8.70
  -4  -1   1  267.57    8.70
  -4  -1   1  271.17    8.00
  -4  -1   1  274.87    8.80
  -4  -1   1  272.87    8.80
   4   1  -1  261.17    8.70
   4   1  -1  269.67    8.70
   4   1  -1  282.97    8.70
   4   1  -1  267.17    8.70
   4   1  -1  262.97    8.80
  -5  -1   1  414.76   12.50
  -5  -1   1  431.06   12.70
  -5  -1   1  419.16   12.70
  -5  -1   1  429.56   12.80
  -5  -1   1  410.86   11.70
  -5  -1   1  427.36   12.10
  -5  -1   1  422.86   13.20
   5   1  -1  430.46   13.00
   5   1  -1  414.16   12.60
   5   1  -1  390.46   12.40
   5   1  -1  414.56   12.60
   5   1  -1  383.56   13.80
  -6  -1   1  147.99    7.50
  -6  -1   1  143.09    6.70
  -6  -1   1  132.49    7.30
  -6  -1   1  140.79    7.40
  -6  -1   1  164.78    9.40
  -6  -1   1  139.09    6.50
  -6  -1   1  139.39    7.70
   6   1  -1  133.79    7.30
   6   1  -1  144.29    7.30
   6   1  -1  146.39    7.40
   6   1  -1  155.88    7.70
  -7  -1   1   31.20    5.60
  -7  -1   1   44.10    4.30
  -7  -1   1   56.19    5.70
  -7  -1   1   47.20    5.90
  -7  -1   1   42.70    4.20
  -7  -1   1   61.09    5.80
   7   1  -1   41.00    5.00
   7   1  -1   52.99    5.50
   7   1  -1   61.49    5.70
   7   0   1  176.88    8.80
   7   0   1  181.18    8.80
  -7   0  -1  184.38   12.30
  -7   0  -1  173.68    9.60
  -7   0  -1  172.68    9.60
  -7   0  -1  162.68    8.50
  -7   0  -1  170.38    8.60
   6   0   1    1.60    2.20
   6   0   1    1.50    2.00
   6   0   1    2.30    2.00
  -6   0  -1    2.70    2.30
  -6   0  -1   -0.90    2.00
  -6   0  -1    3.30    2.40
  -6   0  -1    1.80    2.20
  -6   0  -1    0.20    1.90
  -6   0  -1    1.00    1.20
  -6   0  -1    0.50    2.20
  -6   0  -1    1.10    2.50
  -6   0  -1   -1.00    1.20
   5   0   1  151.68    6.90
   5   0   1  172.88    7.20
   5   0   1  148.99    7.10
   5   0   1  152.38    6.80
  -5   0  -1  158.28    6.80
  -5   0  -1  152.48    7.10
  -5   0  -1  150.08    7.00
  -5   0  -1  136.19   10.00
  -5   0  -1  153.68    5.60
  -5   0  -1  155.18    7.30
  -5   0  -1  162.18    7.20
  -5   0  -1  153.48    5.50
  -5   0  -1  151.98    7.00
   4   0   1   -0.60    1.60
   4   0   1    1.60    1.60
   4   0   1   -0.60    1.50
   4   0   1    0.80    1.40
   4   0   1   -0.70    1.50
  -4   0  -1   -0.40    1.50
  -4   0  -1   -0.60    1.00
  -4   0  -1   -1.10    0.90
  -4   0  -1   -0.30    1.50
  -4   0  -1   -0.90    1.60
  -4   0  -1   -0.10    1.30
  -4   0  -1   -0.70    1.50
  -4   0  -1   -0.50    1.60
  -4   0  -1    0.50    1.60
   3   0   1 1010.10   22.10
   3   0   1  997.40   21.80
   3   0   1 1038.10   22.20
   3   0   1 1013.80   21.90
   3   0   1  995.30   21.60
  -3   0  -1 1006.00   22.10
  -3   0  -1 1050.09   22.00
  -3   0  -1  988.90   21.60
  -3   0  -1 1017.60   22.10
  -3   0  -1 1013.60   22.20
  -3   0  -1 1058.49   22.40
  -3   0  -1 1017.10   22.40
  -3   0  -1  996.10   21.80
   2   0   1   -0.40    1.20
   2   0   1   -0.50    1.10
   2   0   1    2.50    1.20
   2   0   1    0.20    1.00
   2   0   1    0.90    1.10
  -2   0  -1    1.90    1.40
  -2   0  -1   -0.10    1.00
  -2   0  -1    1.80    1.00
  -2   0  -1   -1.10    1.90
  -2   0  -1    1.50    1.20
  -2   0  -1    0.30    0.90
   1   0   1 1858.71   47.90
  -1   0  -1 1860.31   46.70
  -1   0   1 4774.32  100.59
   1   0  -1 4685.63  100.59
  -2   0   1    0.50    0.90
  -2   0   1    0.50    1.10
  -2   0   1   -0.20    1.10
  -2   0   1   -0.20    1.00
  -2   0   1   -1.20    1.10
  -2   0   1    3.00    1.30
  -2   0   1    1.00    2.00
  -2   0   1    0.30    1.20
   2   0  -1   -0.50    1.20
   2   0  -1   -1.40    1.00
   2   0  -1    0.20    0.90
   2   0  -1    0.20    1.10
   2   0  -1   -0.90    1.30
  -3   0   1  125.99    5.10
  -3   0   1  122.29    4.90
  -3   0   1  124.39    4.60
  -3   0   1  134.89    4.70
  -3   0   1  130.79    4.90
  -3   0   1  126.29    5.00
  -3   0   1  119.39    3.50
  -3   0   1  126.19    5.10
  -3   0   1  128.39    4.90
   3   0  -1  125.39    5.10
   3   0  -1  122.29    4.90
   3   0  -1  138.59    5.20
   3   0  -1  122.69    4.60
   3   0  -1  120.69    4.90
   3   0  -1  125.49    5.10
  -4   0   1    0.70    1.50
  -4   0   1    1.00    1.60
  -4   0   1    0.30    1.60
  -4   0   1   -0.50    0.70
  -4   0   1    1.40    1.60
  -4   0   1    0.50    1.30
  -4   0   1    0.10    1.20
  -4   0   1   -2.30    1.60
   4   0  -1    0.80    1.60
   4   0  -1    2.40    1.90
   4   0  -1   -0.30    1.50
   4   0  -1    2.30    1.60
   4   0  -1    1.50    1.60
  -5   0   1  472.65   13.40
  -5   0   1  457.35   13.70
  -5   0   1  446.96   13.40
  -5   0   1  434.46   12.50
  -5   0   1  440.26   13.00
  -5   0   1  477.95   13.30
  -5   0   1  433.46   10.10
   5   0  -1  458.45   13.40
   5   0  -1  444.96   13.40
   5   0  -1  461.15   13.20
  -6   0   1    1.60    1.70
  -6   0   1    5.70    2.40
  -6   0   1    3.50    2.10
   6   0  -1    2.80    2.20
  -7   0   1   90.09    5.00
  -7   0   1   85.49    6.50
  -7   0   1   95.89    7.70
  -7   0   1   83.59    6.60
  -7   0   1   98.89    6.10
   7   0  -1  109.89    7.80
   7   0  -1   99.99    6.70
   7   0  -1   89.09    6.60
   7   0  -1   89.89    6.00
   7   1   1   98.89    6.70
   7   1   1  119.79    9.90
  -7  -1  -1  103.89    7.00
  -7  -1  -1  112.99    7.60
  -7  -1  -1   99.69    7.70
  -7  -1  -1  113.69    5.60
  -7  -1  -1  106.99    6.80
   6   1   1   -2.80    2.00
   6   1   1    0.40    2.20
   6   1   1   -3.70    1.90
   6   1   1    2.30    2.50
   6   1   1   -0.70    1.80
  -6  -1  -1    3.00    2.40
  -6  -1  -1   -0.50    2.50
  -6  -1  -1    0.00    2.10
  -6  -1  -1   -0.20    1.90
  -6  -1  -1   -1.50    1.70
  -6  -1  -1    2.40    2.00
  -6  -1  -1    0.20    1.60
  -6  -1  -1   -1.70    1.80
   5   1   1  139.19    6.70
   5   1   1  137.79    6.80
   5   1   1  146.69    7.10
   5   1   1  144.09    6.80
   5   1   1  138.89    6.40
  -5  -1  -1  136.29    6.70
  -5  -1  -1  161.58    6.90
  -5  -1  -1  150.78    6.80
  -5  -1  -1  142.29    6.80
  -5  -1  -1  148.69    6.90
  -5  -1  -1  130.59    7.00
  -5  -1  -1  176.48   10.70
  -5  -1  -1  136.59    6.70
   4   1   1   19.60    3.10
   4   1   1   18.80    2.70
   4   1   1   21.60    2.70
   4   1   1   25.60    3.10
   4   1   1   22.70    3.00
  -4  -1  -1   24.70    3.00
  -4  -1  -1   26.60    3.10
  -4  -1  -1   18.20    1.90
  -4  -1  -1   21.20    2.80
  -4  -1  -1   16.20    2.80
  -4  -1  -1   18.90    2.70
  -4  -1  -1   19.30    2.50
  -4  -1  -1   24.70    3.00
   3   1   1  476.45   11.80
   3   1   1  504.85   13.70
   3   1   1  480.05   11.90
   3   1   1  468.85   10.90
   3   1   1  460.85   11.90
   3   1   1  470.35   11.50
  -3  -1  -1  482.95   11.90
  -3  -1  -1  491.35   12.00
  -3  -1  -1  475.65   12.20
  -3  -1  -1  472.25   12.20
  -3  -1  -1  485.35   10.90
  -3  -1  -1  485.35   12.10
  -3  -1  -1  475.65   12.20
  -3  -1  -1  479.85   11.60
   2   1   1  418.76    9.90
   2   1   1  420.96   10.00
   2   1   1  425.16   10.20
   2   1   1  419.86    9.40
   2   1   1  417.46    9.90
   2   1   1  436.36    9.60
  -2  -1  -1  422.36   11.10
  -2  -1  -1  411.06    9.50
  -2  -1  -1  419.76   10.80
  -2  -1  -1  416.16   10.50
  -2  -1  -1  411.56    9.40
  -2  -1  -1  429.16   10.00
  -2  -1  -1  423.06   10.20
   1   1   1  614.34   12.30
   1   1   1  601.04   12.80
   1   1   1  617.24   12.70
   1   1   1  641.34   12.90
   1   1   1  630.44   12.60
   1   1   1  619.04   12.70
   1   1   1  600.74   12.80
   1   1   1  626.14   12.70
  -1  -1  -1  613.24   12.80
  -1  -1  -1  606.94   12.80
  -1  -1  -1  616.24   12.70
  -1  -1  -1  624.84   12.80
  -1  -1  -1  630.44   12.70
  -1  -1  -1  615.24   12.30
  -1   1   1 1182.68   23.70
  -1   1   1 1239.78   23.80
  -1   1   1 1239.68   23.80
  -1   1   1 1259.67   23.80
  -1   1   1 1210.68   24.00
   1  -1  -1 1194.68   23.70
   1  -1  -1 1237.28   24.00
   1  -1  -1 1259.77   23.80
   1  -1  -1 1196.08   23.90
   1  -1  -1 1197.48   23.80
   1  -1  -1 1208.08   23.80
  -2   1   1  666.03   14.70
  -2   1   1  676.93   14.60
  -2   1   1  657.23   14.50
  -2   1   1  677.53   14.00
  -2   1   1  644.44   14.50
  -2   1   1  675.23   14.90
   2  -1  -1  668.73   15.00
   2  -1  -1  682.43   14.80
   2  -1  -1  668.73   14.50
   2  -1  -1  663.63   14.20
   2  -1  -1  673.83   15.40
   2  -1  -1  669.23   13.90
   2  -1  -1  676.43   14.50
  -3   1   1  601.34   14.20
  -3   1   1  606.34   13.40
  -3   1   1  600.74   14.10
  -3   1   1  595.24   14.50
  -3   1   1  607.24   14.20
  -3   1   1  586.94   14.40
   3  -1  -1  603.94   14.20
   3  -1  -1  599.24   14.50
   3  -1  -1  589.24   14.10
   3  -1  -1  619.14   14.30
   3  -1  -1  627.14   14.60
  -4   1   1  271.17    7.60
  -4   1   1  272.07    8.90
  -4   1   1  276.07    8.70
  -4   1   1  271.87    8.60
  -4   1   1  269.97    7.30
  -4   1   1  269.07    8.50
  -4   1   1  264.67    8.90
  -4   1   1  276.17    8.80
   4  -1  -1  268.37    8.80
   4  -1  -1  267.07    8.90
   4  -1  -1  274.77    8.70
   4  -1  -1  267.97    8.60
   4  -1  -1  276.57    8.70
  -5   1   1  352.56   11.90
  -5   1   1  370.96   11.30
  -5   1   1  329.47    9.00
  -5   1   1  363.66   11.30
  -5   1   1  344.47   11.00
  -5   1   1  345.07    9.60
  -5   1   1  335.37   11.30
  -5   1   1  346.77   10.80
   5  -1  -1  336.37   15.60
   5  -1  -1  350.26   10.30
   5  -1  -1  352.56   11.90
   5  -1  -1  347.17   11.10
  -6   1   1  135.49    4.90
  -6   1   1  153.28    7.90
  -6   1   1  146.79    7.20
  -6   1   1  148.89    7.50
  -6   1   1  155.08    7.90
  -6   1   1  148.49    7.60
   6  -1  -1  151.68    7.70
   6  -1  -1  135.59    7.20
   6  -1  -1  159.58    7.70
   6  -1  -1  163.08    8.20
   6  -1  -1  158.38   10.90
  -7   1   1   47.50    5.70
  -7   1   1   43.40    3.30
  -7   1   1   40.70    4.50
  -7   1   1   41.80    6.90
  -7   1   1   37.30    4.80
   7  -1  -1   36.10    4.00
   7  -1  -1   48.00    6.30
   7  -1  -1   50.49    6.20
   7   2   1    8.50    3.00
   7   2   1    8.10    3.40
   7   2   1    9.20    2.90
   7   2   1    3.40    3.00
  -7  -2  -1    7.80    2.90
  -7  -2  -1   11.00    2.90
  -7  -2  -1   11.30    4.40
  -7  -2  -1    8.10    2.90
   6   2   1   44.90    4.60
   6   2   1   46.60    5.00
   6   2   1   35.60    4.10
   6   2   1   51.29    5.40
   6   2   1   35.30    5.90
  -6  -2  -1   39.00    4.20
  -6  -2  -1   46.00    4.90
  -6  -2  -1   45.90    5.20
  -6  -2  -1   43.00    4.80
  -6  -2  -1   40.40    4.10
  -6  -2  -1   42.40    4.90
  -6  -2  -1   41.80    4.40
  -6  -2  -1   40.60    4.90
   5   2   1  724.73   21.80
   5   2   1  765.82   19.60
   5   2   1  752.12   19.70
   5   2   1  746.73   19.90
   5   2   1  812.52   19.30
  -5  -2  -1  788.12   20.00
  -5  -2  -1  788.02   19.70
  -5  -2  -1  793.52   20.20
  -5  -2  -1  756.12   19.50
  -5  -2  -1  775.82   25.90
  -5  -2  -1  773.62   20.00
  -5  -2  -1  801.92   19.70
   4   2   1   30.40    3.00
   4   2   1   35.00    3.40
   4   2   1   36.80    3.50
   4   2   1   35.90    3.40
   4   2   1   36.40    3.90
  -4  -2  -1   45.70    3.60
  -4  -2  -1   42.40    3.60
  -4  -2  -1   39.30    3.40
  -4  -2  -1   34.70    3.60
  -4  -2  -1   32.50    3.20
  -4  -2  -1   31.70    3.40
  -4  -2  -1   38.00    3.20
   3   2   1  142.49    5.70
   3   2   1  145.09    5.50
   3   2   1  149.49    4.60
   3   2   1  144.19    5.10
   3   2   1  142.79    5.50
   3   2   1  150.08    5.60
  -3  -2  -1  149.19    5.50
  -3  -2  -1  155.88    5.60
  -3  -2  -1  147.39    5.20
  -3  -2  -1  146.39    5.70
  -3  -2  -1  157.48    5.90
  -3  -2  -1  151.78    5.60
   2   2   1 1030.50   21.80
   2   2   1  947.81   21.80
   2   2   1 1039.00   21.60
   2   2   1 1029.60   21.60
   2   2   1 1056.09   21.50
   2   2   1 1050.59   21.70
   2   2   1 1020.80   20.40
   2   2   1 1043.60   21.90
   2   2   1 1038.00   21.10
  -2  -2  -1 1046.10   21.60
  -2  -2  -1 1061.09   21.90
  -2  -2  -1 1065.29   21.70
  -2  -2  -1 1029.50   21.60
  -2  -2  -1 1046.60   21.90
  -2  -2  -1 1059.09   21.20
   1   2   1  737.53   15.70
   1   2   1  778.72   15.80
   1   2   1  751.12   15.80
   1   2   1  756.22   14.70
   1   2   1  804.22   17.70
   1   2   1  766.52   15.90
   1   2   1  757.82   15.90
   1   2   1  782.02   15.40
  -1  -2  -1  764.52   15.80
  -1  -2  -1  775.42   16.60
  -1  -2  -1  765.72   15.80
  -1  -2  -1  772.32   15.70
  -1  -2  -1  770.42   14.70
  -1  -2  -1  736.83   15.90
  -1  -2  -1  757.62   15.90
   0   2   1 4137.09   92.59
   0  -2  -1 4151.28   92.79
  -1   2   1 1396.66   27.60
  -1   2   1 1414.16   28.10
  -1   2   1 1396.06   27.60
  -1   2   1 1387.66   27.70
   1  -2  -1 1436.26   26.50
   1  -2  -1 1394.96   27.40
   1  -2  -1 1401.86   28.40
   1  -2  -1 1438.46   27.60
   1  -2  -1 1414.76   27.80
   1  -2  -1 1343.97   28.00
  -2   2   1  452.25   10.90
  -2   2   1  433.06   10.50
  -2   2   1  435.36   11.10
  -2   2   1  453.05   10.60
   2  -2  -1  453.75   10.60
   2  -2  -1  449.06   10.50
   2  -2  -1  442.86   10.60
   2  -2  -1  450.25   10.90
   2  -2  -1  431.86    9.70
   2  -2  -1  437.66   10.90
   2  -2  -1  454.15   10.20
  -3   2   1 1519.75   32.00
  -3   2   1 1557.64   31.70
  -3   2   1 1447.16   30.40
  -3   2   1 1540.85   32.00
  -3   2   1 1553.84   32.10
  -3   2   1 1586.14   31.70
   3  -2  -1 1526.25   31.60
   3  -2  -1 1533.15   31.90
   3  -2  -1 1520.25   32.00
   3  -2  -1 1534.95   32.10
   3  -2  -1 1535.25   30.90
   3  -2  -1 1493.85   30.10
   3  -2  -1 1534.85   31.60
  -4   2   1  129.39    4.50
  -4   2   1  124.69    6.00
  -4   2   1  129.59    6.20
  -4   2   1  136.79    5.80
  -4   2   1  135.29    6.00
  -4   2   1  143.49    6.10
   4  -2  -1  136.69    6.00
   4  -2  -1  136.99    5.90
   4  -2  -1  133.09    5.80
   4  -2  -1  129.19    5.10
   4  -2  -1  140.09    6.80
   4  -2  -1  118.79    5.80
  -5   2   1   25.20    3.70
  -5   2   1   22.40    2.40
  -5   2   1   22.90    3.60
  -5   2   1   22.10    3.40
  -5   2   1   23.30    3.30
  -5   2   1   16.40    3.10
  -5   2   1   16.20    2.20
  -5   2   1   19.20    3.70
   5  -2  -1   20.60    3.20
   5  -2  -1   21.80    4.00
   5  -2  -1   22.80    3.80
   5  -2  -1   20.30    2.70
   5  -2  -1   17.80    3.10
  -6   2   1  129.89    7.10
  -6   2   1  121.69    6.80
  -6   2   1  134.59    7.30
  -6   2   1  139.39    7.50
  -6   2   1  118.79    5.20
  -6   2   1  130.79    7.10
   6  -2  -1  129.09    6.90
   6  -2  -1  114.09    7.00
   6  -2  -1  124.39    6.90
   6  -2  -1  123.59    7.10
  -7   2   1   10.40    6.00
  -7   2   1   13.40    2.30
  -7   2   1   17.00    6.60
  -7   2   1   11.50    3.30
  -7   2   1   12.50    3.00
   7  -2  -1   10.70    3.20
   7  -2  -1   11.50    2.90
   7  -2  -1   10.50    4.10
   6   3   1   26.30    3.70
   6   3   1   16.60    3.70
   6   3   1   22.30    2.90
   6   3   1   25.20    3.70
   6   3   1   21.90    3.70
  -6  -3  -1   25.00    3.50
  -6  -3  -1   23.40    4.10
  -6  -3  -1   23.80    3.90
  -6  -3  -1   21.10    4.00
  -6  -3  -1   22.70    4.00
  -6  -3  -1   23.10    3.60
  -6  -3  -1   23.90    3.70
   5   3   1   62.79    4.40
   5   3   1   56.09    4.30
   5   3   1   56.59    4.90
   5   3   1   65.39    4.90
   5   3   1   54.09    4.70
   5   3   1   56.59    3.60
   5   3   1   60.69    5.00
  -5  -3  -1   54.19    4.20
  -5  -3  -1   54.79    4.50
  -5  -3  -1   53.59    4.60
  -5  -3  -1   60.59    6.90
  -5  -3  -1   54.99    4.40
  -5  -3  -1   61.09    4.90
   4   3   1   15.00    2.40
   4   3   1   19.10    2.10
   4   3   1   17.80    2.60
   4   3   1   17.10    2.70
   4   3   1   17.90    2.80
   4   3   1   16.20    1.90
   4   3   1   13.10    2.70
   4   3   1   18.30    2.90
  -4  -3  -1   22.60    3.10
  -4  -3  -1   14.90    3.10
  -4  -3  -1   19.20    2.90
  -4  -3  -1   17.40    2.70
  -4  -3  -1   22.70    3.10
  -4  -3  -1   16.90    2.60
  -4  -3  -1   18.60    2.50
   3   3   1   87.59    3.90
   3   3   1   83.59    4.10
   3   3   1   81.09    3.40
   3   3   1   79.39    4.40
   3   3   1   88.99    3.40
   3   3   1   84.29    4.10
   3   3   1   77.59    4.40
   3   3   1   85.79    4.30
   3   3   1   73.29    4.10
  -3  -3  -1   81.89    4.20
  -3  -3  -1   85.79    4.30
  -3  -3  -1   80.29    4.30
  -3  -3  -1   82.69    4.40
  -3  -3  -1   90.39    4.40
  -3  -3  -1   81.89    3.80
   2   3   1 3006.00   60.59
   2   3   1 3139.59   60.59
   2   3   1 3044.90   59.69
   2   3   1 3133.29   60.19
   2   3   1 3180.18   60.29
   2   3   1 3117.69   58.69
   2   3   1 3100.79   59.99
   2   3   1 3181.38   60.29
  -2  -3  -1 3099.19   60.49
  -2  -3  -1 3113.39   60.19
  -2  -3  -1 3067.69   60.39
  -2  -3  -1 3068.09   59.99
  -2  -3  -1 3116.79   60.19
   1   3   1 1159.48   23.00
   1   3   1 1124.79   23.20
   1   3   1 1105.39   22.60
   1   3   1 1112.89   23.10
   1   3   1 1154.38   23.20
   1   3   1 1122.49   23.00
  -1  -3  -1 1116.79   23.00
  -1  -3  -1 1133.09   22.00
  -1  -3  -1 1114.29   23.20
  -1  -3  -1 1114.69   22.70
  -1  -3  -1 1143.79   23.10
  -1  -3  -1 1164.98   23.10
   0   3   1 2556.84   68.29
   0  -3  -1 2513.25   67.99
  -1   3   1  654.33   14.20
  -1   3   1  648.34   13.60
  -1   3   1  633.24   14.20
  -1   3   1  657.63   13.80
  -1   3   1  644.04   12.90
  -1   3   1  632.34   16.10
  -1   3   1  647.74   14.00
  -1   3   1  655.03   14.00
   1  -3  -1  642.24   14.00
   1  -3  -1  633.94   14.70
   1  -3  -1  660.23   14.10
   1  -3  -1  646.44   12.90
   1  -3  -1  644.14   13.80
  -2   3   1  211.28    5.90
  -2   3   1  214.38    6.70
  -2   3   1  218.08    6.40
  -2   3   1  207.38    6.90
  -2   3   1  219.58    6.50
   2  -3  -1  211.48    6.90
   2  -3  -1  216.38    6.50
   2  -3  -1  217.58    6.80
   2  -3  -1  211.38    6.40
   2  -3  -1  219.98    5.60
   2  -3  -1  212.58    5.60
  -3   3   1  176.88    6.20
  -3   3   1  178.58    6.70
  -3   3   1  175.48    6.30
  -3   3   1  182.08    6.80
   3  -3  -1  182.48    5.00
   3  -3  -1  187.18    6.40
   3  -3  -1  178.58    6.30
   3  -3  -1  180.58    6.70
   3  -3  -1  180.88    5.70
   3  -3  -1  182.48    5.60
   3  -3  -1  173.18    6.70
   3  -3  -1  178.88    6.30
  -4   3   1    8.50    2.30
  -4   3   1   12.80    2.80
  -4   3   1   12.70    2.70
  -4   3   1   11.60    2.50
  -4   3   1    7.10    2.40
   4  -3  -1   10.20    2.30
   4  -3  -1   11.20    2.50
   4  -3  -1    8.60    1.70
   4  -3  -1    9.40    2.30
   4  -3  -1   13.60    2.90
   4  -3  -1    9.60    2.40
  -5   3   1    0.50    2.30
  -5   3   1    3.40    2.20
  -5   3   1   15.20    5.40
  -5   3   1    4.70    2.20
  -5   3   1    5.70    2.40
   5  -3  -1    6.20    2.20
   5  -3  -1    6.90    1.90
   5  -3  -1   10.00    2.80
   5  -3  -1    3.80    2.10
   5  -3  -1    6.60    2.60
   5  -3  -1    7.50    2.40
  -6   3   1   45.70    5.10
  -6   3   1   53.59    9.50
  -6   3   1   49.70    5.00
  -6   3   1   38.30    3.60
  -6   3   1   49.00    5.70
  -6   3   1   45.50    4.70
   6  -3  -1   43.80    4.00
   6  -3  -1   45.70    5.30
   6  -3  -1   44.10    5.10
   6  -3  -1   46.80    4.80
   6  -3  -1   47.60    4.70
   6  -3  -1   40.40    4.60
   6   4   1    2.00    2.10
   6   4   1    2.00    1.70
   6   4   1    1.20    2.30
   6   4   1    4.30    2.30
   6   4   1    6.70    3.00
   6   4   1    6.10    2.40
  -6  -4  -1   12.60    3.30
  -6  -4  -1    3.60    2.30
  -6  -4  -1    1.50    2.30
  -6  -4  -1    3.50    2.30
  -6  -4  -1    2.90    2.20
  -6  -4  -1    0.10    2.50
  -6  -4  -1    3.50    2.20
  -6  -4  -1    0.20    2.30
   5   4   1  193.28    8.70
   5   4   1  183.08    7.70
   5   4   1  207.78    7.80
   5   4   1  190.18    8.20
   5   4   1  182.18    7.90
   5   4   1  191.68    6.60
   5   4   1  192.98    8.20
  -5  -4  -1  182.98    7.50
  -5  -4  -1  193.68    8.50
  -5  -4  -1  189.48    7.90
  -5  -4  -1  179.78    8.00
  -5  -4  -1  196.78    8.30
  -5  -4  -1  186.88    8.00
   4   4   1    0.20    1.40
   4   4   1    1.50    1.10
   4   4   1    1.30    1.10
   4   4   1    2.20    1.80
   4   4   1   -1.90    1.60
   4   4   1    0.90    1.80
   4   4   1   -1.20    1.40
   4   4   1   -1.10    1.70
  -4  -4  -1    1.30    1.80
  -4  -4  -1    0.20    1.50
  -4  -4  -1    2.40    1.80
  -4  -4  -1    0.60    1.80
  -4  -4  -1    1.00    1.80
   3   4   1  155.08    5.90
   3   4   1  161.48    4.80
   3   4   1  155.38    5.70
   3   4   1  165.28    6.40
   3   4   1  161.28    6.50
   3   4   1  167.68    6.30
   3   4   1  152.58    6.10
   3   4   1  166.28    5.50
   3   4   1  160.78    6.10
  -3  -4  -1  161.88    6.20
  -3  -4  -1  155.38    6.20
  -3  -4  -1  159.48    6.10
  -3  -4  -1  152.48    6.20
  -3  -4  -1  159.08    5.90
   2   4   1  216.18    6.90
   2   4   1  208.98    5.50
   2   4   1  223.68    7.20
   2   4   1  230.38    6.90
   2   4   1  224.78    6.50
   2   4   1  222.08    6.90
   2   4   1  220.18    7.10
   2   4   1  207.28    6.40
  -2  -4  -1  220.28    6.90
  -2  -4  -1  215.28    6.90
  -2  -4  -1  219.18    6.50
  -2  -4  -1  221.08    7.10
  -2  -4  -1  212.48    6.90
   1   4   1  307.87    8.20
   1   4   1  307.47    8.10
   1   4   1  313.87    8.30
   1   4   1  308.97    7.60
   1   4   1  313.17    8.20
   1   4   1  304.67    8.50
  -1  -4  -1  311.67    8.20
  -1  -4  -1  310.37    8.20
  -1  -4  -1  304.37    8.30
  -1  -4  -1  310.17    8.80
  -1  -4  -1  301.17    8.10
  -1  -4  -1  311.57    8.30
  -1  -4  -1  309.67    7.60
   0   4   1  208.18    6.10
   0   4   1  209.28    6.10
   0   4   1  210.98    6.30
   0   4   1  217.18    6.90
   0   4   1  211.38    6.10
   0   4   1  215.48    6.20
   0  -4  -1  202.58    6.10
   0  -4  -1  211.48    6.90
   0  -4  -1  217.48    6.10
   0  -4  -1  214.48    6.00
   0  -4  -1  215.68    5.60
   0  -4  -1  214.58    6.20
   0  -4  -1  210.38    6.30
  -1   4   1  518.15   11.60
  -1   4   1  515.45   12.20
  -1   4   1  510.85   11.70
  -1   4   1  513.15   12.20
  -1   4   1  525.35   12.00
  -1   4   1  511.45   12.90
  -1   4   1  492.65   10.70
  -1   4   1  496.85   11.90
   1  -4  -1  502.65   12.80
   1  -4  -1  506.15   11.90
   1  -4  -1  514.75   11.70
   1  -4  -1  504.95   11.90
  -2   4   1  592.94   14.20
  -2   4   1  580.84   13.70
  -2   4   1  578.04   13.10
  -2   4   1  581.34   14.80
   2  -4  -1  574.84   14.60
   2  -4  -1  571.44   13.70
   2  -4  -1  578.44   13.80
   2  -4  -1  571.84   13.10
  -3   4   1   67.29    4.00
  -3   4   1   64.79    4.50
  -3   4   1   65.89    4.00
  -3   4   1   60.99    3.90
   3  -4  -1   57.19    4.30
   3  -4  -1   67.29    4.00
   3  -4  -1   64.49    3.90
   3  -4  -1   61.49    4.20
   3  -4  -1   60.39    3.50
   3  -4  -1   64.99    3.40
   3  -4  -1   63.19    3.10
   3  -4  -1   66.79    3.90
  -4   4   1   30.00    3.70
  -4   4   1   24.20    3.50
  -4   4   1   29.90    3.80
  -4   4   1   28.90    3.40
  -4   4   1   25.30    3.30
   4  -4  -1   30.00    3.70
   4  -4  -1   26.50    1.90
   4  -4  -1   24.40    3.20
   4  -4  -1   28.50    2.80
   4  -4  -1   25.60    3.40
   4  -4  -1   30.90    3.50
   4  -4  -1   30.10    2.80
   4  -4  -1   24.60    3.10
  -5   4   1   52.39    4.90
  -5   4   1   53.09    6.50
  -5   4   1   54.09    4.90
  -5   4   1   57.79    4.70
  -5   4   1   56.29    4.90
   5  -4  -1   50.89    3.70
   5  -4  -1   48.40    3.90
   5  -4  -1   58.49    4.80
   5  -4  -1   51.79    4.60
   5  -4  -1   49.70    4.90
   5  -4  -1   53.19    5.00
  -6   4   1   37.80    5.30
  -6   4   1   36.80    5.00
  -6   4   1   42.60    5.30
  -6   4   1   33.30    4.30
  -6   4   1   29.90    4.50
   6  -4  -1   26.50    4.20
   6  -4  -1   36.40    5.00
   6  -4  -1   34.70    3.70
   6  -4  -1   36.60    4.50
   6  -4  -1   33.70    4.50
   6  -4  -1   24.90    4.20
   6   5   1   51.39    5.60
   6   5   1   61.19    5.10
   6   5   1   64.99    5.80
   6   5   1   67.19    5.60
   6   5   1   70.09    5.60
   6   5   1   58.99    5.80
   6   5   1   63.39    5.40
  -6  -5  -1   56.19    7.40
  -6  -5  -1   64.29    5.70
  -6  -5  -1   65.99    5.30
  -6  -5  -1   72.29    5.80
  -6  -5  -1   62.89    5.80
   5   5   1   37.40    4.30
   5   5   1   44.80    4.20
   5   5   1   39.80    4.00
   5   5   1   41.50    2.60
   5   5   1   41.70    4.60
   5   5   1   44.50    5.10
   5   5   1   44.70    2.90
  -5  -5  -1   40.00    4.00
  -5  -5  -1   40.20    4.50
  -5  -5  -1   45.80    4.70
  -5  -5  -1   39.40    4.00
  -5  -5  -1   45.60    4.80
   4   5   1   89.99    6.20
   4   5   1   87.29    3.80
   4   5   1   95.69    5.00
   4   5   1   93.69    5.10
   4   5   1   92.09    5.30
   4   5   1   97.19    5.50
   4   5   1   94.79    4.20
   4   5   1   92.49    5.40
   4   5   1   96.39    5.90
  -4  -5  -1   82.09    5.60
  -4  -5  -1   89.69    5.00
  -4  -5  -1   90.99    5.30
  -4  -5  -1   97.89    5.50
   3   5   1  231.38    7.90
   3   5   1  228.28    7.50
   3   5   1  235.78    8.30
   3   5   1  225.58    7.50
   3   5   1  227.48    6.30
   3   5   1  238.58    8.40
   3   5   1  231.38    8.00
   3   5   1  228.98    7.90
  -3  -5  -1  244.48    8.60
  -3  -5  -1  238.58    8.10
  -3  -5  -1  221.78    7.80
  -3  -5  -1  226.88    8.20
  -3  -5  -1  230.98    7.50
   2   5   1   70.69    4.10
   2   5   1   70.39    3.60
   2   5   1   77.79    4.30
   2   5   1   67.89    3.90
   2   5   1   77.79    3.60
   2   5   1   70.79    3.90
   2   5   1   73.79    3.90
  -2  -5  -1   70.39    3.50
  -2  -5  -1   76.49    4.10
  -2  -5  -1   74.69    4.10
  -2  -5  -1   73.69    3.00
  -2  -5  -1   71.79    4.10
  -2  -5  -1   76.39    4.20
   1   5   1  168.88    6.10
   1   5   1  184.78    6.00
   1   5   1  179.98    5.30
   1   5   1  175.18    6.10
   1   5   1  171.38    5.90
   1   5   1  181.48    6.10
  -1  -5  -1  172.48    6.10
  -1  -5  -1  187.38    7.50
  -1  -5  -1  179.48    5.30
  -1  -5  -1  172.78    6.00
  -1  -5  -1  167.08    5.80
  -1  -5  -1  172.58    5.90
  -1  -5  -1  174.48    6.00
  -1  -5  -1  177.18    6.60
   0   5   1  688.63   15.50
   0   5   1  668.03   15.40
   0   5   1  659.13   16.60
   0   5   1  687.63   15.80
   0   5   1  690.03   15.50
   0   5   1  667.53   15.30
   0  -5  -1  679.13   15.40
   0  -5  -1  697.13   15.60
   0  -5  -1  682.83   14.70
   0  -5  -1  681.83   15.30
   0  -5  -1  679.53   16.60
   0  -5  -1  673.53   15.50
   0  -5  -1  679.63   15.70
  -1   5   1   56.59    3.50
  -1   5   1   58.59    3.20
  -1   5   1   56.49    3.20
  -1   5   1   57.19    4.10
  -1   5   1   54.99    2.90
  -1   5   1   54.79    3.30
  -1   5   1   57.39    3.50
  -1   5   1   59.89    3.40
   1  -5  -1   56.09    3.10
   1  -5  -1   58.09    3.40
   1  -5  -1   57.09    3.90
  -2   5   1  333.07    9.00
  -2   5   1  334.37    9.80
  -2   5   1  332.57    9.40
  -2   5   1  326.07    8.70
  -2   5   1  344.47   10.60
  -2   5   1  344.17    9.80
  -2   5   1  325.17    9.40
   2  -5  -1  323.87    9.40
   2  -5  -1  335.57    8.00
   2  -5  -1  335.17   10.40
   2  -5  -1  324.47    8.80
   2  -5  -1  318.27    9.30
  -3   5   1  226.78    9.50
  -3   5   1  228.48    7.00
  -3   5   1  238.58    7.90
  -3   5   1  239.48    9.00
  -3   5   1  224.38    7.80
   3  -5  -1  229.08    8.80
   3  -5  -1  225.08    7.80
   3  -5  -1  220.28    7.70
   3  -5  -1  220.58    6.40
   3  -5  -1  224.48    7.00
   3  -5  -1  224.68    6.40
   3  -5  -1  228.78    7.70
  -4   5   1   58.49    5.50
  -4   5   1   70.89    4.90
  -4   5   1   64.09    4.60
  -4   5   1   71.19    4.60
   4  -5  -1   71.79    3.80
   4  -5  -1   71.89    4.70
   4  -5  -1   64.09    4.60
   4  -5  -1   67.99    5.20
   4  -5  -1   64.29    4.60
   4  -5  -1   66.69    3.90
  -5   5   1    1.30    2.30
  -5   5   1   -0.10    2.10
  -5   5   1    1.70    2.20
  -5   5   1    3.60    2.30
  -5   5   1    7.40    2.60
   5  -5  -1   -0.30    1.50
   5  -5  -1    1.80    2.00
   5  -5  -1    2.80    2.40
   5  -5  -1   -0.10    1.80
   5  -5  -1    3.70    2.70
   5  -5  -1    2.90    1.60
  -6   5   1    8.50    2.90
  -6   5   1   12.90    3.30
  -6   5   1    9.30    3.30
  -6   5   1    8.10    3.00
  -6   5   1   10.20    3.40
   6  -5  -1    6.60    2.60
   6  -5  -1   11.90    3.40
   6  -5  -1   10.00    2.70
   6  -5  -1   11.50    2.80
   6  -5  -1   12.10    2.70
   6  -5  -1   15.90    3.80
   6  -5  -1    7.90    2.60
   6   6   1   16.80    3.40
   6   6   1   15.30    3.50
   6   6   1   15.80    3.00
   6   6   1   15.10    3.90
   6   6   1   13.60    2.60
   6   6   1   15.40    2.90
  -6  -6  -1   10.80    2.90
  -6  -6  -1   11.60    3.00
  -6  -6  -1   11.40    3.70
  -6  -6  -1   23.90    4.10
   5   6   1   37.40    4.30
   5   6   1   29.70    4.20
   5   6   1   27.90    3.60
   5   6   1   21.50    3.40
   5   6   1   27.70    2.50
   5   6   1   28.50    4.40
   5   6   1   24.10    3.40
  -5  -6  -1   31.50    4.20
  -5  -6  -1   30.00    4.60
  -5  -6  -1   29.00    3.80
  -5  -6  -1   28.50    4.10
   4   6   1   54.59    4.50
   4   6   1   56.49    4.90
   4   6   1   55.69    3.70
   4   6   1   57.49    4.20
   4   6   1   57.49    5.00
   4   6   1   50.99    3.00
   4   6   1   56.59    4.70
   4   6   1   51.49    4.50
   4   6   1   49.10    4.00
  -4  -6  -1   64.69    4.80
  -4  -6  -1   45.30    4.50
  -4  -6  -1   65.19    7.60
  -4  -6  -1   53.89    4.10
   3   6   1  164.78    7.00
   3   6   1  140.59    6.30
   3   6   1  140.09    6.50
   3   6   1  137.79    5.70
   3   6   1  141.39    6.30
   3   6   1  131.09    7.30
   3   6   1  139.09    5.80
  -3  -6  -1  132.29    6.10
  -3  -6  -1  140.89    6.30
  -3  -6  -1  128.89    6.30
  -3  -6  -1  141.09    5.70
  -3  -6  -1  121.59    6.20
   2   6   1  276.97    8.80
   2   6   1  293.47    9.20
   2   6   1  277.77    9.00
   2   6   1  279.57    8.50
   2   6   1  278.57    8.80
   2   6   1  266.37    8.70
   2   6   1  279.77    8.00
  -2  -6  -1  284.17    9.00
  -2  -6  -1  278.97    7.50
  -2  -6  -1  284.07    8.90
  -2  -6  -1  280.07    8.00
  -2  -6  -1  270.47    8.90
  -2  -6  -1  284.17    8.80
  -2  -6  -1  268.37    9.30
   1   6   1  317.07    9.10
   1   6   1  316.57    9.30
   1   6   1  318.67    9.30
   1   6   1  314.07    9.40
   1   6   1  301.77    9.00
  -1  -6  -1  304.77    9.00
  -1  -6  -1  318.17    8.50
  -1  -6  -1  301.17    9.70
  -1  -6  -1  319.87    8.20
  -1  -6  -1  316.57    9.30
  -1  -6  -1  311.67    9.10
  -1  -6  -1  316.47    9.20
  -1  -6  -1  303.67    9.20
   0   6   1  275.47    8.30
   0   6   1  274.77    8.50
   0   6   1  276.67    8.40
   0   6   1  276.57    8.20
   0   6   1  279.37    8.30
   0  -6  -1  280.77    8.60
   0  -6  -1  287.37    8.40
   0  -6  -1  275.87    8.10
   0  -6  -1  288.27    8.40
   0  -6  -1  281.87    7.40
   0  -6  -1  277.77    8.30
   0  -6  -1  279.57    9.30
  -1   6   1  193.98    7.60
  -1   6   1  191.18    6.60
  -1   6   1  185.78    6.30
  -1   6   1  178.28    5.40
  -1   6   1  185.38    6.80
  -1   6   1  182.58    6.20
  -1   6   1  186.38    6.80
  -1   6   1  186.78    6.60
   1  -6  -1  191.48    7.50
   1  -6  -1  176.48    6.40
   1  -6  -1  182.08    6.30
  -2   6   1   96.59    4.40
  -2   6   1   94.19    5.00
  -2   6   1   94.19    3.60
  -2   6   1   97.49    4.80
  -2   6   1   99.39    5.90
  -2   6   1   93.39    4.80
  -2   6   1   96.99    4.50
  -2   6   1   98.59    5.10
   2  -6  -1   93.39    5.60
   2  -6  -1   99.59    4.90
   2  -6  -1   94.69    4.40
   2  -6  -1   97.69    4.90
  -3   6   1  189.78    7.50
  -3   6   1  194.98    6.60
  -3   6   1  197.38    7.00
  -3   6   1  187.68   10.70
  -3   6   1  199.88    9.00
  -3   6   1  200.28    7.90
  -3   6   1  206.48    8.00
   3  -6  -1  196.78    8.50
   3  -6  -1  199.58    6.70
   3  -6  -1  185.58    6.10
   3  -6  -1  191.68    7.10
   3  -6  -1  197.48    7.60
   3  -6  -1  191.08    7.40
   3  -6  -1  200.78    6.00
  -4   6   1  111.99    6.10
  -4   6   1  109.49    7.30
   4  -6  -1  123.29    4.90
   4  -6  -1  120.19    6.20
   4  -6  -1  109.19    5.10
   4  -6  -1  105.09    3.90
   4  -6  -1  109.09    5.80
   4  -6  -1  114.69    6.90
  -5   6   1   46.50    5.30
  -5   6   1   41.00    5.30
  -5   6   1   53.69    4.90
  -5   6   1   49.50    6.40
  -5   6   1   31.60    4.30
   5  -6  -1   47.80    5.80
   5  -6  -1   40.30    4.40
   5  -6  -1   41.00    3.50
   5  -6  -1   38.50    3.60
   5  -6  -1   44.90    4.60
   5  -6  -1   41.20    4.20
  -6   6   1    5.50    3.90
  -6   6   1    6.70    3.30
  -6   6   1   11.50    3.30
   6  -6  -1   10.20    2.30
   6  -6  -1    7.60    2.80
   6  -6  -1   11.10    2.90
   6  -6  -1   10.10    3.10
   5   7   1   31.60    3.80
   5   7   1   29.00    4.30
   5   7   1   33.00    4.10
   5   7   1   24.00    2.50
   5   7   1   36.10    4.60
   5   7   1   31.10    4.00
   5   7   1   34.30    4.60
   5   7   1   30.20    4.00
   5   7   1   35.60    4.80
  -5  -7  -1   33.00    4.60
  -5  -7  -1   29.50    4.50
  -5  -7  -1   28.50    4.40
  -5  -7  -1   28.70    4.20
   4   7   1   24.90    3.30
   4   7   1   31.60    3.70
   4   7   1   27.30    3.80
   4   7   1   22.10    3.70
   4   7   1   24.30    3.60
   4   7   1   27.20    3.20
   4   7   1   36.20    5.30
  -4  -7  -1   30.40    4.60
  -4  -7  -1   25.10    3.60
  -4  -7  -1   28.50    3.80
  -4  -7  -1   27.10    3.20
   3   7   1   36.10    3.20
   3   7   1   30.80    3.40
   3   7   1   27.60    3.90
   3   7   1   36.60    5.80
   3   7   1   43.20    4.10
   3   7   1   39.00    4.20
  -3  -7  -1   36.20    3.20
  -3  -7  -1   33.50    3.90
  -3  -7  -1   35.10    4.20
  -3  -7  -1   31.00    3.90
  -3  -7  -1   46.00    4.10
   2   7   1  125.39    5.90
   2   7   1  126.79    5.00
   2   7   1  132.19    6.20
   2   7   1  136.09    6.00
   2   7   1  128.19    6.30
   2   7   1  116.49    5.70
  -2  -7  -1  114.99    5.90
  -2  -7  -1  136.79    6.00
  -2  -7  -1  130.99    6.70
  -2  -7  -1  132.89    5.10
  -2  -7  -1  122.19    5.80
  -2  -7  -1  133.69    6.00
  -2  -7  -1  119.19    4.80
   1   7   1   54.39    3.80
   1   7   1   55.79    4.00
   1   7   1   61.59    4.10
   1   7   1   57.99    4.10
   1   7   1   56.79    3.90
  -1  -7  -1   57.29    3.90
  -1  -7  -1   49.30    3.90
  -1  -7  -1   56.49    3.90
  -1  -7  -1   62.99    4.00
  -1  -7  -1   53.89    3.10
  -1  -7  -1   58.29    3.50
  -1  -7  -1   53.99    3.90
  -1  -7  -1   58.69    4.60
   0   7   1  158.18    6.20
   0   7   1  153.38    6.10
   0   7   1  162.18    6.40
   0   7   1  156.28    6.20
   0   7   1  171.18    6.70
   0   7   1  161.28    5.70
   0  -7  -1  163.98    6.20
   0  -7  -1  160.28    6.60
   0  -7  -1  165.28    6.30
   0  -7  -1  148.59    7.10
   0  -7  -1  161.38    6.30
   0  -7  -1  162.48    6.40
   0  -7  -1  162.78    5.30
  -1   7   1  124.19    5.30
  -1   7   1  126.19    5.30
  -1   7   1  142.09    7.00
  -1   7   1  129.09    5.60
  -1   7   1  121.29    5.90
  -1   7   1  119.59    4.50
  -1   7   1  122.69    5.70
  -1   7   1  116.59    5.50
   1  -7  -1  123.29    5.30
   1  -7  -1  133.69    6.80
   1  -7  -1  122.59    5.50
  -2   7   1  114.39    4.20
  -2   7   1  114.59    5.90
  -2   7   1  120.79    5.60
  -2   7   1  116.89    7.10
  -2   7   1  116.09    5.80
  -2   7   1  113.99    5.00
  -2   7   1  116.49    5.30
  -2   7   1  122.19    5.80
   2  -7  -1  112.19    5.40
   2  -7  -1  108.59    5.00
   2  -7  -1  119.09    5.70
   2  -7  -1  114.29    6.60
  -3   7   1   36.40    6.50
  -3   7   1   32.30    3.10
  -3   7   1   30.50    5.20
  -3   7   1   35.00    3.90
  -3   7   1   37.50    4.30
  -3   7   1   32.80    3.50
   3  -7  -1   29.50    4.40
   3  -7  -1   30.80    3.10
   3  -7  -1   31.10    3.60
   3  -7  -1   32.60    3.90
   3  -7  -1   25.10    3.10
  -4   7   1  175.98    9.20
  -4   7   1  166.78    7.20
  -4   7   1  190.48    8.10
  -4   7   1  171.08    7.70
  -4   7   1  162.38    8.20
   4  -7  -1  175.58    7.30
   4  -7  -1  170.58    7.40
   4  -7  -1  160.38    7.50
   4  -7  -1  163.78    5.40
   4  -7  -1  160.68    7.60
   4  -7  -1  167.38    8.70
   4  -7  -1  171.88    6.60
  -5   7   1   37.20    5.00
  -5   7   1   38.40    5.10
  -5   7   1   39.20    6.00
  -5   7   1   31.60    4.30
  -5   7   1   24.90    3.70
  -5   7   1   29.90    4.50
   5  -7  -1   25.50    3.00
   5  -7  -1   26.80    4.20
   5  -7  -1   36.50    4.40
   5  -7  -1   29.60    4.10
   5  -7  -1   32.00    3.40
   5   8   1   13.90    2.40
   5   8   1   19.40    3.60
   5   8   1   12.50    4.70
   5   8   1   15.20    3.10
   5   8   1    9.30    2.70
   5   8   1   15.10    4.20
   5   8   1    9.50    3.00
  -5  -8  -1   13.30    3.60
  -5  -8  -1   17.50    3.20
  -5  -8  -1   11.60    3.00
  -5  -8  -1    9.40    3.10
   4   8   1   79.89    5.80
   4   8   1   78.49    9.10
   4   8   1   91.29    5.20
   4   8   1   92.69    5.60
   4   8   1   81.19    5.70
   4   8   1   94.19    6.40
   4   8   1   87.29    6.20
   4   8   1   89.69    5.20
  -4  -8  -1   83.99    6.00
  -4  -8  -1   81.79    5.90
  -4  -8  -1   91.89    8.80
  -4  -8  -1   67.19    5.50
  -4  -8  -1   83.79    5.90
  -4  -8  -1   86.69    6.00
   3   8   1    3.50    1.70
   3   8   1    3.90    2.10
   3   8   1    3.70    2.50
   3   8   1    3.50    1.90
   3   8   1    1.60    2.20
   3   8   1    7.90    2.60
  -3  -8  -1    1.50    2.20
  -3  -8  -1    5.10    2.30
  -3  -8  -1    3.50    1.70
  -3  -8  -1    4.40    2.60
  -3  -8  -1    0.10    2.40
  -3  -8  -1    3.90    1.60
  -3  -8  -1    5.00    2.20
   2   8   1  140.49    6.60
   2   8   1  135.19    7.20
   2   8   1  121.29    6.30
   2   8   1  145.19    6.90
   2   8   1  132.89    8.70
  -2  -8  -1  147.89    5.60
  -2  -8  -1  147.49    6.60
  -2  -8  -1  139.49    7.10
  -2  -8  -1  145.49    6.70
  -2  -8  -1  145.69    6.70
  -2  -8  -1  154.98    6.80
  -2  -8  -1  143.29    7.30
   1   8   1  235.48    8.40
   1   8   1  228.78    8.60
   1   8   1  213.28   11.20
   1   8   1  216.68    8.20
   1   8   1  223.08    8.30
  -1  -8  -1  223.18    7.60
  -1  -8  -1  228.98    8.20
  -1  -8  -1  223.78    9.10
  -1  -8  -1  220.38    8.40
  -1  -8  -1  210.58    8.10
  -1  -8  -1  227.18    6.90
  -1  -8  -1  234.98    8.40
   0   8   1  145.19    6.40
   0   8   1  150.48    6.50
   0   8   1  141.69    6.60
   0   8   1  138.49    6.20
   0   8   1  136.49    6.20
   0   8   1  144.19    5.70
   0  -8  -1  144.19    6.30
   0  -8  -1  157.48    6.60
   0  -8  -1  139.89    7.40
   0  -8  -1  147.89    6.70
   0  -8  -1  151.28    6.40
   0  -8  -1  141.49    6.30
   0  -8  -1  155.48    6.50
   0  -8  -1  147.19    5.20
  -1   8   1  133.59    6.20
  -1   8   1  136.09    6.00
  -1   8   1  136.39    5.10
  -1   8   1  132.09    6.10
  -1   8   1  125.99    6.20
  -1   8   1  112.59    8.90
  -1   8   1  137.59    7.50
  -1   8   1  120.09    6.10
   1  -8  -1  136.99    7.20
   1  -8  -1  142.99    6.30
   1  -8  -1  131.19    5.80
  -2   8   1   89.49    6.40
  -2   8   1   83.69    5.50
  -2   8   1   86.89    4.90
  -2   8   1   83.69    6.50
  -2   8   1   81.89    5.40
  -2   8   1   81.99    3.70
  -2   8   1   78.79    5.10
  -2   8   1   85.49    4.70
   2  -8  -1   81.59    5.00
   2  -8  -1   83.69    4.70
   2  -8  -1   88.49    5.30
  -3   8   1   76.79    5.20
  -3   8   1   58.09    5.10
  -3   8   1   67.39    5.00
  -3   8   1   60.19    6.00
  -3   8   1   73.89    6.80
  -3   8   1   64.69    4.50
   3  -8  -1   67.89    4.30
   3  -8  -1   64.19    4.30
   3  -8  -1   73.59    5.40
   3  -8  -1   74.09    5.10
   3  -8  -1   69.69    6.10
  -4   8   1   45.50    4.60
  -4   8   1   37.50    4.10
  -4   8   1   46.90    6.10
  -4   8   1   34.20    3.50
  -4   8   1   44.40    5.50
  -4   8   1   39.10    4.50
   4  -8  -1   38.30    4.50
   4  -8  -1   40.00    5.60
   4  -8  -1   35.50    4.30
   4  -8  -1   38.40    3.60
   4  -8  -1   35.00    2.70
   4  -8  -1   27.10    3.60
  -5   8   1    4.00    2.30
  -5   8   1    2.50    3.00
  -5   8   1    3.10    2.60
  -5   8   1    5.30    2.70
  -5   8   1    3.70    3.30
   5  -8  -1    7.90    2.90
   5  -8  -1    0.20    2.80
   5  -8  -1    4.10    4.10
   5  -8  -1    2.70    1.40
   5  -8  -1    8.70    2.70
   4   9   1   -0.10    2.10
   4   9   1    5.50    1.90
   4   9   1    2.60    2.50
   4   9   1   -1.60    2.00
   4   9   1   -2.30    2.00
   4   9   1    1.10    2.20
   4   9   1    2.40    2.50
  -4  -9  -1    1.90    1.80
  -4  -9  -1   -2.90    1.70
  -4  -9  -1   -0.60    2.00
  -4  -9  -1   -1.50    2.20
  -4  -9  -1   -1.20    2.20
  -4  -9  -1    2.50    2.30
   3   9   1   37.10    4.20
   3   9   1   46.60    4.90
   3   9   1   41.60    5.10
   3   9   1   38.30    4.60
   3   9   1   43.70    4.80
  -3  -9  -1   35.90    3.20
  -3  -9  -1   33.30    4.00
  -3  -9  -1   38.10    4.50
  -3  -9  -1   36.20    4.50
  -3  -9  -1   42.40    4.80
  -3  -9  -1   39.60    3.40
  -3  -9  -1   44.60    5.50
   2   9   1   62.29    5.20
   2   9   1   74.19    5.30
   2   9   1   72.69    5.20
   2   9   1   72.79    5.20
  -2  -9  -1   66.99    5.10
  -2  -9  -1   76.99    4.40
  -2  -9  -1   70.49    5.30
  -2  -9  -1   74.79    6.00
  -2  -9  -1   63.19    3.80
  -2  -9  -1   67.39    5.10
  -2  -9  -1   66.59    6.10
   1   9   1  196.28    8.10
   1   9   1  191.78    8.30
   1   9   1  201.78    9.70
   1   9   1  212.98    8.40
   1   9   1  204.18    8.20
  -1  -9  -1  199.98    6.60
  -1  -9  -1  196.58    8.10
  -1  -9  -1  191.08    8.10
  -1  -9  -1  203.38    8.20
  -1  -9  -1  195.58    9.30
  -1  -9  -1  208.48    7.70
  -1  -9  -1  199.98    8.40
   0   9   1  270.77    9.40
   0   9   1  269.97    9.50
   0   9   1  268.07    9.90
   0   9   1  271.57    9.40
   0   9   1  270.87    9.50
   0   9   1  247.58    8.40
   0  -9  -1  276.57   10.80
   0  -9  -1  284.07   11.00
   0  -9  -1  283.07    9.70
   0  -9  -1  263.27    9.40
   0  -9  -1  250.87    9.20
   0  -9  -1  265.87    7.80
   0  -9  -1  266.07    9.40
   0  -9  -1  260.77    9.70
  -1   9   1   22.90    3.60
  -1   9   1   28.40    3.60
  -1   9   1   22.00    3.20
  -1   9   1   23.10    2.60
  -1   9   1   29.90    3.60
  -1   9   1   28.80    3.80
  -1   9   1   25.60    3.60
  -1   9   1   23.80    4.70
   1  -9  -1   24.30    2.70
   1  -9  -1   22.20    3.00
   1  -9  -1   23.90    3.70
   1  -9  -1   25.50    3.60
  -2   9   1   83.19    5.50
  -2   9   1   79.49    4.90
  -2   9   1   79.99    5.00
  -2   9   1   82.49    6.80
  -2   9   1   97.89    9.20
  -2   9   1   84.09    4.10
  -2   9   1   83.99    5.40
   2  -9  -1   92.59    5.10
   2  -9  -1   89.59    6.30
   2  -9  -1   88.19    5.50
  -3   9   1  162.28    7.70
  -3   9   1  162.38    7.30
  -3   9   1  173.98    9.50
  -3   9   1  155.08    8.00
  -3   9   1  153.58    8.00
  -3   9   1  169.08    6.90
  -3   9   1  161.98    7.90
   3  -9  -1  164.48    7.00
   3  -9  -1  163.98    9.20
   3  -9  -1  162.18    6.80
   3  -9  -1  162.68    7.70
   3  -9  -1  158.88    7.80
  -4   9   1    2.30    3.00
  -4   9   1    4.90    2.30
  -4   9   1    0.10    2.10
  -4   9   1    5.90    3.30
  -4   9   1    3.60    3.20
  -4   9   1    4.90    1.90
  -4   9   1    5.10    2.50
   4  -9  -1    2.60    3.20
   4  -9  -1    3.70    2.60
   4  -9  -1    6.60    3.20
   4  -9  -1    2.90    1.40
   4  -9  -1    4.30    2.70
   4  10   1   18.40    3.40
   4  10   1   12.10    3.40
   4  10   1   18.30    3.60
   4  10   1   19.10    4.00
   4  10   1   21.10    4.20
   4  10   1   22.40    3.10
  -4 -10  -1   28.70    4.40
  -4 -10  -1   16.60    4.00
  -4 -10  -1   18.60    2.80
  -4 -10  -1   21.00    4.30
   3  10   1   34.70    4.50
   3  10   1   26.60    4.10
   3  10   1   25.10    3.60
   3  10   1   26.50    4.00
   3  10   1   24.30    4.40
   3  10   1   24.80    3.80
  -3 -10  -1   38.10    5.00
  -3 -10  -1   27.60    3.00
  -3 -10  -1   21.80    2.80
  -3 -10  -1   23.70    3.90
  -3 -10  -1   27.70    4.50
  -3 -10  -1   29.00    4.20
   2  10   1   85.59    5.70
   2  10   1   87.69    6.40
   2  10   1   81.19    5.60
   2  10   1   81.99    6.00
   2  10   1   86.69    5.90
  -2 -10  -1   72.99    5.90
  -2 -10  -1   83.99    5.80
  -2 -10  -1   83.89    5.80
  -2 -10  -1   80.19    5.90
  -2 -10  -1   75.59    4.20
  -2 -10  -1   78.59    4.80
   1  10   1   55.39    4.90
   1  10   1   58.99    5.10
   1  10   1   59.19    5.00
   1  10   1   53.79    4.90
   1  10   1   48.90    4.50
  -1 -10  -1   52.89    4.60
  -1 -10  -1   54.79    4.70
  -1 -10  -1   55.09    5.30
  -1 -10  -1   50.09    4.60
  -1 -10  -1   54.29    4.50
  -1 -10  -1   52.89    3.40
   0  10   1   -1.80    1.70
   0  10   1    0.30    1.90
   0  10   1   -0.40    1.90
   0  10   1    2.10    2.00
   0  10   1   -0.30    2.20
   0 -10  -1   -0.10    1.80
   0 -10  -1    0.60    2.20
   0 -10  -1   -0.60    1.80
   0 -10  -1    2.60    2.50
   0 -10  -1   -0.10    1.80
   0 -10  -1    1.80    2.20
   0 -10  -1   -0.60    1.30
  -1  10   1    5.30    1.90
  -1  10   1    2.00    2.20
  -1  10   1    8.20    2.70
  -1  10   1    7.00    2.20
  -1  10   1    7.20    2.20
  -1  10   1    6.40    2.50
   1 -10  -1    5.10    1.90
   1 -10  -1    5.90    1.80
   1 -10  -1    5.40    2.70
   1 -10  -1    1.50    1.90
   1 -10  -1    5.10    2.40
  -2  10   1   24.70    2.70
  -2  10   1   41.10    5.80
  -2  10   1   33.00    4.50
  -2  10   1   35.30    4.70
  -2  10   1   33.20    3.90
  -2  10   1   27.50    3.40
  -2  10   1   23.70    3.70
  -2  10   1   34.80    4.00
   2 -10  -1   28.40    4.00
   2 -10  -1   44.10    8.40
   2 -10  -1   23.10    3.80
   2 -10  -1   33.60    3.70
  -3  10   1   17.50    3.70
  -3  10   1   14.20    3.00
  -3  10   1   16.80    3.30
  -3  10   1   14.50    2.60
  -3  10   1   21.40    4.70
  -3  10   1   16.40    3.50
  -3  10   1   13.90    3.20
   3 -10  -1   18.70    3.50
   3 -10  -1   14.80    2.70
   3 -10  -1   19.20    3.00
   3 -10  -1   17.60    3.30
   3 -10  -1   21.80    4.50
  -4  10   1    2.90    2.20
  -4  10   1    0.20    1.80
  -4  10   1    1.30    3.60
  -4  10   1   -0.70    2.30
  -4  10   1    2.60    3.00
  -4  10   1    3.60    2.50
   4 -10  -1    1.30    1.80
   4 -10  -1    0.00    2.20
   4 -10  -1    1.30    2.10
   3  11   1   54.89    5.40
   3  11   1   51.09    5.20
   3  11   1   51.59    6.30
   3  11   1   45.50    5.00
   3  11   1   54.09    5.80
  -3 -11  -1   44.90    3.60
  -3 -11  -1   59.39    4.20
  -3 -11  -1   63.29    5.60
  -3 -11  -1   69.59    5.90
   2  11   1    3.80    2.30
   2  11   1    6.90    2.80
   2  11   1    7.40    3.00
   2  11   1    3.90    2.60
   2  11   1    5.60    2.80
  -2 -11  -1    3.50    2.40
  -2 -11  -1    6.00    2.70
  -2 -11  -1    6.10    2.90
  -2 -11  -1    4.90    1.80
  -2 -11  -1    1.20    1.70
  -2 -11  -1    0.70    2.40
   1  11   1  110.79    7.00
   1  11   1  118.99    7.50
   1  11   1  116.89    7.00
   1  11   1  115.59    6.70
   1  11   1  111.59    6.60
  -1 -11  -1  129.99    8.10
  -1 -11  -1  112.29    7.80
  -1 -11  -1  131.29    6.70
  -1 -11  -1  125.89    7.60
  -1 -11  -1  119.49    5.00
  -1 -11  -1  128.39    6.90
  -1 -11  -1  121.79    7.00
   0  11   1   12.50    3.00
   0  11   1   14.10    3.10
   0  11   1    8.00    3.00
   0  11   1   15.80    3.40
   0  11   1   13.20    2.90
   0 -11  -1   10.50    2.70
   0 -11  -1   18.00    3.30
   0 -11  -1   15.40    3.40
   0 -11  -1   15.20    3.70
   0 -11  -1   18.00    3.50
   0 -11  -1   14.40    2.20
  -1  11   1   20.00    3.70
  -1  11   1   19.00    3.30
  -1  11   1   18.20    3.00
  -1  11   1   17.20    3.60
  -1  11   1   17.50    3.50
  -1  11   1   21.40    3.40
   1 -11  -1   18.50    3.90
   1 -11  -1   14.00    3.00
   1 -11  -1   16.90    3.20
   1 -11  -1   16.70    3.60
   1 -11  -1   20.10    3.60
   1 -11  -1   21.90    2.80
  -2  11   1    1.30    1.70
  -2  11   1    4.20    2.30
  -2  11   1    4.20    2.10
  -2  11   1    7.50    2.80
  -2  11   1    4.20    2.50
  -2  11   1    3.70    2.60
  -2  11   1    4.90    2.90
  -2  11   1    5.40    3.10
   2 -11  -1    5.80    2.60
   2 -11  -1    3.60    2.00
   2 -11  -1    2.40    2.60
   2 -11  -1    3.90    1.60
   2 -11  -1    2.20    2.00
  -3  11   1   49.99    5.20
  -3  11   1   48.20    4.90
  -3  11   1   50.99    6.00
  -3  11   1   46.80    6.90
  -3  11   1   43.00    4.90
  -3  11   1   45.50    4.50
   3 -11  -1   42.60    4.10
   3 -11  -1   52.29    5.70
   1  12   1    6.00    2.70
   1  12   1    5.50    2.70
   1  12   1    9.00    3.40
   1  12   1    5.80    2.60
  -1 -12  -1    3.00    2.40
  -1 -12  -1    3.20    2.30
  -1 -12  -1    6.00    2.80
  -1 -12  -1    6.20    2.80
  -1 -12  -1    6.70    1.60
  -1 -12  -1    5.60    3.20
   0  12   1   18.90    3.50
   0  12   1   16.60    3.60
   0  12   1   19.90    3.80
   0  12   1   14.40    3.60
   0  12   1   15.60    3.40
   0 -12  -1   12.70    3.00
   0 -12  -1   23.60    4.20
   0 -12  -1   15.40    3.40
   0 -12  -1   18.00    2.30
   0 -12  -1   14.40    3.30
  -1  12   1    0.30    2.20
  -1  12   1    3.70    2.50
  -1  12   1    1.80    2.80
  -1  12   1   -0.20    1.80
  -1  12   1    0.00    2.20
   1 -12  -1    1.80    1.30
   1 -12  -1    3.00    2.90
   1 -12  -1    1.70    2.30
   1 -12  -1    5.70    2.80
   1 -12   2    8.80    3.30
   1 -12   2    4.60    2.60
  -1  12  -2    9.20    6.10
  -1  12  -2   13.20    3.00
  -1  12  -2    3.30    2.10
  -1  12  -2   10.60    3.80
  -1  12  -2    4.60    2.20
   0 -12   2   19.40    3.80
   0 -12   2   17.70    3.30
   0 -12   2   20.40    4.00
   0  12  -2   24.00    3.90
   0  12  -2   24.60    3.80
   0  12  -2   14.90    3.70
  -1 -12   2    3.40    2.60
  -1 -12   2    9.20    3.20
  -1 -12   2    6.80    2.60
   1  12  -2   11.90    3.10
   1  12  -2    5.00    2.30
   1  12  -2    8.30    2.70
   1  12  -2    9.60    3.70
   1  12  -2    8.80    2.80
   3 -11   2   49.30    3.50
   3 -11   2   33.10    5.30
   3 -11   2   44.50    4.80
  -3  11  -2   36.90    3.40
  -3  11  -2   42.50    6.10
  -3  11  -2   33.60    5.70
  -3  11  -2   44.60    6.60
  -3  11  -2   35.30    4.50
  -3  11  -2   45.00    5.30
   2 -11   2  101.79    6.40
   2 -11   2  104.39    4.10
   2 -11   2  107.79    8.00
   2 -11   2  124.49    8.10
   2 -11   2  103.89    4.20
  -2  11  -2  107.99    5.60
  -2  11  -2  120.89    7.40
  -2  11  -2  118.89    8.60
  -2  11  -2  113.89    7.00
  -2  11  -2  107.59    6.40
  -2  11  -2  100.69    6.50
   1 -11   2    2.50    0.80
   1 -11   2    1.80    2.40
   1 -11   2    4.30    2.70
   1 -11   2    3.30    2.00
   1 -11   2    0.40    2.10
  -1  11  -2   -0.40    2.50
  -1  11  -2    0.60    2.70
  -1  11  -2   -0.20    2.10
  -1  11  -2   -0.40    1.90
  -1  11  -2    5.60    2.20
  -1  11  -2    2.00    2.10
   0 -11   2   27.40    3.80
   0 -11   2   21.40    3.70
   0 -11   2   20.20    3.70
   0 -11   2   25.90    4.20
   0 -11   2   25.60    4.20
   0 -11   2   22.40    6.00
   0  11  -2   21.60    3.70
   0  11  -2   31.60    4.00
   0  11  -2   26.30    3.70
   0  11  -2   24.10    3.30
   0  11  -2   28.40    4.20
  -1 -11   2   22.20    4.10
  -1 -11   2   18.80    4.20
  -1 -11   2   15.80    3.40
  -1 -11   2   14.60    3.40
  -1 -11   2   17.40    3.20
  -1 -11   2   20.00    4.30
   1  11  -2   18.30    3.50
   1  11  -2   18.90    3.30
   1  11  -2   16.90    3.50
   1  11  -2   24.20    3.60
   1  11  -2   25.50    4.20
  -2 -11   2   29.90    5.40
  -2 -11   2   21.00    4.00
  -2 -11   2   24.90    4.50
  -2 -11   2   24.70    3.80
  -2 -11   2   26.20    3.90
   2  11  -2   26.20    3.90
   2  11  -2   17.80    3.50
   2  11  -2   28.10    4.20
   2  11  -2   30.20    4.70
   2  11  -2   22.90    4.00
   2  11  -2   26.40    3.70
  -3 -11   2    0.40    2.20
  -3 -11   2    0.80    2.00
   3  11  -2    7.90    3.40
   3  11  -2    3.10    2.30
   3  11  -2    3.40    2.40
   3  11  -2    3.30    2.40
   3  11  -2    1.60    3.90
   4 -10   2    3.60    1.60
   4 -10   2    3.00    2.50
   4 -10   2    3.50    1.70
   4 -10   2    9.90    2.40
  -4  10  -2    8.00    2.90
  -4  10  -2    6.20    2.50
  -4  10  -2    2.70    2.60
  -4  10  -2    3.30    3.60
   3 -10   2   43.10    3.40
   3 -10   2   42.00    4.40
   3 -10   2   38.50    5.50
   3 -10   2   46.30    4.30
   3 -10   2   40.50    3.40
  -3  10  -2   42.50    3.70
  -3  10  -2   40.00    5.90
  -3  10  -2   47.90    4.90
  -3  10  -2   39.40    4.50
  -3  10  -2   39.60    5.10
  -3  10  -2   32.60    4.40
  -3  10  -2   43.40    4.90
   2 -10   2   28.50    4.60
   2 -10   2   31.30    6.10
   2 -10   2   29.30    2.40
   2 -10   2   29.20    3.80
  -2  10  -2   28.70    4.10
  -2  10  -2   24.60    3.60
  -2  10  -2   26.30    4.80
  -2  10  -2   28.70    4.10
  -2  10  -2   23.50    3.60
  -2  10  -2   20.70    4.40
  -2  10  -2   26.60    2.90
   1 -10   2   26.60    4.30
   1 -10   2   31.90    4.20
   1 -10   2   38.00    4.10
   1 -10   2   29.10    1.90
   1 -10   2   36.80    6.20
   1 -10   2   30.40    1.90
  -1  10  -2   37.80    4.10
  -1  10  -2   36.10    4.50
  -1  10  -2   29.70    4.10
  -1  10  -2   34.80    3.90
  -1  10  -2   38.10    3.60
  -1  10  -2   28.60    4.70
   0 -10   2    1.10    1.90
   0 -10   2    2.60    1.60
   0 -10   2    0.90    2.40
   0 -10   2    1.10    1.90
   0 -10   2    3.60    2.20
   0 -10   2   -1.30    2.30
   0  10  -2   -0.80    2.00
   0  10  -2    1.60    2.40
   0  10  -2    2.90    2.00
   0  10  -2    2.70    2.00
   0  10  -2    0.50    1.70
   0  10  -2    1.00    2.40
  -1 -10   2   25.60    4.00
  -1 -10   2   22.60    3.50
  -1 -10   2   23.70    4.10
  -1 -10   2   24.20    3.60
  -1 -10   2   23.60    3.80
  -1 -10   2   29.90    4.20
   1  10  -2   16.40    2.80
   1  10  -2   23.20    3.70
   1  10  -2   20.20    3.00
   1  10  -2   20.40    3.40
   1  10  -2   18.20    3.50
  -2 -10   2  111.39    6.50
  -2 -10   2   83.59    8.70
  -2 -10   2   97.29    6.20
  -2 -10   2   96.29    3.20
  -2 -10   2   97.69    6.00
  -2 -10   2  106.49    6.20
   2  10  -2   94.59    6.40
   2  10  -2  105.49    6.60
   2  10  -2   91.49    6.40
   2  10  -2   98.79    6.00
   2  10  -2  103.59    6.30
   2  10  -2   91.89    5.90
  -3 -10   2   14.40    2.90
  -3 -10   2   17.80    3.80
  -3 -10   2   16.10    3.10
  -3 -10   2   14.20    1.80
  -3 -10   2   14.80    2.90
  -3 -10   2   14.60    3.20
  -3 -10   2   15.90    3.80
   3  10  -2   14.50    3.40
   3  10  -2   20.20    3.70
   3  10  -2   20.70    3.60
   3  10  -2   15.20    3.60
   3  10  -2   16.90    3.70
   3  10  -2   17.50    3.40
  -4 -10   2   11.10    2.80
  -4 -10   2   15.10    2.90
   4  10  -2   10.90    5.50
   4  10  -2   13.00    3.20
   4  10  -2    8.80    1.90
   4  10  -2   12.20    3.20
   4  10  -2   10.10    3.10
   4  10  -2   15.20    3.10
   4  -9   2    8.10    2.20
   4  -9   2    8.10    2.60
   4  -9   2    2.10    2.00
   4  -9   2    2.30    1.80
   4  -9   2    5.30    1.60
   4  -9   2    6.50    2.80
  -4   9  -2    4.70    2.90
  -4   9  -2    4.50    2.70
  -4   9  -2   10.30    2.90
  -4   9  -2    4.30    2.10
  -4   9  -2    4.80    2.60
  -4   9  -2    7.30    3.10
   3  -9   2    6.10    2.40
   3  -9   2    5.60    2.60
   3  -9   2    6.60    1.80
   3  -9   2    7.30    1.60
   3  -9   2    8.30    3.50
  -3   9  -2    7.90    2.60
  -3   9  -2    7.40    2.50
  -3   9  -2    6.50    3.10
  -3   9  -2    3.70    3.00
  -3   9  -2    4.40    1.60
  -3   9  -2    8.30    2.70
  -3   9  -2    5.50    2.80
   2  -9   2   41.70    2.70
   2  -9   2   41.80    3.30
   2  -9   2   39.70    3.90
  -2   9  -2   36.00    4.00
  -2   9  -2   45.70    4.30
  -2   9  -2   42.70    5.70
  -2   9  -2   41.90    4.70
  -2   9  -2   39.30    3.20
  -2   9  -2   43.50    5.70
   1  -9   2   26.50    3.50
   1  -9   2   23.80    3.90
   1  -9   2   26.70    4.30
   1  -9   2   23.60    1.80
   1  -9   2   22.40    1.80
  -1   9  -2   21.00    3.40
  -1   9  -2   25.20    3.70
  -1   9  -2   28.50    5.00
  -1   9  -2   24.00    2.90
  -1   9  -2   22.60    3.40
  -1   9  -2   21.00    3.10
   0  -9   2  186.88    7.90
   0  -9   2  180.38    8.50
   0  -9   2  178.88    8.20
   0  -9   2  187.28    4.30
   0  -9   2  178.48    7.30
   0  -9   2  191.48    4.30
   0  -9   2  206.58    8.00
   0   9  -2  204.38    9.40
   0   9  -2  189.68    7.50
   0   9  -2  182.18    7.20
   0   9  -2  178.08    7.40
   0   9  -2  203.88    8.40
   0   9  -2  190.08    8.00
  -1  -9   2   31.60    4.20
  -1  -9   2   33.90    1.40
  -1  -9   2   42.20    4.30
  -1  -9   2   35.40    4.30
  -1  -9   2   40.30    4.50
  -1  -9   2   33.10    3.80
   1   9  -2   31.50    3.70
   1   9  -2   36.90    4.20
   1   9  -2   40.10    4.50
   1   9  -2   32.60    3.60
   1   9  -2   34.80    4.60
  -2  -9   2  115.29    6.20
  -2  -9   2  109.79    6.00
  -2  -9   2  114.69    6.40
  -2  -9   2  114.49    3.80
  -2  -9   2  110.29    6.30
   2   9  -2  119.29    6.10
   2   9  -2  115.49    6.30
   2   9  -2  126.99    6.60
   2   9  -2  125.59    7.00
   2   9  -2  118.89    6.70
  -3  -9   2  110.39    6.70
  -3  -9   2  135.49   10.30
  -3  -9   2  112.49    6.40
  -3  -9   2  109.29    6.20
  -3  -9   2  100.19    4.30
  -3  -9   2  104.69    6.30
   3   9  -2  101.59    4.30
   3   9  -2  109.69    6.90
   3   9  -2  111.39    6.60
   3   9  -2  114.59    6.40
   3   9  -2  119.69    6.60
   3   9  -2  104.29    6.00
   3   9  -2  111.89    6.60
  -4  -9   2   44.70    4.80
  -4  -9   2   46.60    3.50
  -4  -9   2   55.79    5.50
  -4  -9   2   46.90    5.40
  -4  -9   2   40.80    4.60
   4   9  -2   46.50    4.50
   4   9  -2   42.90    5.20
   4   9  -2   42.20    5.40
   4   9  -2   43.70    4.60
   4   9  -2   44.40    4.90
   4   9  -2   50.59    5.00
   4   9  -2   50.69    3.60
   5  -8   2   -1.10    0.90
   5  -8   2    2.00    2.10
   5  -8   2   -1.10    1.80
   5  -8   2    0.30    2.40
  -5   8  -2    1.00    2.60
  -5   8  -2    0.10    2.10
  -5   8  -2   -0.80    1.90
  -5   8  -2    0.90    2.80
  -5   8  -2    3.30    2.70
  -5   8  -2    0.70    4.50
   4  -8   2   26.00    3.50
   4  -8   2   33.60    6.60
   4  -8   2   30.70    3.70
   4  -8   2   28.60    4.20
   4  -8   2   22.20    4.10
   4  -8   2   26.20    2.40
  -4   8  -2   25.80    3.60
  -4   8  -2   25.80    4.80
  -4   8  -2   27.30    3.60
  -4   8  -2   28.90    4.00
  -4   8  -2   37.60    4.80
   3  -8   2  121.59    6.20
   3  -8   2  117.69    5.90
   3  -8   2  114.79    4.60
   3  -8   2  108.99    5.10
  -3   8  -2  112.49    7.60
  -3   8  -2  111.29    5.90
  -3   8  -2  117.29    4.60
  -3   8  -2  113.59    6.20
  -3   8  -2  113.09    6.40
  -3   8  -2  120.69    6.70
  -3   8  -2   97.79    6.20
   2  -8   2  187.68    6.00
   2  -8   2  192.18    7.50
   2  -8   2  187.38    8.80
   2  -8   2  193.38    6.40
  -2   8  -2  190.38    7.50
  -2   8  -2  203.98   12.20
  -2   8  -2  183.88    6.30
  -2   8  -2  189.78    7.40
  -2   8  -2  175.58    7.00
  -2   8  -2  195.88    9.20
   1  -8   2  136.99    5.90
   1  -8   2  117.29    5.60
   1  -8   2  124.39    3.90
   1  -8   2  121.99    7.60
   1  -8   2  124.09    6.70
  -1   8  -2  122.39    7.10
  -1   8  -2  131.09    5.90
  -1   8  -2  128.89    5.30
  -1   8  -2  113.99    5.50
  -1   8  -2  125.39    6.00
  -1   8  -2  128.09    5.80
  -1   8  -2  131.29    6.30
   0  -8   2  199.08    7.90
   0  -8   2  199.98    7.30
   0  -8   2  203.78    4.60
   0  -8   2  202.68    7.60
   0  -8   2  205.48    7.30
   0  -8   2  195.18    4.60
   0  -8   2  205.68    8.30
   0   8  -2  206.58    8.60
   0   8  -2  191.98    7.50
   0   8  -2  199.58    7.40
   0   8  -2  202.38    7.20
   0   8  -2  197.98    7.50
   0   8  -2  199.28    7.30
   0   8  -2  197.58    7.90
  -1  -8   2  230.88    5.30
  -1  -8   2  231.48    8.70
  -1  -8   2  234.28    8.40
  -1  -8   2  239.18    8.80
  -1  -8   2  244.78    9.00
  -1  -8   2  223.58    8.00
  -1  -8   2  243.38    8.20
   1   8  -2  230.98    8.10
   1   8  -2  236.78    8.80
   1   8  -2  232.98    8.40
   1   8  -2  242.88    8.40
   1   8  -2  228.48    8.10
  -2  -8   2  476.55   13.50
  -2  -8   2  482.85   10.80
  -2  -8   2  456.75   13.10
  -2  -8   2  475.75   13.70
  -2  -8   2  465.45   13.50
   2   8  -2  470.05   13.30
   2   8  -2  459.75   18.90
   2   8  -2  485.55   13.40
   2   8  -2  490.15   13.80
   2   8  -2  486.65   14.40
  -3  -8   2   50.99    3.10
  -3  -8   2   54.39    4.40
  -3  -8   2   44.40    4.30
  -3  -8   2   55.49    4.60
  -3  -8   2   49.20    4.40
   3   8  -2   51.09    3.20
   3   8  -2   60.19    7.30
   3   8  -2   60.09    4.50
   3   8  -2   49.00    4.50
   3   8  -2   47.70    4.50
   3   8  -2   57.19    4.80
   3   8  -2   54.79    4.90
  -4  -8   2   18.80    3.10
  -4  -8   2   22.00    6.10
  -4  -8   2   25.30    4.80
  -4  -8   2   22.70    5.60
  -4  -8   2   18.80    2.60
  -4  -8   2   17.40    3.60
   4   8  -2   30.10    4.00
   4   8  -2   17.20    3.50
   4   8  -2   18.70    3.30
   4   8  -2   22.90    2.80
   4   8  -2   23.20    3.90
   4   8  -2   22.90    3.60
   4   8  -2   18.00    4.10
  -5  -8   2    9.70    2.90
  -5  -8   2   15.90    4.30
  -5  -8   2   17.10    3.90
  -5  -8   2   13.20    2.70
   5   8  -2   11.70    3.20
   5   8  -2   13.30    3.30
   5   8  -2   14.00    3.10
   5   8  -2    8.00    2.90
   5   8  -2   13.20    2.60
   5   8  -2   17.50    4.10
   5  -7   2   21.80    3.70
   5  -7   2   22.10    3.40
   5  -7   2   25.50    3.70
   5  -7   2   22.60    2.10
  -5   7  -2   18.40    3.90
  -5   7  -2   30.00    4.10
  -5   7  -2   20.10    3.80
  -5   7  -2   25.20    4.70
   4  -7   2   40.30    5.70
   4  -7   2   32.00    2.40
   4  -7   2   35.70    3.80
   4  -7   2   38.90    4.30
   4  -7   2   39.40    3.70
  -4   7  -2   39.90    4.00
  -4   7  -2   38.70    4.20
  -4   7  -2   40.00    4.20
  -4   7  -2   42.70    4.80
  -4   7  -2   33.80    5.00
  -4   7  -2   30.50    4.00
   3  -7   2  265.87    8.80
   3  -7   2  261.77    9.00
   3  -7   2  240.78    8.00
   3  -7   2  255.17    7.10
  -3   7  -2  253.37    9.70
  -3   7  -2  258.47    9.00
  -3   7  -2  254.57   10.60
  -3   7  -2  256.37    7.10
  -3   7  -2  288.77   11.00
  -3   7  -2  252.37    8.90
   2  -7   2    0.50    1.50
   2  -7   2   -1.30    1.90
   2  -7   2    0.70    1.10
   2  -7   2   -0.60    1.50
   2  -7   2    0.90    1.00
   2  -7   2    2.70    1.50
  -2   7  -2    0.60    1.50
  -2   7  -2   -1.70    2.10
  -2   7  -2    3.20    1.90
  -2   7  -2    0.70    1.70
  -2   7  -2   -0.40    0.90
  -2   7  -2   -0.90    1.30
  -2   7  -2    1.10    1.90
   1  -7   2   59.19    4.40
   1  -7   2   58.79    4.50
   1  -7   2   65.89    3.90
   1  -7   2   63.69    2.50
  -1   7  -2   57.19    4.10
  -1   7  -2   60.09    3.80
  -1   7  -2   62.09    4.00
  -1   7  -2   65.59    3.90
  -1   7  -2   61.39    3.40
  -1   7  -2   64.19    3.90
  -1   7  -2   59.99    4.70
   0  -7   2   33.50    1.40
   0  -7   2   41.60    3.10
   0  -7   2   37.90    3.10
   0  -7   2   36.80    3.50
   0  -7   2   32.00    3.50
   0  -7   2   33.60    3.50
   0  -7   2   37.00    3.20
   0   7  -2   35.80    3.60
   0   7  -2   34.30    3.30
   0   7  -2   37.30    3.10
   0   7  -2   38.90    3.90
   0   7  -2   32.50    2.90
   0   7  -2   34.60    3.10
   0   7  -2   32.00    3.00
  -1  -7   2   12.10    2.40
  -1  -7   2   16.30    1.10
  -1  -7   2   12.00    2.40
  -1  -7   2   17.30    2.80
  -1  -7   2   14.10    3.60
  -1  -7   2   17.20    2.40
   1   7  -2   16.70    2.70
   1   7  -2   15.50    2.50
   1   7  -2   17.70    2.50
   1   7  -2   15.20    2.60
   1   7  -2   16.80    2.80
   1   7  -2   16.40    2.40
  -2  -7   2   44.00    3.80
  -2  -7   2   41.20    2.30
  -2  -7   2   38.50    3.30
  -2  -7   2   44.60    3.80
  -2  -7   2   40.10    3.80
  -2  -7   2   43.10    3.70
  -2  -7   2   41.50    3.50
   2   7  -2   43.10    3.50
   2   7  -2   45.10    4.00
   2   7  -2   45.20    4.00
   2   7  -2   43.80    2.40
   2   7  -2   45.70    3.80
   2   7  -2   42.40    3.60
   2   7  -2   45.40    4.00
  -3  -7   2  132.29    6.50
  -3  -7   2  123.69    6.00
  -3  -7   2  123.09    5.70
  -3  -7   2  130.39    4.90
  -3  -7   2  135.89    6.20
   3   7  -2  128.09    7.60
   3   7  -2  138.29    6.30
   3   7  -2  129.69    6.70
   3   7  -2  124.89    6.00
   3   7  -2  120.59    5.70
   3   7  -2  121.39    4.80
  -4  -7   2   20.50    3.30
  -4  -7   2   15.80    2.70
  -4  -7   2   14.10    3.40
  -4  -7   2   20.00    2.80
  -4  -7   2   17.70    3.50
   4   7  -2   17.40    3.20
   4   7  -2   17.90    3.50
   4   7  -2   23.60    3.70
   4   7  -2   14.90    3.00
   4   7  -2   12.90    3.10
   4   7  -2   19.50    2.70
  -5  -7   2   67.79    4.40
  -5  -7   2   70.19    4.70
  -5  -7   2   59.29    6.50
  -5  -7   2   65.59    5.70
  -5  -7   2   62.69    6.40
  -5  -7   2   61.79    5.10
  -5  -7   2   70.29    5.50
   5   7  -2   66.59    5.70
   5   7  -2   60.59    5.60
   5   7  -2   65.09    5.20
   5   7  -2   61.09    5.40
   5   7  -2   70.39    5.40
   5   7  -2   67.09    4.70
   5   7  -2   66.99    5.90
   6  -6   2   21.40    3.60
   6  -6   2   18.50    3.60
   6  -6   2   19.90    3.30
   6  -6   2   20.10    2.10
  -6   6  -2   21.00    5.10
  -6   6  -2   17.40    3.80
  -6   6  -2   26.50    4.40
  -6   6  -2   18.70    6.80
   5  -6   2    4.10    1.20
   5  -6   2    1.20    2.10
   5  -6   2    1.70    2.70
   5  -6   2    2.40    2.70
   5  -6   2    4.20    2.10
  -5   6  -2    7.40    2.90
  -5   6  -2    2.00    2.20
  -5   6  -2    1.10    2.10
  -5   6  -2    2.20    2.30
  -5   6  -2    2.80    2.20
   4  -6   2  151.48    6.50
   4  -6   2  146.19    8.20
   4  -6   2  158.58    6.80
   4  -6   2  149.39    4.80
   4  -6   2  144.09    6.70
  -4   6  -2  154.78    7.20
  -4   6  -2  135.89    7.90
  -4   6  -2  147.49    7.20
  -4   6  -2  139.99    6.70
  -4   6  -2  153.18    7.10
   3  -6   2  227.48    9.30
   3  -6   2  225.68    6.60
   3  -6   2  207.58    7.60
   3  -6   2  220.38    7.70
   3  -6   2  212.48    7.60
   3  -6   2  227.28    7.30
   3  -6   2  204.78    5.30
  -3   6  -2  219.38    8.10
  -3   6  -2  188.38    8.80
  -3   6  -2  212.98    5.90
  -3   6  -2  208.18    7.70
  -3   6  -2  213.48    7.70
  -3   6  -2  224.88    8.40
  -3   6  -2  225.38    8.30
   2  -6   2   68.69    3.80
   2  -6   2   67.99    3.20
   2  -6   2   66.79    4.80
   2  -6   2   65.89    3.80
   2  -6   2   68.39    3.90
   2  -6   2   66.89    3.00
  -2   6  -2   65.79    3.90
  -2   6  -2   71.39    4.30
  -2   6  -2   63.49    3.80
  -2   6  -2   65.89    3.70
  -2   6  -2   61.59    4.20
  -2   6  -2   65.99    3.00
  -2   6  -2   61.09    4.70
  -2   6  -2   65.99    4.30
   1  -6   2  208.98    6.70
   1  -6   2  214.18    6.20
   1  -6   2  202.78    6.70
   1  -6   2  214.58    6.20
   1  -6   2  205.28    7.90
  -1   6  -2  213.38    6.80
  -1   6  -2  214.08    7.10
  -1   6  -2  207.78    6.80
  -1   6  -2  216.28    8.10
  -1   6  -2  223.18    7.50
  -1   6  -2  206.48    6.20
  -1   6  -2  211.68    7.00
   0  -6   2   38.40    1.30
   0  -6   2   37.90    2.80
   0  -6   2   36.50    3.30
   0  -6   2   34.30    2.80
   0  -6   2   43.00    3.00
   0  -6   2   39.40    3.40
   0  -6   2   39.60    3.20
   0   6  -2   39.70    3.60
   0   6  -2   35.90    2.90
   0   6  -2   35.80    2.90
   0   6  -2   34.90    2.80
   0   6  -2   39.60    3.20
   0   6  -2   37.50    2.70
   0   6  -2   36.50    2.90
  -1  -6   2  614.14   12.60
  -1  -6   2  629.14   15.60
  -1  -6   2  630.64   14.80
  -1  -6   2  629.14   14.90
  -1  -6   2  636.44   15.50
  -1  -6   2  613.14   15.40
  -1  -6   2  620.84   15.10
   1   6  -2  627.54   15.50
   1   6  -2  641.24   15.80
   1   6  -2  643.04   15.20
   1   6  -2  635.64   15.20
   1   6  -2  606.64   14.70
   1   6  -2  653.23   15.00
  -2  -6   2   26.50    3.20
  -2  -6   2   24.50    2.80
  -2  -6   2   25.60    2.80
  -2  -6   2   27.00    2.90
  -2  -6   2   30.60    2.90
  -2  -6   2   25.40    1.90
  -2  -6   2   26.40    2.70
   2   6  -2   23.50    1.90
   2   6  -2   28.90    2.90
   2   6  -2   26.80    3.20
   2   6  -2   22.90    3.10
   2   6  -2   26.90    3.10
   2   6  -2   24.20    2.50
   2   6  -2   35.90    3.50
   2   6  -2   26.80    2.90
  -3  -6   2   48.80    4.00
  -3  -6   2   50.39    3.10
  -3  -6   2   51.19    3.90
  -3  -6   2   48.40    4.00
  -3  -6   2   52.59    3.80
  -3  -6   2   45.60    3.40
   3   6  -2   54.09    4.20
   3   6  -2   53.69    4.20
   3   6  -2   48.90    4.50
   3   6  -2   49.40    4.10
   3   6  -2   49.60    4.00
   3   6  -2   49.70    3.10
   3   6  -2   46.80    3.80
   3   6  -2   50.99    3.90
  -4  -6   2   41.40    3.50
  -4  -6   2   37.00    4.30
  -4  -6   2   38.40    3.70
  -4  -6   2   40.00    4.20
   4   6  -2   38.30    3.50
   4   6  -2   38.90    4.40
   4   6  -2   36.40    3.90
   4   6  -2   35.30    6.70
   4   6  -2   35.40    4.40
   4   6  -2   38.50    4.30
   4   6  -2   33.40    3.20
   4   6  -2   38.20    2.80
  -5  -6   2   22.10    3.70
  -5  -6   2   22.90    4.10
  -5  -6   2   18.20    3.60
  -5  -6   2   18.90    5.50
  -5  -6   2   27.00    4.60
  -5  -6   2   22.20    3.20
  -5  -6   2   26.60    3.00
  -5  -6   2   19.90    2.60
   5   6  -2   20.50    3.60
   5   6  -2   22.90    3.20
   5   6  -2   19.70    3.20
   5   6  -2   26.10    3.80
   5   6  -2   22.50    5.10
   5   6  -2   22.70    3.60
   5   6  -2   25.20    4.20
  -6  -6   2   20.90    2.90
  -6  -6   2   27.50    4.80
  -6  -6   2   18.70    2.60
  -6  -6   2   17.10    3.70
  -6  -6   2   22.60    4.60
   6   6  -2   19.90    3.70
   6   6  -2   26.20    6.40
   6   6  -2   31.20    4.40
   6   6  -2   20.90    4.00
   6  -5   2   21.40    3.60
   6  -5   2   29.80    4.20
   6  -5   2   36.10    4.40
   6  -5   2   25.50    2.30
   6  -5   2   34.50    5.60
  -6   5  -2   28.80    6.50
  -6   5  -2   37.10    5.60
  -6   5  -2   34.40    5.00
  -6   5  -2   27.70    4.10
  -6   5  -2   27.30    4.20
   5  -5   2  130.39    8.00
   5  -5   2  135.09    4.60
   5  -5   2  146.09    8.40
  -5   5  -2  135.89    7.20
  -5   5  -2  130.69    6.90
  -5   5  -2  133.99    6.90
  -5   5  -2  132.79    7.20
  -5   5  -2  138.59    8.10
   4  -5   2   20.90    3.10
   4  -5   2   18.50    3.00
   4  -5   2   27.40    4.30
   4  -5   2   19.70    3.00
  -4   5  -2   17.40    3.20
  -4   5  -2   22.10    3.10
  -4   5  -2   23.40    6.50
  -4   5  -2   21.90    3.40
  -4   5  -2   20.00    3.10
   3  -5   2   31.90    2.90
   3  -5   2   33.50    3.20
   3  -5   2   42.00    7.30
   3  -5   2   42.30    5.30
   3  -5   2   32.50    2.00
   3  -5   2   37.10    3.30
  -3   5  -2   35.10    3.50
  -3   5  -2   38.30    4.10
  -3   5  -2   39.00    3.30
  -3   5  -2   35.70    3.30
   2  -5   2  126.89    4.90
   2  -5   2  123.59    4.40
   2  -5   2  130.29    5.00
   2  -5   2  111.29    5.60
   2  -5   2  125.29    5.90
   2  -5   2  123.29    3.80
  -2   5  -2  122.59    4.90
  -2   5  -2  125.39    6.00
  -2   5  -2  121.39    4.90
  -2   5  -2  117.59    3.80
  -2   5  -2  118.79    5.00
  -2   5  -2  113.99    4.80
  -2   5  -2  133.29    5.40
  -2   5  -2  124.99    5.50
   1  -5   2   79.79    2.90
   1  -5   2   83.79    3.80
   1  -5   2   82.29    4.00
   1  -5   2   82.99    3.70
   1  -5   2   81.79    4.60
   1  -5   2   80.49    3.20
  -1   5  -2   85.59    4.20
  -1   5  -2   77.09    4.70
  -1   5  -2   83.19    3.90
  -1   5  -2   85.79    3.80
  -1   5  -2   80.19    3.80
  -1   5  -2   82.89    3.70
  -1   5  -2   76.69    3.20
   0  -5   2  395.56    7.60
   0  -5   2  402.26    7.60
   0  -5   2  377.76   10.60
   0  -5   2  358.06   11.50
   0  -5   2  380.16    9.60
   0  -5   2  382.56    9.60
   0  -5   2  393.16    9.90
   0  -5   2  393.66   10.40
   0   5  -2  393.36    9.70
   0   5  -2  391.16   10.40
   0   5  -2  388.96    9.90
   0   5  -2  405.56    9.80
   0   5  -2  386.66    9.60
   0   5  -2  401.76   10.80
   0   5  -2  400.66   10.30
  -1  -5   2  174.28    5.60
  -1  -5   2  170.88    6.00
  -1  -5   2  182.38    4.20
  -1  -5   2  171.58    6.10
  -1  -5   2  175.68    5.80
  -1  -5   2  181.78    6.30
  -1  -5   2  178.98    5.70
   1   5  -2  170.38    5.80
   1   5  -2  184.18    6.20
   1   5  -2  171.48    6.20
   1   5  -2  182.78    6.10
   1   5  -2  177.98    5.70
   1   5  -2  168.18    5.80
   1   5  -2  171.28    5.60
   1   5  -2  177.68    4.10
  -2  -5   2   37.30    2.90
  -2  -5   2   35.60    2.80
  -2  -5   2   33.70    3.10
  -2  -5   2   35.00    3.00
  -2  -5   2   32.10    2.10
  -2  -5   2   36.00    2.70
   2   5  -2   40.30    3.00
   2   5  -2   30.10    3.00
   2   5  -2   37.80    2.90
   2   5  -2   38.50    3.20
   2   5  -2   32.60    3.10
   2   5  -2   34.30    2.10
   2   5  -2   36.20    2.90
  -3  -5   2  216.98    6.80
  -3  -5   2  225.88    6.80
  -3  -5   2  226.08   11.70
  -3  -5   2  216.08    7.80
  -3  -5   2  221.18    7.60
  -3  -5   2  263.87   11.00
   3   5  -2  222.88    7.40
   3   5  -2  217.48    7.50
   3   5  -2  218.88    6.80
   3   5  -2  221.58    7.60
   3   5  -2  217.08    8.10
   3   5  -2  225.18    8.10
   3   5  -2  229.18    7.90
  -4  -5   2   46.10    4.10
  -4  -5   2   47.20    3.90
  -4  -5   2   47.10    3.50
  -4  -5   2   48.00    4.10
  -4  -5   2   46.30    3.20
   4   5  -2   42.10    4.20
   4   5  -2   44.50    3.90
   4   5  -2   44.80    3.60
   4   5  -2   44.90    3.60
   4   5  -2   38.90    6.60
   4   5  -2   40.70    4.50
   4   5  -2   47.90    4.10
  -5  -5   2   22.50    2.40
  -5  -5   2   22.20    3.40
  -5  -5   2   17.20    3.60
  -5  -5   2   23.90    3.60
  -5  -5   2   27.80    4.40
  -5  -5   2   21.50    4.70
   5   5  -2   17.40    3.50
   5   5  -2   19.10    3.30
   5   5  -2   16.30    2.90
   5   5  -2   21.40    3.70
   5   5  -2   19.90    3.70
   5   5  -2   14.50    3.10
  -6  -5   2   10.90    3.50
  -6  -5   2   12.00    3.30
  -6  -5   2   13.30    2.10
  -6  -5   2   13.20    3.40
  -6  -5   2   13.10    3.40
   6   5  -2   10.80    3.50
   6   5  -2   15.40    3.70
   6   5  -2   14.20    3.20
   6   5  -2   14.20    3.50
   6   5  -2   13.10    3.40
   6  -4   2   23.50    2.50
   6  -4   2   21.70    3.70
   6  -4   2   29.90    4.20
   6  -4   2   21.30    5.60
   6  -4   2   29.40    4.10
   6  -4   2   20.90    3.70
  -6   4  -2   23.90    3.90
  -6   4  -2   28.50    5.40
  -6   4  -2   24.80    3.90
  -6   4  -2   27.30    4.60
  -6   4  -2   29.10    4.80
   5  -4   2   47.30    4.50
   5  -4   2   50.79    2.90
   5  -4   2   48.00    5.70
  -5   4  -2   44.60    5.10
  -5   4  -2   45.80    4.50
  -5   4  -2   58.89    4.80
  -5   4  -2   53.49    5.10
  -5   4  -2   52.09    4.60
   4  -4   2   40.90    3.50
   4  -4   2   41.90    3.60
   4  -4   2   38.00    3.80
   4  -4   2   42.10    2.60
   4  -4   2   42.30    4.40
  -4   4  -2   41.00    4.30
  -4   4  -2   50.39    4.00
  -4   4  -2   39.50    3.80
  -4   4  -2   47.70    3.90
  -4   4  -2   44.30    4.00
  -4   4  -2   45.70    3.80
   3  -4   2   41.00    3.20
   3  -4   2   37.60    1.90
   3  -4   2   39.60    3.80
   3  -4   2   40.80    3.10
   3  -4   2   37.40    3.20
   3  -4   2   42.90    3.10
  -3   4  -2   40.10    3.90
  -3   4  -2   41.30    3.50
  -3   4  -2   42.60    3.20
  -3   4  -2   43.30    3.20
   2  -4   2  668.03   15.90
   2  -4   2  653.43   14.30
   2  -4   2  633.04   14.90
   2  -4   2  637.54   13.10
   2  -4   2  644.64   14.70
   2  -4   2  620.04   16.00
  -2   4  -2  645.54   14.70
  -2   4  -2  631.64   15.20
  -2   4  -2  635.04   14.80
  -2   4  -2  647.44   16.30
  -2   4  -2  629.54   13.10
  -2   4  -2  627.74   14.60
   1  -4   2  218.38    6.60
   1  -4   2  221.78    5.40
   1  -4   2  223.98    6.30
   1  -4   2  233.68    7.50
   1  -4   2  225.88    5.60
   1  -4   2  226.28    6.20
  -1   4  -2  220.08    6.60
  -1   4  -2  224.38    6.20
  -1   4  -2  221.38    6.50
  -1   4  -2  240.38    7.00
  -1   4  -2  200.98    7.00
  -1   4  -2  232.28    7.50
  -1   4  -2  238.18    6.40
   0  -4   2  655.33   15.50
   0  -4   2  688.63   14.80
   0  -4   2  695.23   15.70
   0  -4   2  677.13   14.60
   0  -4   2  692.13   15.50
   0  -4   2  668.63   14.60
   0   4  -2  680.03   14.80
   0   4  -2  689.43   14.60
   0   4  -2  666.23   15.30
   0   4  -2  709.83   17.00
   0   4  -2  687.33   14.70
   0   4  -2  691.73   14.70
   0   4  -2  689.93   15.40
  -1  -4   2   29.90    2.60
  -1  -4   2   29.30    2.30
  -1  -4   2   26.10    2.40
  -1  -4   2   24.70    2.10
  -1  -4   2   27.40    1.30
  -1  -4   2   28.30    2.20
   1   4  -2   28.80    1.30
   1   4  -2   31.50    2.30
   1   4  -2   28.40    2.20
   1   4  -2   29.10    2.20
   1   4  -2   24.50    2.10
   1   4  -2   24.30    2.50
   1   4  -2   28.60    2.60
  -2  -4   2   12.60    2.10
  -2  -4   2    7.40    1.60
  -2  -4   2    9.60    1.90
  -2  -4   2   11.80    2.00
  -2  -4   2   12.60    2.10
  -2  -4   2   12.80    1.50
   2   4  -2    7.80    1.30
   2   4  -2   12.60    1.90
   2   4  -2   10.90    2.10
   2   4  -2   11.20    1.80
   2   4  -2    9.40    1.70
   2   4  -2   10.60    2.10
   2   4  -2   11.50    2.00
  -3  -4   2  153.68    4.90
  -3  -4   2  156.38    6.00
  -3  -4   2  155.68    5.90
  -3  -4   2  148.29    6.10
  -3  -4   2  156.18    5.80
  -3  -4   2  149.49    5.40
   3   4  -2  142.69    5.30
   3   4  -2  153.78    6.20
   3   4  -2  150.08    6.30
   3   4  -2  135.39    5.50
   3   4  -2  156.08    6.00
   3   4  -2  148.09    5.80
   3   4  -2  164.18    6.40
  -4  -4   2    3.10    1.70
  -4  -4   2    1.70    1.70
  -4  -4   2    3.40    2.10
  -4  -4   2    2.20    2.30
  -4  -4   2    1.30    1.90
  -4  -4   2    3.50    1.90
  -4  -4   2    2.60    1.60
  -4  -4   2    4.70    2.10
   4   4  -2    4.60    2.00
   4   4  -2    1.90    1.70
   4   4  -2    0.20    1.70
   4   4  -2    5.10    2.20
   4   4  -2    4.10    1.80
   4   4  -2   -0.70    1.70
   4   4  -2    2.40    1.60
  -5  -4   2  109.79    6.10
  -5  -4   2  104.19    6.20
  -5  -4   2  109.99    6.90
  -5  -4   2  114.79    6.40
  -5  -4   2  108.59    4.70
   5   4  -2  111.09    6.30
   5   4  -2  109.39    6.20
   5   4  -2  106.69    6.10
   5   4  -2  107.49    5.90
   5   4  -2  113.79    6.30
   5   4  -2  112.79    6.50
  -6  -4   2   73.79    5.90
  -6  -4   2   66.89    5.60
  -6  -4   2   66.79    3.90
  -6  -4   2   75.69    6.00
  -6  -4   2   71.59    6.00
  -6  -4   2   75.59    6.30
   6   4  -2   70.49    5.70
   6   4  -2   80.69    5.70
   6   4  -2   71.09    5.80
   6   4  -2   68.99    5.70
   6   4  -2   69.49    5.60
   6  -3   2    6.00    2.50
   6  -3   2    4.70    2.40
   6  -3   2    4.80    2.60
   6  -3   2    7.20    1.70
   6  -3   2    5.90    2.40
   6  -3   2    4.20    2.40
  -6   3  -2    3.10    2.30
  -6   3  -2    7.20    2.60
  -6   3  -2   10.50    3.50
  -6   3  -2    4.50    2.60
  -6   3  -2    7.20    2.60
   5  -3   2   81.49    5.30
   5  -3   2   82.29    6.60
   5  -3   2   76.99    6.00
   5  -3   2   73.19    5.00
   5  -3   2   72.99    3.60
   5  -3   2   85.69    8.50
  -5   3  -2   83.89    6.30
  -5   3  -2   71.29    5.20
  -5   3  -2   78.99    5.30
  -5   3  -2   87.49    5.60
  -5   3  -2   73.29    4.80
  -5   3  -2   83.59    5.50
   4  -3   2  176.78    6.70
   4  -3   2  168.08    6.50
   4  -3   2  170.18    6.70
   4  -3   2  174.78    8.10
   4  -3   2  180.98    7.20
   4  -3   2  170.28    6.90
  -4   3  -2  169.58    6.80
  -4   3  -2  165.58    6.80
  -4   3  -2  170.08    6.90
  -4   3  -2  164.78    7.60
  -4   3  -2  169.48    6.80
  -4   3  -2  157.98    6.80
   3  -3   2   65.59    3.80
   3  -3   2   61.19    4.30
   3  -3   2   58.09    3.50
   3  -3   2   57.99    2.30
   3  -3   2   63.69    3.50
   3  -3   2   61.09    3.40
  -3   3  -2   57.89    3.50
  -3   3  -2   54.69    4.00
  -3   3  -2   59.29    3.80
  -3   3  -2   58.29    3.70
  -3   3  -2   63.79    3.60
  -3   3  -2   57.69    3.50
  -3   3  -2   56.89    3.60
   2  -3   2 1393.26   28.40
   2  -3   2 1368.36   28.80
   2  -3   2 1415.46   28.30
   2  -3   2 1377.76   26.70
   2  -3   2 1409.66   26.30
   2  -3   2 1375.06   29.90
   2  -3   2 1432.96   28.40
  -2   3  -2 1382.06   29.90
  -2   3  -2 1423.56   28.50
  -2   3  -2 1402.76   28.30
  -2   3  -2 1398.36   28.90
  -2   3  -2 1409.76   28.50
   1  -3   2  994.90   19.30
   1  -3   2  987.20   19.60
   1  -3   2 1000.90   20.10
   1  -3   2 1007.70   20.80
   1  -3   2 1002.50   21.40
   1  -3   2 1002.50   20.10
  -1   3  -2  974.00   20.10
  -1   3  -2  992.30   20.30
  -1   3  -2  996.90   19.30
  -1   3  -2  989.50   20.80
  -1   3  -2  992.50   20.10
  -1   3  -2  990.70   21.40
  -1   3  -2  964.30   19.50
  -1   3  -2  979.50   20.70
   0  -3   2  894.31   18.50
   0  -3   2  938.61   19.20
   0  -3   2  915.81   18.40
   0  -3   2  912.71   19.20
   0  -3   2  925.71   19.40
   0  -3   2  933.81   18.40
   0   3  -2  930.91   18.40
   0   3  -2  895.81   19.10
   0   3  -2  878.31   19.20
   0   3  -2  925.41   19.20
   0   3  -2  915.81   18.40
   0   3  -2  901.71   19.20
   0   3  -2  927.71   18.70
  -1  -3   2  149.59    5.00
  -1  -3   2  148.29    4.40
  -1  -3   2  150.88    4.30
  -1  -3   2  150.68    4.40
  -1  -3   2  151.68    4.50
  -1  -3   2  157.98    5.00
   1   3  -2  147.39    5.00
   1   3  -2  151.98    4.90
   1   3  -2  145.59    4.40
   1   3  -2  152.28    4.40
   1   3  -2  149.49    4.50
   1   3  -2  151.18    3.70
   1   3  -2  143.19    4.90
   1   3  -2  150.28    4.60
  -2  -3   2  865.71   19.00
  -2  -3   2  873.21   19.30
  -2  -3   2  900.01   18.90
  -2  -3   2  888.81   18.90
  -2  -3   2  883.71   18.40
  -2  -3   2  885.31   19.40
  -2  -3   2  925.91   18.20
   2   3  -2  876.11   19.50
   2   3  -2  849.32   19.10
   2   3  -2  885.41   18.90
   2   3  -2  916.11   19.50
   2   3  -2  865.11   19.00
   2   3  -2  913.81   19.00
   2   3  -2  877.71   18.40
  -3  -3   2  263.47    7.60
  -3  -3   2  258.37    8.70
  -3  -3   2  252.37    7.70
  -3  -3   2  249.08    8.00
  -3  -3   2  242.08    8.00
  -3  -3   2  255.67    8.00
  -3  -3   2  263.07    7.80
   3   3  -2  258.87    8.00
   3   3  -2  254.97    7.80
   3   3  -2  251.77    7.80
   3   3  -2  260.97    8.30
   3   3  -2  265.57    8.30
   3   3  -2  259.97    7.80
   3   3  -2  268.17    7.60
  -4  -3   2   60.69    4.40
  -4  -3   2   58.49    4.60
  -4  -3   2   53.29    2.90
  -4  -3   2   56.19    3.90
  -4  -3   2   64.59    6.10
  -4  -3   2   56.99    3.80
  -4  -3   2   61.49    4.10
   4   3  -2   63.19    4.30
   4   3  -2   59.89    4.30
   4   3  -2   66.49    4.10
   4   3  -2   57.69    4.30
   4   3  -2   58.79    4.30
   4   3  -2   57.69    4.10
  -5  -3   2  161.98    7.50
  -5  -3   2  169.98    7.90
  -5  -3   2  164.18    7.80
  -5  -3   2  157.18    5.80
  -5  -3   2  171.78    7.60
  -5  -3   2  164.78    7.60
   5   3  -2  176.78    7.40
   5   3  -2  171.68    7.60
   5   3  -2  156.28    7.30
   5   3  -2  168.88    7.70
   5   3  -2  172.78   11.60
  -6  -3   2   38.30    4.60
  -6  -3   2   46.70    5.10
  -6  -3   2   42.80    4.70
  -6  -3   2   44.60    4.90
  -6  -3   2   39.00    3.30
  -6  -3   2   42.20    5.00
  -6  -3   2   42.50    5.40
   6   3  -2   49.99    5.00
   6   3  -2   51.19    5.20
   6   3  -2   43.60    4.90
   6   3  -2   47.30    5.40
   6   3  -2   45.80    4.40
   6  -2   2   51.59    4.60
   6  -2   2   43.20    4.70
   6  -2   2   56.09    8.20
   6  -2   2   49.10    3.50
  -6   2  -2   52.59    4.90
  -6   2  -2   49.50    5.10
  -6   2  -2   45.80    4.10
  -6   2  -2   51.99    5.10
  -6   2  -2   59.89    5.10
  -6   2  -2   56.09    5.00
  -6   2  -2   47.20    4.70
   5  -2   2  198.88    7.90
   5  -2   2  182.18    7.60
   5  -2   2  198.08    6.20
   5  -2   2  190.78    7.80
   5  -2   2  194.68    8.10
  -5   2  -2  191.08    8.40
  -5   2  -2  201.78    8.00
  -5   2  -2  181.48    8.50
  -5   2  -2  186.98    8.00
  -5   2  -2  192.08    7.90
  -5   2  -2  202.08    8.10
  -5   2  -2  196.28    8.70
   4  -2   2   68.09    4.20
   4  -2   2   64.99    4.30
   4  -2   2   70.09    4.90
   4  -2   2   68.89    4.20
   4  -2   2   69.69    5.00
   4  -2   2   64.49    3.00
  -4   2  -2   69.89    4.20
  -4   2  -2   74.09    4.30
  -4   2  -2   66.29    4.70
  -4   2  -2   75.19    4.40
  -4   2  -2   68.49    4.50
  -4   2  -2   71.69    4.50
  -4   2  -2   67.69    4.20
   3  -2   2  193.28    6.30
   3  -2   2  190.98    6.40
   3  -2   2  193.98    6.40
   3  -2   2  191.48    7.20
   3  -2   2  197.58    6.30
   3  -2   2  187.88    6.90
   3  -2   2  190.28    4.90
  -3   2  -2  196.38    6.40
  -3   2  -2  193.28    6.40
  -3   2  -2  193.08    6.70
  -3   2  -2  187.18    6.40
  -3   2  -2  187.38    6.50
  -3   2  -2  192.58    7.30
  -3   2  -2  181.68    6.20
   2  -2   2   51.39    1.60
   2  -2   2   43.70    2.70
   2  -2   2   52.39    2.80
   2  -2   2   52.29    2.80
   2  -2   2   52.19    3.40
   2  -2   2   46.00    3.00
  -2   2  -2   51.39    2.80
  -2   2  -2   51.09    2.80
  -2   2  -2   55.39    2.90
  -2   2  -2   45.50    2.80
  -2   2  -2   48.90    2.70
  -2   2  -2   44.80    3.20
  -2   2  -2   54.59    3.30
   1  -2   2   45.80    2.00
   1  -2   2   46.00    1.80
   1  -2   2   47.80    2.10
   1  -2   2   48.20    2.80
   1  -2   2   45.00    2.10
   1  -2   2   39.70    2.40
  -1   2  -2   48.70    2.20
  -1   2  -2   44.40    2.70
  -1   2  -2   43.40    2.10
  -1   2  -2   47.00    2.00
  -1   2  -2   45.70    2.50
  -1   2  -2   46.40    1.30
   0  -2   2 1517.95   28.90
   0  -2   2 1508.15   28.80
   0  -2   2 1536.55   30.40
   0  -2   2 1478.85   29.80
   0  -2   2 1534.35   29.70
   0  -2   2 1482.55   29.70
   0   2  -2 1507.65   29.90
   0   2  -2 1498.05   28.80
   0   2  -2 1504.35   29.80
   0   2  -2 1510.05   29.60
   0   2  -2 1539.35   29.60
   0   2  -2 1497.25   28.90
  -1  -2   2   71.99    2.90
  -1  -2   2   67.49    2.50
  -1  -2   2   68.49    2.70
  -1  -2   2   68.99    3.10
  -1  -2   2   63.39    3.30
  -1  -2   2   67.59    2.10
  -1  -2   2   70.29    2.60
   1   2  -2   68.79    2.10
   1   2  -2   67.09    2.20
   1   2  -2   67.89    2.60
   1   2  -2   67.59    2.60
   1   2  -2   65.09    3.00
   1   2  -2   76.09    3.20
   1   2  -2   68.59    2.90
   1   2  -2   70.49    2.70
  -2  -2   2  751.52   16.10
  -2  -2   2  750.02   16.00
  -2  -2   2  733.13   17.00
  -2  -2   2  726.73   16.60
  -2  -2   2  745.43   16.20
  -2  -2   2  763.32   16.40
   2   2  -2  750.82   16.50
   2   2  -2  735.13   14.30
   2   2  -2  752.92   16.70
   2   2  -2  761.72   16.00
   2   2  -2  754.22   16.10
   2   2  -2  766.62   16.30
   2   2  -2  752.92   16.10
   2   2  -2  748.33   16.50
  -3  -2   2  172.38    6.10
  -3  -2   2  169.88    5.90
  -3  -2   2  168.28    5.80
  -3  -2   2  179.58    6.30
  -3  -2   2  166.48    6.20
  -3  -2   2  166.58    4.70
  -3  -2   2  170.98    5.90
   3   2  -2  166.88    6.10
   3   2  -2  171.58    5.90
   3   2  -2  169.38    6.20
   3   2  -2  175.08    5.90
   3   2  -2  164.38    5.90
   3   2  -2  163.78    5.80
   3   2  -2  164.68    6.10
  -4  -2   2   18.30    2.70
  -4  -2   2   20.20    3.00
  -4  -2   2   13.30    2.50
  -4  -2   2   20.40    3.40
  -4  -2   2   13.30    2.40
  -4  -2   2   15.80    2.60
  -4  -2   2   17.20    1.90
   4   2  -2   17.80    2.60
   4   2  -2   13.40    2.40
   4   2  -2   14.20    2.80
   4   2  -2   17.70    2.80
   4   2  -2   15.40    2.50
  -5  -2   2   30.90    3.60
  -5  -2   2   34.80    4.20
  -5  -2   2   28.40    2.80
  -5  -2   2   39.10    4.40
  -5  -2   2   29.00    3.70
  -5  -2   2   33.20    4.00
   5   2  -2   37.20    3.80
   5   2  -2   35.70    4.00
   5   2  -2   33.10    4.10
   5   2  -2   35.90    5.00
   5   2  -2   33.20    4.00
  -6  -2   2    2.40    4.30
  -6  -2   2    8.40    2.80
  -6  -2   2    6.00    2.80
  -6  -2   2    7.20    2.30
  -6  -2   2    7.10    3.10
  -6  -2   2    4.10    2.50
  -6  -2   2    5.90    1.80
   6   2  -2    5.80    2.50
   6   2  -2    5.30    2.30
   6   2  -2   10.70    3.00
   6   2  -2    8.60    2.70
   6   2  -2    3.40    2.20
   7  -1   2   57.99    5.70
   7  -1   2   47.70    5.20
   7  -1   2   67.99    5.80
  -7   1  -2   58.59    5.50
  -7   1  -2   69.59    5.80
  -7   1  -2   67.79    5.60
  -7   1  -2   60.39    6.00
  -7   1  -2   51.69    4.50
   6  -1   2    4.60    2.70
   6  -1   2    8.70    2.80
   6  -1   2   11.30    2.80
   6  -1   2   12.50    4.80
  -6   1  -2   10.30    2.80
  -6   1  -2    8.70    3.70
  -6   1  -2    8.70    2.90
  -6   1  -2   12.00    3.10
  -6   1  -2    5.20    2.50
  -6   1  -2    8.40    3.10
  -6   1  -2    9.20    2.40
   5  -1   2   54.99    4.40
   5  -1   2   49.10    4.10
   5  -1   2   50.19    4.40
   5  -1   2   57.79    4.50
  -5   1  -2   59.19    4.70
  -5   1  -2   52.79    4.30
  -5   1  -2   61.49    4.80
  -5   1  -2   53.79    4.50
  -5   1  -2   56.79    4.90
  -5   1  -2   47.30    3.70
  -5   1  -2   54.19    4.60
  -5   1  -2   52.09    4.40
   4  -1   2   83.49    4.70
   4  -1   2   94.69    4.80
   4  -1   2   90.69    4.60
   4  -1   2   85.69    4.80
  -4   1  -2   88.19    4.80
  -4   1  -2   76.39    4.20
  -4   1  -2   90.59    2.90
  -4   1  -2   88.39    4.50
  -4   1  -2   82.89    4.70
  -4   1  -2   90.29    5.00
  -4   1  -2   84.49    4.60
  -4   1  -2   91.99    5.30
   3  -1   2   42.10    2.90
   3  -1   2   49.99    3.10
   3  -1   2   48.80    3.30
   3  -1   2   49.10    3.60
   3  -1   2   47.90    3.10
  -3   1  -2   48.10    3.20
  -3   1  -2   49.60    3.70
  -3   1  -2   54.69    3.40
  -3   1  -2   44.10    3.00
  -3   1  -2   51.79    3.30
  -3   1  -2   47.10    3.00
  -3   1  -2   47.70    3.10
   2  -1   2 1819.72   35.80
   2  -1   2 1857.81   37.20
   2  -1   2 1798.12   35.90
   2  -1   2 1814.62   36.20
   2  -1   2 1871.21   36.00
  -2   1  -2 1834.22   36.00
  -2   1  -2 1824.12   36.20
  -2   1  -2 1861.11   36.30
  -2   1  -2 1752.52   36.50
  -2   1  -2 1844.62   35.90
  -2   1  -2 1866.91   36.00
  -2   1  -2 1829.22   37.10
   1  -1   2  313.57    7.20
   1  -1   2  316.57    7.70
   1  -1   2  324.77    8.00
   1  -1   2  335.67    7.10
   1  -1   2  331.37    8.10
  -1   1  -2  313.67    7.00
  -1   1  -2  314.77    6.70
  -1   1  -2  321.87    7.00
  -1   1  -2  313.17    7.30
  -1   1  -2  317.07    8.10
  -1   1  -2  322.57    7.70
  -1   1  -2  315.17    7.90
  -1   1  -2  326.87    7.10
   0   1  -2 1838.32   35.30
  -1  -1   2 9999.00  196.08
   1   1  -2 9665.33  195.68
  -2  -1   2  169.38    5.30
  -2  -1   2  166.58    5.10
  -2  -1   2  171.78    5.20
  -2  -1   2  171.08    5.70
  -2  -1   2  176.48    4.10
  -2  -1   2  178.68    5.70
  -2  -1   2  173.58    5.20
   2   1  -2  175.18    5.60
   2   1  -2  176.38    5.20
   2   1  -2  183.48    5.30
   2   1  -2  173.38    5.20
   2   1  -2  178.38    5.40
   2   1  -2  173.48    5.20
  -3  -1   2  186.58    6.20
  -3  -1   2  200.08    6.80
  -3  -1   2  202.88    6.40
  -3  -1   2  198.18    6.50
  -3  -1   2  189.38    6.50
  -3  -1   2  202.58    6.70
  -3  -1   2  192.08    5.30
   3   1  -2  200.98    6.40
   3   1  -2  195.38    6.70
   3   1  -2  191.08    6.50
   3   1  -2  200.48    6.50
   3   1  -2  198.38    6.40
  -4  -1   2  283.57    9.10
  -4  -1   2  265.37    9.10
  -4  -1   2  303.37    9.20
  -4  -1   2  282.57    9.20
  -4  -1   2  282.07    9.00
  -4  -1   2  294.57    9.10
   4   1  -2  273.17    9.00
   4   1  -2  281.07    9.00
   4   1  -2  282.47    9.20
   4   1  -2  301.17    9.10
   4   1  -2  304.37    9.60
  -5  -1   2   21.70    3.30
  -5  -1   2   21.50    3.60
  -5  -1   2   19.20    3.30
  -5  -1   2   25.00    3.50
  -5  -1   2   19.00    2.50
  -5  -1   2   19.80    3.10
  -5  -1   2   16.70    3.10
   5   1  -2   15.60    3.00
   5   1  -2   18.30    3.20
   5   1  -2   27.70    3.70
   5   1  -2   22.80    3.50
  -6  -1   2   60.79    5.90
  -6  -1   2   58.39    5.30
  -6  -1   2   58.39    5.00
  -6  -1   2   60.79    4.90
  -6  -1   2   52.19    5.20
  -6  -1   2   57.39    3.90
   6   1  -2   62.69    5.30
   6   1  -2   61.29    5.00
   6   1  -2   61.99    5.10
   6   1  -2   57.89    5.20
  -7  -1   2   21.70    3.60
  -7  -1   2   30.30    4.60
  -7  -1   2   23.80    3.30
  -7  -1   2   26.30    5.00
  -7  -1   2   24.50    4.10
   7   1  -2   24.40    4.20
   7   1  -2   21.50    4.10
   7   0   2    1.20    1.70
   7   0   2    0.10    2.10
   7   0   2   -1.50    2.20
  -7   0  -2    7.40    3.00
  -7   0  -2    6.20    2.70
  -7   0  -2    1.60    3.00
  -7   0  -2    7.10    2.70
  -7   0  -2    2.40    1.20
  -7   0  -2    1.40    2.40
  -7   0  -2    2.50    2.80
   6   0   2   32.70    4.10
   6   0   2   30.80    3.80
   6   0   2   37.90    4.40
  -6   0  -2   31.70    4.30
  -6   0  -2   35.20    3.20
  -6   0  -2   35.40    4.40
  -6   0  -2   35.50    4.30
  -6   0  -2   34.60    2.70
  -6   0  -2   37.50    4.10
  -6   0  -2   30.50    4.10
  -6   0  -2   30.30    4.20
   5   0   2   -1.40    1.90
   5   0   2   -0.50    1.90
   5   0   2    0.00    1.70
   5   0   2   -1.90    1.80
  -5   0  -2   -5.00    2.50
  -5   0  -2    0.90    2.10
  -5   0  -2   -1.70    1.90
  -5   0  -2   -0.10    1.60
  -5   0  -2   -2.00    1.70
  -5   0  -2   -3.60    1.60
  -5   0  -2    0.40    1.40
  -5   0  -2   -1.10    1.10
  -5   0  -2   -2.40    1.80
   4   0   2  555.24   14.10
   4   0   2  574.64   14.60
   4   0   2  535.45   14.30
   4   0   2  536.65   14.00
   4   0   2  552.84   13.70
  -4   0  -2  537.95   13.60
  -4   0  -2  532.95   14.30
  -4   0  -2  558.94   14.50
  -4   0  -2  558.94   14.10
  -4   0  -2  559.54   15.00
  -4   0  -2  528.75   14.00
  -4   0  -2  543.65   14.50
  -4   0  -2  541.05   13.40
   3   0   2    0.00    1.20
   3   0   2   -0.50    1.10
   3   0   2   -1.20    1.20
   3   0   2    0.30    1.30
   3   0   2   -0.30    1.40
  -3   0  -2    0.60    1.40
  -3   0  -2    0.80    1.50
  -3   0  -2    0.60    1.40
  -3   0  -2    0.10    1.50
  -3   0  -2    2.10    1.40
  -3   0  -2   -1.30    0.90
  -3   0  -2    0.10    1.10
   2   0   2 6384.06  145.49
  -2   0  -2 6480.55  145.59
   1   0   2   -0.90    1.10
   1   0   2    0.10    0.70
   1   0   2    0.10    0.50
   1   0   2   -0.50    0.70
   1   0   2   -0.10    0.50
   1   0   2   -0.40    1.30
  -1   0  -2   -1.20    0.90
  -1   0  -2    0.20    0.80
  -1   0  -2    0.60    0.50
  -1   0  -2    0.90    0.50
  -1   0  -2    0.00    1.00
  -1   0  -2   -0.10    0.80
  -1   0  -2    0.70    1.10
  -1   0  -2   -0.20    1.10
   0   0   2 2854.71   56.39
   0   0  -2 2885.51   56.39
  -1   0   2    1.70    1.30
  -1   0   2    2.40    0.90
  -1   0   2    0.90    0.60
  -1   0   2    1.70    0.80
  -1   0   2    3.00    1.80
  -1   0   2    0.80    0.70
   1   0  -2    2.60    0.60
   1   0  -2    3.90    1.20
   1   0  -2    2.20    1.00
   1   0  -2    1.20    0.80
   1   0  -2    0.90    0.70
   1   0  -2    1.50    0.80
  -2   0   2  482.35   10.50
  -2   0   2  468.85   10.70
  -2   0   2  465.65   10.00
  -2   0   2  455.95   10.90
  -2   0   2  486.35   10.70
  -2   0   2  460.45   11.10
  -2   0   2  468.15   10.80
   2   0  -2  466.35   11.00
   2   0  -2  457.65   10.60
   2   0  -2  474.65   10.70
   2   0  -2  459.65   10.90
   2   0  -2  464.65   10.00
   2   0  -2  464.05   10.90
   2   0  -2  474.55   11.20
  -3   0   2   -1.20    1.50
  -3   0   2    2.00    1.30
  -3   0   2   -0.70    1.10
  -3   0   2    1.70    1.50
  -3   0   2    0.60    1.20
  -3   0   2    2.20    1.40
   3   0  -2    0.70    1.50
   3   0  -2   -0.80    0.90
   3   0  -2   -1.20    1.10
   3   0  -2   -0.10    1.40
   3   0  -2    0.10    1.20
   3   0  -2   -1.00    1.20
  -4   0   2  234.28    5.50
  -4   0   2  232.98    7.70
  -4   0   2  234.88    7.90
  -4   0   2  230.48    7.10
  -4   0   2  244.38    7.90
  -4   0   2  209.88    7.90
  -4   0   2  229.68    7.60
  -4   0   2  239.38    8.30
   4   0  -2  241.38    8.00
   4   0  -2  242.68    8.20
   4   0  -2  226.88    8.10
   4   0  -2  221.28    7.70
  -5   0   2    2.90    2.10
  -5   0   2    0.60    1.70
  -5   0   2    2.20    1.50
  -5   0   2    1.20    2.20
  -5   0   2    2.40    2.10
  -5   0   2    2.80    2.10
  -5   0   2    1.90    1.70
   5   0  -2    2.60    2.00
   5   0  -2   -1.00    1.70
   5   0  -2    2.20    2.20
   5   0  -2   -0.50    3.40
  -6   0   2   24.30    3.40
  -6   0   2   29.10    4.20
  -6   0   2   27.40    4.30
  -6   0   2   31.10    4.00
  -6   0   2   26.70    3.30
  -6   0   2   27.70    4.00
   6   0  -2   24.60    3.70
   6   0  -2   24.30    3.90
   6   0  -2   26.90    4.00
   6   0  -2   30.00    4.00
  -7   0   2   -3.30    2.80
  -7   0   2    2.50    2.40
  -7   0   2    0.50    2.70
  -7   0   2    2.80    2.00
  -7   0   2   -0.50    1.70
   7   0  -2    1.60    2.20
   7   0  -2    2.80    2.20
   7   0  -2    1.80    4.00
   7   0  -2    1.10    2.20
   7   1   2   60.49    5.20
   7   1   2   58.39    5.60
  -7  -1  -2   72.19    6.60
  -7  -1  -2   54.09    5.50
  -7  -1  -2   62.99    4.00
  -7  -1  -2   59.59    5.70
  -7  -1  -2   54.99    5.50
  -7  -1  -2   74.89    9.10
   6   1   2    7.40    2.60
   6   1   2    6.70    2.30
   6   1   2   10.40    2.40
   6   1   2   17.60    3.60
   6   1   2   13.20    3.10
  -6  -1  -2    8.50    2.60
  -6  -1  -2   14.70    3.10
  -6  -1  -2   11.80    3.00
  -6  -1  -2    6.00    3.10
  -6  -1  -2    9.40    2.10
  -6  -1  -2    3.30    2.40
  -6  -1  -2   15.60    3.10
  -6  -1  -2   11.10    2.90
   5   1   2   62.29    4.50
   5   1   2   47.20    3.90
   5   1   2   51.49    4.60
   5   1   2   51.99    4.50
  -5  -1  -2   53.79    4.70
  -5  -1  -2   58.79    4.70
  -5  -1  -2   55.29    4.60
  -5  -1  -2   60.49    4.90
  -5  -1  -2   54.09    4.10
  -5  -1  -2   51.49    3.30
  -5  -1  -2   44.60    4.30
  -5  -1  -2   50.09    4.70
   4   1   2   84.59    4.70
   4   1   2   91.49    5.00
   4   1   2   89.59    4.30
   4   1   2   78.29    4.70
   4   1   2   85.59    4.70
  -4  -1  -2   90.49    4.80
  -4  -1  -2   80.49    4.60
  -4  -1  -2   88.09    5.00
  -4  -1  -2   84.79    4.70
  -4  -1  -2   83.29    4.90
  -4  -1  -2   82.29    4.20
  -4  -1  -2   84.89    4.00
  -4  -1  -2   81.49    4.80
   3   1   2   49.90    3.40
   3   1   2   47.00    2.80
   3   1   2   44.50    3.10
   3   1   2   52.69    3.40
   3   1   2   48.40    3.20
   3   1   2   49.50    3.00
  -3  -1  -2   49.40    3.40
  -3  -1  -2   48.50    3.60
  -3  -1  -2   54.09    3.50
  -3  -1  -2   45.90    3.20
  -3  -1  -2   49.70    3.30
  -3  -1  -2   44.30    3.40
  -3  -1  -2   46.40    2.90
  -3  -1  -2   48.70    2.80
   2   1   2 1829.72   35.70
   2   1   2 1862.61   36.50
   2   1   2 1862.01   36.50
   2   1   2 1798.52   36.70
   2   1   2 1834.72   36.00
   2   1   2 1907.21   36.70
   2   1   2 1830.22   36.60
  -2  -1  -2 1887.41   36.50
  -2  -1  -2 1808.92   35.90
  -2  -1  -2 1853.11   36.70
  -2  -1  -2 1847.22   36.80
  -2  -1  -2 1869.41   36.80
  -2  -1  -2 1867.71   36.50
   1   1   2  319.57    7.30
   1   1   2  312.97    7.20
   1   1   2  311.57    7.20
   1   1   2  302.17    7.50
   1   1   2  311.07    6.30
   1   1   2  311.67    7.30
   1   1   2  351.06    6.50
  -1  -1  -2  354.26    7.90
  -1  -1  -2  362.56    9.40
  -1  -1  -2  302.67    7.40
  -1  -1  -2  318.97    7.30
  -1  -1  -2  311.97    6.40
  -1  -1  -2  329.67    7.30
  -1  -1  -2  305.17    7.10
  -1  -1  -2  311.17    7.60
   0  -1  -2 1801.12   44.30
  -1   1   2 9824.52  192.98
   1  -1  -2 9108.99  191.48
  -2   1   2  162.38    5.10
  -2   1   2  165.38    5.30
  -2   1   2  168.28    5.50
  -2   1   2  168.28    5.20
  -2   1   2  171.68    5.20
  -2   1   2  175.08    4.90
  -2   1   2  183.58    5.10
   2  -1  -2  173.88    5.40
   2  -1  -2  166.28    5.10
   2  -1  -2  179.28    5.70
   2  -1  -2  175.78    5.70
   2  -1  -2  174.28    5.20
  -3   1   2  195.68    6.80
  -3   1   2  199.18    6.60
  -3   1   2  195.98    6.40
  -3   1   2  200.88    6.40
  -3   1   2  197.68    8.50
  -3   1   2  191.58    6.10
  -3   1   2  205.18    6.10
   3  -1  -2  195.28    6.80
   3  -1  -2  193.58    6.40
   3  -1  -2  199.98    6.00
   3  -1  -2  206.58    6.50
   3  -1  -2  194.58    6.60
   3  -1  -2  195.48    6.10
   3  -1  -2  194.68    6.20
  -4   1   2  277.47    8.50
  -4   1   2  281.47    8.90
  -4   1   2  260.27    8.00
  -4   1   2  268.27    8.90
  -4   1   2  277.07    9.20
  -4   1   2  280.27    8.80
  -4   1   2  281.87    8.40
   4  -1  -2  271.57    9.20
   4  -1  -2  273.77    8.80
   4  -1  -2  283.97    9.40
   4  -1  -2  292.17    9.00
   4  -1  -2  272.87    8.50
   4  -1  -2  270.17    8.40
  -5   1   2   16.60    1.90
  -5   1   2   25.80    3.30
  -5   1   2   18.30    3.30
  -5   1   2   17.90    3.00
  -5   1   2   21.50    3.10
  -5   1   2   15.80    3.00
  -5   1   2   21.00    3.60
  -5   1   2   20.20    3.30
   5  -1  -2   20.30    3.40
   5  -1  -2   21.70    3.20
   5  -1  -2   25.00    3.30
   5  -1  -2   29.20    3.40
   5  -1  -2   17.70    3.00
  -6   1   2   60.79    5.10
  -6   1   2   52.49    3.90
  -6   1   2   59.39    4.50
  -6   1   2   54.99    5.10
  -6   1   2   52.39    4.90
  -6   1   2   56.49    5.10
   6  -1  -2   57.29    5.10
   6  -1  -2   57.39    4.60
   6  -1  -2   65.09    9.20
   6  -1  -2   61.89    5.30
   6  -1  -2   49.90    4.70
  -7   1   2   21.90    4.70
  -7   1   2   23.10    3.90
  -7   1   2   21.10    3.50
  -7   1   2   24.60    3.10
  -7   1   2   25.40    4.30
   7  -1  -2   30.90    4.50
   7  -1  -2   26.60    3.70
   7  -1  -2   24.80    4.30
   7  -1  -2   28.20    4.70
   6   2   2   54.69    5.50
   6   2   2   49.20    6.60
   6   2   2   52.49    4.40
   6   2   2   59.09    6.80
   6   2   2   59.09    5.00
   6   2   2   47.50    4.30
  -6  -2  -2   60.99    9.40
  -6  -2  -2   61.59    5.50
  -6  -2  -2   57.69    4.50
  -6  -2  -2   55.79    4.40
  -6  -2  -2   53.69    4.90
  -6  -2  -2   49.80    4.80
  -6  -2  -2   51.69    5.00
  -6  -2  -2   50.79    5.00
   5   2   2  193.98    7.30
   5   2   2  190.38    8.00
   5   2   2  197.88    8.40
   5   2   2  196.88    8.30
   5   2   2  198.18    8.10
  -5  -2  -2  202.28    8.20
  -5  -2  -2  193.58    8.10
  -5  -2  -2  195.18    8.30
  -5  -2  -2  190.98    7.30
  -5  -2  -2  184.08    8.00
  -5  -2  -2  189.88    8.20
   4   2   2   66.59    6.00
   4   2   2   67.49    3.50
   4   2   2   63.49    3.70
   4   2   2   57.09    3.60
   4   2   2   70.99    4.60
   4   2   2   68.99    4.40
  -4  -2  -2   67.09    4.30
  -4  -2  -2   67.59    4.50
  -4  -2  -2   71.79    3.90
  -4  -2  -2   71.89    4.50
  -4  -2  -2   59.09    5.20
  -4  -2  -2   70.09    4.40
  -4  -2  -2   67.39    4.60
   3   2   2  193.78    6.10
   3   2   2  197.18    6.20
   3   2   2  198.38    6.60
   3   2   2  189.88    6.60
   3   2   2  191.18    6.50
   3   2   2  186.68    5.80
  -3  -2  -2  191.98    5.80
  -3  -2  -2  193.08    6.50
  -3  -2  -2  195.78    6.90
  -3  -2  -2  202.78    6.60
  -3  -2  -2  203.38    6.80
  -3  -2  -2  191.78    6.70
   2   2   2   54.59    2.80
   2   2   2   52.69    3.00
   2   2   2   58.79    3.20
   2   2   2   49.50    3.00
   2   2   2   46.00    2.80
   2   2   2   49.20    2.30
  -2  -2  -2   52.69    3.00
  -2  -2  -2   46.30    2.80
  -2  -2  -2   52.39    3.00
  -2  -2  -2   48.80    3.10
   1   2   2   48.30    2.50
   1   2   2   46.50    1.70
   1   2   2   41.70    2.40
   1   2   2   41.90    2.40
   1   2   2   50.09    2.50
   1   2   2   43.60    2.40
   1   2   2   47.20    2.50
  -1  -2  -2   47.60    2.50
  -1  -2  -2   45.00    2.50
  -1  -2  -2   45.90    2.40
  -1  -2  -2   47.10    2.50
  -1  -2  -2   46.90    2.50
  -1  -2  -2   46.50    3.80
   0   2   2 1521.35   29.80
   0   2   2 1549.45   30.00
   0   2   2 1518.95   29.70
   0   2   2 1530.75   29.40
   0   2   2 1544.25   29.70
   0  -2  -2 1532.05   29.70
   0  -2  -2 1512.25   29.70
   0  -2  -2 1502.85   29.80
   0  -2  -2 1576.44   30.00
   0  -2  -2 1528.05   29.20
  -1   2   2   63.69    3.00
  -1   2   2   70.59    3.20
  -1   2   2   64.99    2.70
  -1   2   2   70.09    2.90
   1  -2  -2   76.89    3.30
   1  -2  -2   70.69    3.30
   1  -2  -2   67.59    3.00
   1  -2  -2   71.39    3.00
   1  -2  -2   69.59    2.90
  -2   2   2  744.93   16.70
  -2   2   2  799.52   19.70
  -2   2   2  717.13   16.20
  -2   2   2  758.82   16.70
   2  -2  -2  753.42   16.20
   2  -2  -2  763.52   16.40
   2  -2  -2  743.43   16.80
   2  -2  -2  744.73   16.60
   2  -2  -2  749.92   16.30
  -3   2   2  167.08    6.10
  -3   2   2  163.38    6.20
  -3   2   2  174.08    6.00
  -3   2   2  167.48    5.90
  -3   2   2  173.68    5.50
  -3   2   2  173.48    6.10
   3  -2  -2  170.48    6.00
   3  -2  -2  169.38    6.20
   3  -2  -2  168.08    5.90
   3  -2  -2  165.18    6.30
   3  -2  -2  165.68    5.70
   3  -2  -2  164.48    5.90
   3  -2  -2  169.48    5.30
  -4   2   2   19.00    4.50
  -4   2   2   17.40    2.70
  -4   2   2   19.80    2.70
  -4   2   2   13.00    4.40
  -4   2   2   15.60    2.10
  -4   2   2   15.40    2.70
  -4   2   2   15.10    2.40
   4  -2  -2   17.50    2.70
   4  -2  -2   14.70    2.30
   4  -2  -2   11.80    3.80
   4  -2  -2   12.50    2.30
   4  -2  -2   15.10    2.70
   4  -2  -2   11.70    2.40
  -5   2   2   36.00    3.90
  -5   2   2   37.00    4.30
  -5   2   2   42.00    4.20
  -5   2   2   29.80    2.70
  -5   2   2   30.60    2.90
  -5   2   2   34.50    4.00
  -5   2   2   31.40    3.70
  -5   2   2   38.80    4.50
   5  -2  -2   35.70    4.00
   5  -2  -2   32.50    3.50
   5  -2  -2   35.50    4.20
   5  -2  -2   34.90    4.10
   5  -2  -2   36.00    4.00
  -6   2   2    6.30    2.30
  -6   2   2    3.50    2.50
  -6   2   2    3.50    1.40
  -6   2   2    4.90    3.00
  -6   2   2    5.20    3.80
  -6   2   2    2.10    1.60
  -6   2   2    6.70    3.20
   6  -2  -2    6.30    2.30
   6  -2  -2    4.20    2.60
   6  -2  -2    8.80    2.80
   6  -2  -2    7.60    2.50
   6  -2  -2    6.30    2.70
   6  -2  -2    6.90    2.70
   6   3   2    4.80    2.10
   6   3   2    3.40    3.40
   6   3   2    8.40    3.20
   6   3   2    4.30    1.80
   6   3   2    7.80    2.60
   6   3   2    8.40    2.80
  -6  -3  -2    4.60    2.50
  -6  -3  -2    6.20    2.20
  -6  -3  -2    5.90    2.80
  -6  -3  -2   11.30    3.50
  -6  -3  -2   12.90    3.20
  -6  -3  -2    6.60    2.80
  -6  -3  -2   12.50    3.10
   5   3   2   69.79    3.70
   5   3   2   70.69    4.60
   5   3   2   69.99    5.40
   5   3   2   73.69    5.30
   5   3   2   84.89    5.40
   5   3   2   73.39    5.60
   5   3   2   74.79    4.60
  -5  -3  -2   72.89    9.30
  -5  -3  -2   75.99    5.30
  -5  -3  -2   87.39    5.60
  -5  -3  -2   74.99    5.20
  -5  -3  -2   77.09    4.70
  -5  -3  -2   84.49    5.50
   4   3   2  169.58    6.50
   4   3   2  175.78    5.90
   4   3   2  160.58    5.20
   4   3   2  173.18    7.20
   4   3   2  170.58    6.20
   4   3   2  180.28    7.10
   4   3   2  172.28    7.10
   4   3   2  178.18    7.00
  -4  -3  -2  176.58    7.00
  -4  -3  -2  169.48    7.00
  -4  -3  -2  176.78    7.20
  -4  -3  -2  171.48    6.90
  -4  -3  -2  170.58    7.10
  -4  -3  -2  171.38    7.20
  -4  -3  -2  163.48    6.10
   3   3   2   55.89    3.00
   3   3   2   60.89    3.80
   3   3   2   58.79    3.40
   3   3   2   57.59    3.80
   3   3   2   59.09    3.80
   3   3   2   55.09    3.30
   3   3   2   63.69    3.80
   3   3   2   57.19    2.30
  -3  -3  -2   55.89    3.80
  -3  -3  -2   53.09    3.70
  -3  -3  -2   58.59    3.60
  -3  -3  -2   59.89    3.80
  -3  -3  -2   55.29    3.00
  -3  -3  -2   60.89    3.80
   2   3   2 1397.06   29.10
   2   3   2 1454.55   29.10
   2   3   2 1403.06   29.30
   2   3   2 1392.26   29.20
   2   3   2 1385.76   29.00
   2   3   2 1404.86   29.00
   2   3   2 1452.95   28.20
   2   3   2 1414.66   26.90
   2   3   2 1402.86   29.00
  -2  -3  -2 1426.56   29.40
  -2  -3  -2 1426.36   29.00
  -2  -3  -2 1403.66   29.30
  -2  -3  -2 1423.36   29.10
  -2  -3  -2 1430.96   29.10
   1   3   2 1010.00   20.80
   1   3   2  981.60   20.50
   1   3   2  993.30   20.70
   1   3   2  992.90   20.60
   1   3   2 1019.00   20.70
   1   3   2  965.50   20.50
  -1  -3  -2  995.20   20.70
  -1  -3  -2 1022.90   20.80
  -1  -3  -2 1023.50   20.70
  -1  -3  -2  989.20   20.60
  -1  -3  -2  972.20   20.80
  -1  -3  -2  968.10   20.60
  -1  -3  -2 1015.80   19.20
   0   3   2  939.51   18.40
   0   3   2  918.11   19.10
   0   3   2  915.01   18.90
   0   3   2  883.61   18.80
   0   3   2  937.41   19.10
   0  -3  -2  923.01   19.10
   0  -3  -2  886.21   19.70
   0  -3  -2  899.61   19.20
   0  -3  -2  914.01   18.90
   0  -3  -2  914.11   18.50
   0  -3  -2  949.11   19.00
  -1   3   2  146.89    3.10
  -1   3   2  147.59    4.00
  -1   3   2  151.48    4.90
  -1   3   2  144.09    4.70
  -1   3   2  144.99    4.70
  -1   3   2  150.48    5.50
  -1   3   2  144.09    4.90
  -1   3   2  145.19    4.70
   1  -3  -2  146.09    4.80
   1  -3  -2  157.08    4.80
   1  -3  -2  160.38    6.90
   1  -3  -2  152.88    6.80
   1  -3  -2  150.38    5.30
  -2   3   2  886.41   19.90
  -2   3   2  877.11   18.80
  -2   3   2  893.21   19.50
  -2   3   2  853.61   19.00
  -2   3   2  871.21   19.10
   2  -3  -2  889.41   18.90
   2  -3  -2  887.41   19.10
   2  -3  -2  886.91   19.10
   2  -3  -2  901.41   19.50
   2  -3  -2  824.32   18.50
   2  -3  -2  895.61   19.80
   2  -3  -2  873.71   17.30
  -3   3   2  261.47    8.00
  -3   3   2  257.37    8.00
  -3   3   2  269.67    8.50
  -3   3   2  243.78    8.20
   3  -3  -2  265.77    7.60
   3  -3  -2  251.47    7.90
   3  -3  -2  256.37    8.30
   3  -3  -2  254.07    7.90
   3  -3  -2  248.78    7.00
   3  -3  -2  267.97    8.20
   3  -3  -2  259.67    8.40
  -4   3   2   53.39    4.20
  -4   3   2   57.79    4.10
  -4   3   2   61.79    4.40
  -4   3   2   53.99    4.20
  -4   3   2   56.49    4.10
   4  -3  -2   55.89    3.70
   4  -3  -2   63.39    4.20
   4  -3  -2   54.49    4.40
   4  -3  -2   57.79    4.10
   4  -3  -2   60.19    4.30
   4  -3  -2   60.79    4.30
   4  -3  -2   56.99    3.00
  -5   3   2  163.98    7.40
  -5   3   2  175.58    8.00
  -5   3   2  159.78   11.00
  -5   3   2  150.88    7.40
  -5   3   2  164.68    7.00
  -5   3   2  167.88    7.90
   5  -3  -2  160.88    7.40
   5  -3  -2  175.68    7.90
   5  -3  -2  169.78    7.50
   5  -3  -2  160.78    6.70
  -6   3   2   32.60    4.50
  -6   3   2   35.90    3.50
  -6   3   2   48.90    5.50
  -6   3   2   44.00    5.80
  -6   3   2   40.20    5.10
  -6   3   2   46.50    5.30
   6  -3  -2   46.40    4.90
   6  -3  -2   46.10    4.70
   6  -3  -2   45.40    5.20
   6  -3  -2   48.20    4.80
   6  -3  -2   43.60    4.40
   6  -3  -2   43.00    4.20
   6   4   2   18.20    3.20
   6   4   2   24.00    4.00
   6   4   2   27.90    4.30
   6   4   2   26.90    3.50
   6   4   2   22.60    4.10
   6   4   2   26.80    4.60
   6   4   2   23.80    2.70
  -6  -4  -2   21.60    3.60
  -6  -4  -2   31.50    3.90
  -6  -4  -2   26.80    4.40
  -6  -4  -2   20.40    4.10
  -6  -4  -2   27.40    4.50
  -6  -4  -2   27.90    4.10
   5   4   2   46.00    2.90
   5   4   2   47.00    4.50
   5   4   2   49.60    3.20
   5   4   2   47.10    4.50
   5   4   2   51.99    4.60
   5   4   2   44.00    3.90
   5   4   2   50.09    4.30
   5   4   2   56.79    4.90
  -5  -4  -2   52.69    4.70
  -5  -4  -2   59.79    4.60
  -5  -4  -2   49.90    4.50
  -5  -4  -2   58.09    4.90
   4   4   2   44.20    3.30
   4   4   2   43.30    4.10
   4   4   2   45.30    4.00
   4   4   2   45.40    3.90
   4   4   2   46.90    2.50
   4   4   2   49.40    4.30
   4   4   2   50.29    3.50
   4   4   2   43.50    3.90
  -4  -4  -2   48.20    4.00
  -4  -4  -2   48.50    4.10
  -4  -4  -2   40.00    4.00
  -4  -4  -2   47.80    4.20
  -4  -4  -2   45.50    3.80
   3   4   2   48.60    3.60
   3   4   2   40.50    3.40
   3   4   2   41.10    3.10
   3   4   2   43.40    3.30
   3   4   2   40.10    1.90
   3   4   2   38.00    3.50
   3   4   2   39.20    3.20
   3   4   2   34.50    2.70
   3   4   2   49.00    3.60
  -3  -4  -2   39.00    3.50
  -3  -4  -2   37.40    3.40
  -3  -4  -2   39.90    3.30
  -3  -4  -2   40.90    3.40
  -3  -4  -2   39.00    3.40
   2   4   2  659.73   15.20
   2   4   2  663.03   15.10
   2   4   2  636.24   15.40
   2   4   2  651.33   15.40
   2   4   2  658.23   15.30
   2   4   2  647.64   15.20
   2   4   2  641.84   15.30
  -2  -4  -2  646.24   15.20
  -2  -4  -2  644.04   15.40
  -2  -4  -2  620.94   15.30
  -2  -4  -2  651.63   15.30
  -2  -4  -2  670.23   15.10
   1   4   2  224.88    6.40
   1   4   2  224.68    6.60
   1   4   2  238.88    6.80
   1   4   2  225.28    6.60
   1   4   2  220.48    6.80
   1   4   2  222.98    6.60
  -1  -4  -2  228.08    6.80
  -1  -4  -2  225.18    6.60
  -1  -4  -2  220.38    6.50
  -1  -4  -2  216.18    6.70
  -1  -4  -2  215.68    6.30
  -1  -4  -2  229.38    5.50
  -1  -4  -2  228.98    6.70
   0   4   2  678.13   15.00
   0   4   2  707.53   15.40
   0   4   2  672.03   14.60
   0   4   2  674.23   15.10
   0   4   2  673.83   15.00
   0  -4  -2  678.33   15.20
   0  -4  -2  688.13   15.30
   0  -4  -2  664.23   14.50
   0  -4  -2  666.43   15.00
   0  -4  -2  693.93   15.10
   0  -4  -2  677.13   16.00
  -1   4   2   26.20    1.30
  -1   4   2   28.90    2.50
  -1   4   2   28.20    3.20
  -1   4   2   26.30    2.30
  -1   4   2   27.00    2.60
  -1   4   2   27.70    2.50
  -1   4   2   28.70    2.50
  -1   4   2   31.30    2.10
   1  -4  -2   25.30    2.40
   1  -4  -2   31.00    2.60
   1  -4  -2   30.10    2.40
   1  -4  -2   29.50    3.00
  -2   4   2   11.50    2.20
  -2   4   2   10.00    1.80
  -2   4   2    8.90    1.70
  -2   4   2    9.40    2.00
  -2   4   2   12.10    1.90
  -2   4   2   16.30    3.10
   2  -4  -2   11.60    1.10
   2  -4  -2    7.60    2.20
   2  -4  -2    7.90    1.90
   2  -4  -2   12.90    2.00
   2  -4  -2   12.10    1.80
   2  -4  -2   11.30    2.10
  -3   4   2  149.39    6.20
  -3   4   2  150.08    6.60
  -3   4   2  153.78    6.10
  -3   4   2  148.99    6.00
   3  -4  -2  150.98    6.00
   3  -4  -2  148.89    6.20
   3  -4  -2  155.98    6.10
   3  -4  -2  146.09    4.50
   3  -4  -2  147.09    5.10
   3  -4  -2  143.99    5.90
   3  -4  -2  148.59    6.50
   3  -4  -2  153.18    5.60
  -4   4   2    2.90    1.90
  -4   4   2    2.10    2.10
  -4   4   2    4.80    2.00
  -4   4   2   -1.40    1.80
  -4   4   2    3.20    1.90
   4  -4  -2    2.10    2.00
   4  -4  -2    2.30    1.80
   4  -4  -2    3.60    1.30
   4  -4  -2    1.90    1.20
   4  -4  -2    3.00    1.50
   4  -4  -2    0.50    1.80
   4  -4  -2    5.90    2.00
   4  -4  -2    1.40    1.80
  -5   4   2  105.69    6.10
  -5   4   2  106.19    6.40
  -5   4   2   95.29    6.10
  -5   4   2  102.99    6.00
  -5   4   2  106.09    6.40
   5  -4  -2  110.99    6.20
   5  -4  -2  106.09    6.50
   5  -4  -2  111.59    5.40
   5  -4  -2   98.69    6.20
   5  -4  -2  104.89    5.10
   5  -4  -2  106.39    6.00
  -6   4   2   70.69    5.80
  -6   4   2   74.79    6.00
  -6   4   2   72.09    5.80
  -6   4   2   74.69    6.00
  -6   4   2   73.89    6.00
   6  -4  -2   82.29    6.00
   6  -4  -2   79.69    5.00
   6  -4  -2   69.29    4.70
   6  -4  -2   70.49    5.80
   6  -4  -2   79.99    6.00
   6  -4  -2   70.49    6.00
   6   5   2   35.30    5.10
   6   5   2   34.40    4.60
   6   5   2   26.20    3.40
   6   5   2   34.90    4.80
   6   5   2   28.20    2.60
   6   5   2   29.20    5.00
   6   5   2   30.60    4.30
  -6  -5  -2   33.20    4.30
  -6  -5  -2   28.10    4.40
  -6  -5  -2   23.80    3.80
  -6  -5  -2   34.40    4.60
  -6  -5  -2   32.00    4.70
   5   5   2  126.49    6.70
   5   5   2  132.39    7.10
   5   5   2  142.79    7.60
   5   5   2  139.19    6.30
   5   5   2  131.69    5.40
   5   5   2  138.89    7.20
   5   5   2  131.09    4.60
  -5  -5  -2  133.29    7.10
  -5  -5  -2  150.58    7.40
  -5  -5  -2  137.79    7.20
  -5  -5  -2  139.69    7.40
  -5  -5  -2  142.19    7.00
   4   5   2   20.40    3.20
   4   5   2   17.40    2.90
   4   5   2   22.20    3.30
   4   5   2   16.50    2.50
   4   5   2   20.50    3.50
   4   5   2   18.10    2.60
   4   5   2   19.70    3.00
   4   5   2   18.80    2.10
   4   5   2   15.10    3.20
  -4  -5  -2   14.10    3.00
  -4  -5  -2   19.30    2.90
  -4  -5  -2   21.00    3.40
  -4  -5  -2   29.40    3.80
  -4  -5  -2   22.80    3.20
   3   5   2   36.60    3.60
   3   5   2   36.20    3.50
   3   5   2   34.20    3.30
   3   5   2   45.90    3.80
   3   5   2   31.00    3.10
   3   5   2   36.00    2.90
   3   5   2   42.80    3.50
   3   5   2   35.60    3.50
  -3  -5  -2   32.10    3.40
  -3  -5  -2   47.90    6.20
  -3  -5  -2   36.70    3.60
  -3  -5  -2   30.10    3.20
  -3  -5  -2   38.00    3.80
   2   5   2  128.49    5.30
   2   5   2  127.99    5.40
   2   5   2  114.39    4.80
   2   5   2  123.59    5.40
   2   5   2  127.69    5.50
   2   5   2  132.89    4.80
   2   5   2  124.79    5.30
  -2  -5  -2  125.79    3.70
  -2  -5  -2  121.19    5.40
  -2  -5  -2  122.49    4.90
  -2  -5  -2  120.69    5.20
  -2  -5  -2  126.19    5.30
  -2  -5  -2  133.99    5.40
   1   5   2   80.69    4.00
   1   5   2   78.29    3.90
   1   5   2   87.19    4.10
   1   5   2   75.79    3.90
   1   5   2   84.39    4.20
  -1  -5  -2   87.19    3.20
  -1  -5  -2   81.39    4.00
  -1  -5  -2   76.09    4.80
  -1  -5  -2   81.39    4.00
  -1  -5  -2   85.59    3.70
  -1  -5  -2   77.59    3.80
  -1  -5  -2   83.79    4.20
  -1  -5  -2   82.99    4.10
   0   5   2  396.06    9.80
   0   5   2  399.46   10.20
   0   5   2  396.76   10.70
   0   5   2  396.96   10.30
   0   5   2  398.76   10.20
   0  -5  -2  405.66   10.30
   0  -5  -2  389.06   10.20
   0  -5  -2  390.86    9.80
   0  -5  -2  382.96   10.20
   0  -5  -2  395.46   10.50
   0  -5  -2  405.66    9.90
   0  -5  -2  391.76   11.20
  -1   5   2  179.18    6.00
  -1   5   2  169.38    7.30
  -1   5   2  188.38    5.60
  -1   5   2  175.18    6.10
  -1   5   2  170.28    6.00
  -1   5   2  179.58    4.60
  -1   5   2  185.98    6.40
  -1   5   2  176.58    6.10
   1  -5  -2  193.28    7.40
   1  -5  -2  176.58    6.00
   1  -5  -2  181.18    6.10
  -2   5   2   36.10    3.10
  -2   5   2   29.60    3.50
  -2   5   2   37.50    3.30
  -2   5   2   32.30    2.70
  -2   5   2   38.60    3.30
  -2   5   2   32.00    2.50
  -2   5   2   35.10    3.10
   2  -5  -2   34.00    3.50
   2  -5  -2   38.10    3.20
   2  -5  -2   37.80    2.90
   2  -5  -2   35.60    3.10
  -3   5   2  219.18    7.10
  -3   5   2  220.98    8.70
  -3   5   2  223.68    7.70
  -3   5   2  216.68   11.80
   3  -5  -2  221.98    7.20
   3  -5  -2  228.88    7.60
   3  -5  -2  215.08    7.70
   3  -5  -2  202.38    5.70
   3  -5  -2  212.38    6.70
   3  -5  -2  223.78    7.90
   3  -5  -2  222.88    8.50
  -4   5   2   45.10    4.20
  -4   5   2   36.60    3.80
  -4   5   2   49.10    5.00
   4  -5  -2   38.60    3.80
   4  -5  -2   42.60    2.70
   4  -5  -2   45.80    3.90
   4  -5  -2   49.20    4.20
   4  -5  -2   38.70    4.30
   4  -5  -2   45.80    2.80
   4  -5  -2   41.50    4.30
   4  -5  -2   47.10    3.50
  -5   5   2   24.80    3.80
  -5   5   2   15.30    3.80
  -5   5   2   20.80    3.80
  -5   5   2   15.20    3.10
  -5   5   2   16.70    3.30
   5  -5  -2   19.10    3.70
   5  -5  -2   19.00    3.50
   5  -5  -2   18.10    3.40
   5  -5  -2   25.30    4.20
   5  -5  -2   18.70    4.60
   5  -5  -2   17.60    2.50
   5  -5  -2   23.40    3.00
  -6   5   2    9.70    3.00
  -6   5   2    9.70    4.30
  -6   5   2   14.20    4.20
  -6   5   2    9.00    3.60
  -6   5   2   13.90    3.20
   6  -5  -2   12.60    2.30
   6  -5  -2   11.00    3.10
   6  -5  -2   14.90    3.30
   6  -5  -2   13.10    3.30
   6  -5  -2   13.80    3.80
   6  -5  -2   10.30    2.40
   6  -5  -2   10.60    3.20
   6   6   2   19.00    3.30
   6   6   2   21.90    3.70
   6   6   2   19.50    4.50
   6   6   2   30.00    4.10
   6   6   2   18.40    2.10
   6   6   2   35.90    7.30
  -6  -6  -2   20.70    4.30
  -6  -6  -2   18.30    3.60
  -6  -6  -2   27.30    5.00
  -6  -6  -2   22.50    3.90
   5   6   2   -0.20    4.50
   5   6   2    0.70    1.70
   5   6   2    3.80    1.20
   5   6   2    4.00    2.60
   5   6   2    4.50    1.90
   5   6   2    1.60    2.00
   5   6   2    3.20    2.50
   5   6   2    3.80    2.10
  -5  -6  -2    4.80    2.10
  -5  -6  -2    5.90    2.20
  -5  -6  -2    9.40    4.60
  -5  -6  -2   -0.60    2.20
  -5  -6  -2    3.10    2.50
   4   6   2  150.18    7.50
   4   6   2  141.89    7.00
   4   6   2  144.99    7.20
   4   6   2  161.28    7.30
   4   6   2  144.99    6.70
   4   6   2  150.58    6.30
   4   6   2  153.58    6.40
   4   6   2  151.88    7.00
  -4  -6  -2  151.68    7.20
  -4  -6  -2  146.99    7.10
  -4  -6  -2  129.49   10.60
  -4  -6  -2  133.19    7.10
  -4  -6  -2  159.48    6.90
   3   6   2  228.88    8.20
   3   6   2  223.28    7.70
   3   6   2  219.88    8.10
   3   6   2  209.38    8.00
   3   6   2  210.58    7.30
   3   6   2  223.18    8.50
   3   6   2  216.88    8.40
  -3  -6  -2  239.38    8.30
  -3  -6  -2  218.98    8.10
  -3  -6  -2  222.58    8.40
  -3  -6  -2  213.58    8.50
  -3  -6  -2  217.08    7.70
   2   6   2   66.59    3.70
   2   6   2   70.29    4.60
   2   6   2   78.39    4.00
   2   6   2   69.49    4.40
   2   6   2   70.19    4.20
   2   6   2   70.99    4.30
   2   6   2   68.59    4.30
  -2  -6  -2   72.69    4.40
  -2  -6  -2   70.19    4.30
  -2  -6  -2   63.89    4.20
  -2  -6  -2   73.69    4.30
  -2  -6  -2   65.09    3.80
  -2  -6  -2   68.19    2.90
   1   6   2  230.38    7.70
   1   6   2  218.98    7.20
   1   6   2  215.98    7.20
   1   6   2  208.98    7.20
   1   6   2  222.18    7.30
  -1  -6  -2  211.58    6.60
  -1  -6  -2  204.18    7.90
  -1  -6  -2  212.28    7.30
  -1  -6  -2  214.48    7.10
  -1  -6  -2  221.58    7.30
  -1  -6  -2  204.18    7.10
  -1  -6  -2  217.58    6.30
  -1  -6  -2  207.48    7.30
   0   6   2   43.50    2.90
   0   6   2   43.30    3.20
   0   6   2   36.80    3.10
   0   6   2   35.80    3.00
   0   6   2   38.70    3.30
   0  -6  -2   35.10    2.90
   0  -6  -2   42.40    3.40
   0  -6  -2   37.70    3.10
   0  -6  -2   36.50    3.00
   0  -6  -2   38.10    2.80
   0  -6  -2   38.20    3.90
   0  -6  -2   38.70    2.70
  -1   6   2  641.44   15.40
  -1   6   2  646.24   16.90
  -1   6   2  631.04   15.20
  -1   6   2  632.34   15.50
  -1   6   2  643.64   15.40
  -1   6   2  626.04   14.60
  -1   6   2  621.94   15.60
   1  -6  -2  623.84   16.60
   1  -6  -2  635.74   15.20
   1  -6  -2  618.34   15.30
  -2   6   2   32.80    3.20
  -2   6   2   34.70    3.70
  -2   6   2   27.20    3.30
  -2   6   2   29.40    3.90
  -2   6   2   26.70    2.60
  -2   6   2   31.90    3.10
  -2   6   2   24.40    2.70
   2  -6  -2   24.80    3.00
   2  -6  -2   33.80    3.20
   2  -6  -2   25.20    2.80
   2  -6  -2   38.00    4.50
  -3   6   2   50.99    4.30
  -3   6   2   57.59    5.30
  -3   6   2   49.00    4.10
  -3   6   2   46.10    3.90
  -3   6   2   48.30    3.90
  -3   6   2   49.50    3.50
  -3   6   2   54.49    3.70
   3  -6  -2   54.39    4.80
   3  -6  -2   51.79    3.60
   3  -6  -2   48.50    4.00
   3  -6  -2   51.29    4.10
   3  -6  -2   53.39    2.50
  -4   6   2   38.60    5.40
  -4   6   2   44.90    4.60
  -4   6   2   43.60    4.80
   4  -6  -2   32.00    2.60
   4  -6  -2   39.90    4.70
   4  -6  -2   33.20    4.00
   4  -6  -2   37.50    3.70
   4  -6  -2   36.10    2.40
   4  -6  -2   39.70    4.10
   4  -6  -2   35.60    3.40
  -5   6   2   32.80    4.70
  -5   6   2   21.80    4.20
  -5   6   2   23.50    6.20
  -5   6   2   12.90    3.10
  -5   6   2   20.70    3.70
   5  -6  -2   25.00    4.10
   5  -6  -2   22.00    2.60
   5  -6  -2   23.30    3.70
   5  -6  -2   18.60    3.20
   5  -6  -2   16.10    1.90
   5  -6  -2   20.00    3.40
   5  -6  -2   23.30    3.10
  -6   6   2   19.30    4.40
  -6   6   2   26.50    4.90
  -6   6   2   19.70    4.60
   6  -6  -2   23.10    2.90
   6  -6  -2   22.00    3.40
   6  -6  -2   26.80    5.40
   6  -6  -2   20.10    4.00
   5   7   2   28.20    3.70
   5   7   2   17.70    3.50
   5   7   2   21.20    2.90
   5   7   2   13.20    3.20
   5   7   2   18.10    3.80
   5   7   2   27.30    4.10
   5   7   2   17.20    3.30
  -5  -7  -2   20.20    4.00
  -5  -7  -2   29.90    4.50
  -5  -7  -2   20.10    3.60
  -5  -7  -2   25.20    4.10
   4   7   2   39.40    4.60
   4   7   2   33.60    3.60
   4   7   2   41.90    4.60
   4   7   2   38.30    4.20
   4   7   2   34.90    4.70
   4   7   2   38.40    4.60
   4   7   2   32.50    3.60
  -4  -7  -2   37.50    4.70
  -4  -7  -2   26.80    5.70
  -4  -7  -2   38.50    4.30
  -4  -7  -2   36.20    4.20
  -4  -7  -2   41.10    4.80
   3   7   2  256.07    8.80
   3   7   2  253.37    9.20
   3   7   2  251.07    9.30
   3   7   2  250.87    9.70
   3   7   2  252.47    9.50
   3   7   2  255.57    8.50
  -3  -7  -2  254.07    9.50
  -3  -7  -2  248.48    9.30
  -3  -7  -2  263.97    9.30
  -3  -7  -2  254.27    9.60
  -3  -7  -2  256.87    8.60
  -3  -7  -2  249.38    9.70
   2   7   2    0.90    1.60
   2   7   2    2.30    1.90
   2   7   2   -1.00    1.60
   2   7   2    1.80    1.90
   2   7   2    0.70    1.40
   2   7   2   -0.30    1.60
  -2  -7  -2   -0.60    1.50
  -2  -7  -2    7.20    3.50
  -2  -7  -2    0.70    1.90
  -2  -7  -2    0.00    1.60
  -2  -7  -2    0.10    1.10
  -2  -7  -2    1.70    1.30
  -2  -7  -2    2.60    2.10
   1   7   2   61.59    4.50
   1   7   2   65.39    4.20
   1   7   2   60.49    4.00
   1   7   2   61.39    4.10
  -1  -7  -2   67.29    4.30
  -1  -7  -2   67.09    3.60
  -1  -7  -2   69.89    4.40
  -1  -7  -2   64.89    4.20
  -1  -7  -2   56.99    4.50
  -1  -7  -2   64.99    4.10
  -1  -7  -2   66.09    3.60
  -1  -7  -2   59.69    4.20
   0   7   2   35.40    3.40
   0   7   2   35.90    3.30
   0   7   2   32.60    3.20
   0   7   2   36.40    3.10
   0   7   2   32.00    3.10
   0  -7  -2   30.30    2.70
   0  -7  -2   40.00    3.30
   0  -7  -2   38.40    3.90
   0  -7  -2   30.90    2.90
   0  -7  -2   35.20    3.30
   0  -7  -2   30.70    4.00
   0  -7  -2   35.20    3.40
  -1   7   2   15.60    2.80
  -1   7   2   15.90    2.20
  -1   7   2   19.30    3.40
  -1   7   2   15.10    1.80
  -1   7   2   12.50    2.40
  -1   7   2   13.70    2.40
  -1   7   2   16.30    2.60
  -1   7   2   14.70    2.50
   1  -7  -2   13.40    2.50
   1  -7  -2   12.70    2.30
   1  -7  -2   14.20    4.20
  -2   7   2   40.00    3.80
  -2   7   2   46.00    2.60
  -2   7   2   39.00    3.70
  -2   7   2   43.30    3.30
  -2   7   2   49.50    3.70
  -2   7   2   46.20    5.30
  -2   7   2   40.80    3.90
  -2   7   2   41.50    3.90
   2  -7  -2   43.10    3.80
   2  -7  -2   44.10    4.40
   2  -7  -2   41.20    3.80
   2  -7  -2   39.50    3.40
  -3   7   2  124.79    5.60
  -3   7   2  133.29    6.50
  -3   7   2  130.99    6.70
  -3   7   2  113.99    7.50
  -3   7   2  130.99    8.60
  -3   7   2  123.19    6.70
  -3   7   2  129.29    6.70
   3  -7  -2  129.19    6.40
   3  -7  -2  122.49    5.70
   3  -7  -2  123.89    5.40
   3  -7  -2  117.89    6.30
   3  -7  -2  128.49    7.20
  -4   7   2   24.90    4.70
  -4   7   2   14.30    3.20
  -4   7   2   18.10    2.90
  -4   7   2   19.70    3.90
  -4   7   2   15.90    3.20
   4  -7  -2   19.70    3.20
   4  -7  -2   17.90    2.30
   4  -7  -2   18.40    1.90
   4  -7  -2   12.10    2.90
   4  -7  -2   17.80    4.00
   4  -7  -2   13.80    2.50
   4  -7  -2   14.40    3.00
  -5   7   2   72.49    5.60
  -5   7   2   71.59    6.10
  -5   7   2   66.79    5.80
  -5   7   2   62.09    4.60
  -5   7   2   62.69    5.90
  -5   7   2   62.59    6.50
  -5   7   2   66.79    5.40
   5  -7  -2   56.29    5.10
   5  -7  -2   57.69    3.00
   5  -7  -2   65.59    4.70
   5  -7  -2   79.19    7.10
   5  -7  -2   53.79    5.00
   5  -7  -2   63.89    5.40
   5   8   2    5.70    2.10
   5   8   2   -0.10    2.00
   5   8   2    3.80    2.40
   5   8   2    3.80    2.40
   5   8   2    3.10    1.90
   5   8   2    3.70    2.80
   5   8   2    2.00    2.60
  -5  -8  -2    5.20    2.60
  -5  -8  -2    2.30    2.10
  -5  -8  -2    8.40    3.40
  -5  -8  -2    6.40    4.50
   4   8   2   29.70    4.10
   4   8   2   29.40    3.70
   4   8   2   28.30    4.30
   4   8   2   25.50    4.50
   4   8   2   23.10    3.20
   4   8   2   28.10    4.00
   4   8   2   30.40    4.60
  -4  -8  -2   28.90    4.00
  -4  -8  -2   23.50    3.40
  -4  -8  -2   23.60    3.70
  -4  -8  -2   29.90    4.00
  -4  -8  -2   30.60    4.40
   3   8   2  116.59    6.80
   3   8   2  118.89    5.60
   3   8   2  115.59    5.70
   3   8   2  123.79    6.50
   3   8   2  108.19    6.40
   3   8   2  116.59    6.30
  -3  -8  -2  114.19    6.30
  -3  -8  -2  103.29    6.70
  -3  -8  -2  105.19    6.20
  -3  -8  -2  113.79    6.60
  -3  -8  -2  107.79    6.20
  -3  -8  -2  111.09    5.60
   2   8   2  191.28    7.90
   2   8   2  184.78    7.90
   2   8   2  174.58   11.10
   2   8   2  194.78    8.20
  -2  -8  -2  200.18    8.00
  -2  -8  -2  178.38    7.60
  -2  -8  -2  190.78    7.80
  -2  -8  -2  181.98    8.30
  -2  -8  -2  182.18    6.70
  -2  -8  -2  202.38    6.30
  -2  -8  -2  185.88    8.20
   1   8   2  132.89    6.20
   1   8   2  129.59    6.40
   1   8   2  128.09    6.30
   1   8   2  127.29    6.10
   1   8   2  126.89    6.20
  -1  -8  -2  132.19    6.30
  -1  -8  -2  131.89    5.40
  -1  -8  -2  127.19    6.30
  -1  -8  -2  136.79    7.30
  -1  -8  -2  130.49    5.30
  -1  -8  -2  115.69    6.00
  -1  -8  -2  121.69    6.10
  -1  -8  -2  134.99    6.30
   0   8   2  200.48    7.60
   0   8   2  198.68    8.10
   0   8   2  205.08    7.70
   0   8   2  197.98    7.40
   0   8   2  199.88    6.70
   0   8   2  195.58    7.60
   0  -8  -2  202.18    8.90
   0  -8  -2  215.58    7.90
   0  -8  -2  200.98    7.30
   0  -8  -2  206.38    8.00
   0  -8  -2  186.98    7.50
   0  -8  -2  208.28    6.80
   0  -8  -2  207.08    7.80
  -1   8   2  233.78    8.60
  -1   8   2  237.18    8.60
  -1   8   2  245.08    8.10
  -1   8   2  234.78    8.80
  -1   8   2  251.87    8.50
  -1   8   2  241.38   10.10
  -1   8   2  228.58    6.80
  -1   8   2  236.08    8.60
   1  -8  -2  225.38    8.20
   1  -8  -2  223.48    8.40
   1  -8  -2  225.68    9.40
  -2   8   2  471.75   13.20
  -2   8   2  485.65   13.80
  -2   8   2  498.65   15.90
  -2   8   2  486.45   14.20
  -2   8   2  475.15   11.20
  -2   8   2  468.55   14.10
  -2   8   2  479.65   13.00
   2  -8  -2  488.25   13.90
   2  -8  -2  482.25   13.80
   2  -8  -2  473.75   13.20
  -3   8   2   49.40    4.00
  -3   8   2   44.50    4.00
  -3   8   2   46.40    5.70
  -3   8   2   46.40    4.50
  -3   8   2   58.89    4.60
  -3   8   2   45.10    5.00
   3  -8  -2   43.60    4.90
   3  -8  -2   51.09    4.00
   3  -8  -2   52.69    4.70
   3  -8  -2   48.40    4.30
   3  -8  -2   48.70    3.90
  -4   8   2   20.80    4.70
  -4   8   2   18.70    3.50
  -4   8   2   20.40    4.60
  -4   8   2   21.40    3.90
  -4   8   2   22.60    3.60
  -4   8   2   14.20    4.00
  -4   8   2   15.90    2.80
   4  -8  -2   21.90    4.60
   4  -8  -2   17.40    3.40
   4  -8  -2   20.30    3.60
   4  -8  -2   23.80    2.70
  -5   8   2   12.80    3.30
  -5   8   2    6.20    3.30
  -5   8   2    9.90    4.00
  -5   8   2   11.10    3.00
  -5   8   2   13.80    2.70
   5  -8  -2   15.60    3.80
   5  -8  -2   15.90    3.30
   5  -8  -2   14.10    3.10
   5  -8  -2   10.80    1.80
   5  -8  -2   14.40    2.70
   5  -8  -2   22.90    4.40
   4   9   2    4.60    2.70
   4   9   2    1.10    2.40
   4   9   2    6.80    2.30
   4   9   2    6.70    3.00
   4   9   2    2.00    2.30
   4   9   2    3.60    2.50
   4   9   2    6.80    2.40
   4   9   2    3.20    2.60
  -4  -9  -2    9.60    2.60
  -4  -9  -2    0.90    2.50
  -4  -9  -2    9.20    3.30
  -4  -9  -2    4.90    2.00
  -4  -9  -2    5.00    2.70
   3   9   2    4.10    3.50
   3   9   2    3.80    2.50
   3   9   2    8.50    3.30
   3   9   2    4.80    3.60
   3   9   2    4.10    2.40
   3   9   2    5.70    2.70
  -3  -9  -2    5.00    2.00
  -3  -9  -2    7.50    2.80
  -3  -9  -2    5.20    2.50
  -3  -9  -2    7.30    2.70
  -3  -9  -2   11.00    3.10
  -3  -9  -2    0.60    1.70
   2   9   2   45.20    4.50
   2   9   2   43.00    4.70
   2   9   2   43.50    4.40
   2   9   2   39.10    4.70
  -2  -9  -2   49.10    4.70
  -2  -9  -2   43.70    4.40
  -2  -9  -2   39.20    4.50
  -2  -9  -2   40.70    4.50
  -2  -9  -2   37.50    3.30
  -2  -9  -2   42.80    4.90
  -2  -9  -2   46.90    3.30
   1   9   2   23.30    3.50
   1   9   2   27.30    3.70
   1   9   2   31.60    4.60
   1   9   2   27.00    3.70
   1   9   2   25.60    3.80
  -1  -9  -2   27.00    3.00
  -1  -9  -2   29.70    5.80
  -1  -9  -2   18.50    3.10
  -1  -9  -2   27.60    3.90
  -1  -9  -2   19.70    3.40
  -1  -9  -2   24.00    3.60
  -1  -9  -2   28.50    3.30
  -1  -9  -2   28.60    4.40
   0   9   2  194.18    7.90
   0   9   2  178.48    7.60
   0   9   2  200.78    8.00
   0   9   2  185.38    8.10
   0   9   2  192.78    7.60
   0   9   2  179.18    7.70
   0  -9  -2  175.58    7.60
   0  -9  -2  188.58    8.90
   0  -9  -2  192.38    6.70
   0  -9  -2  179.68    8.00
   0  -9  -2  191.58    7.60
   0  -9  -2  178.48    7.40
   0  -9  -2  200.08    9.30
   0  -9  -2  189.18    7.80
  -1   9   2   30.30    3.70
  -1   9   2   34.60    2.80
  -1   9   2   40.20    4.20
  -1   9   2   38.50    3.60
  -1   9   2   40.70    4.20
  -1   9   2   39.20    4.20
  -1   9   2   33.50    4.20
   1  -9  -2   34.90    3.20
   1  -9  -2   33.00    6.10
   1  -9  -2   40.90    5.90
  -2   9   2  111.09    5.70
  -2   9   2  123.59    7.90
  -2   9   2  118.59    6.50
  -2   9   2  123.89    6.50
  -2   9   2  105.19    6.40
  -2   9   2  115.09    5.90
  -2   9   2  106.39    4.20
   2  -9  -2   98.79    8.80
   2  -9  -2  119.09    6.40
   2  -9  -2  111.79    6.30
  -3   9   2  123.09    8.10
  -3   9   2  106.49    6.20
  -3   9   2  117.39    6.80
  -3   9   2  113.29    6.70
  -3   9   2  101.29    6.70
  -3   9   2  107.99    5.80
  -3   9   2  112.99    6.00
   3  -9  -2  117.19    7.80
   3  -9  -2  108.29    5.80
   3  -9  -2  112.79    6.40
   3  -9  -2  117.49    5.90
   3  -9  -2  106.39    6.50
  -4   9   2   42.10    4.10
  -4   9   2   51.89    6.70
  -4   9   2   43.30    4.20
  -4   9   2   45.00    5.70
  -4   9   2   42.30    5.10
  -4   9   2   54.49    5.20
  -4   9   2   39.70    4.70
   4  -9  -2   44.90    5.00
   4  -9  -2   47.60    5.20
   4  -9  -2   45.20    4.00
   4  -9  -2   50.99    6.10
   4  -9  -2   51.19    4.60
   4  10   2    3.40    4.30
   4  10   2    4.10    2.10
   4  10   2    2.40    2.40
   4  10   2    4.60    3.10
   4  10   2    2.10    2.40
   4  10   2    2.70    2.60
   4  10   2    4.00    2.30
  -4 -10  -2   -1.50    3.20
  -4 -10  -2    6.20    2.70
  -4 -10  -2    3.20    2.00
   3  10   2   40.00    4.70
   3  10   2   38.40    5.10
   3  10   2   38.20    4.30
   3  10   2   46.10    5.10
   3  10   2   44.90    4.70
  -3 -10  -2   51.89    5.80
  -3 -10  -2   45.80    4.40
  -3 -10  -2   42.70    4.80
  -3 -10  -2   40.50    5.10
  -3 -10  -2   28.80    4.50
  -3 -10  -2   43.60    5.00
  -3 -10  -2   35.70    3.10
   2  10   2   34.60    4.30
   2  10   2   24.60    4.20
   2  10   2   28.30    4.20
   2  10   2   33.20    4.20
  -2 -10  -2   20.70    5.00
  -2 -10  -2   25.90    4.00
  -2 -10  -2   27.80    4.00
  -2 -10  -2   32.60    4.50
  -2 -10  -2   23.20    3.90
  -2 -10  -2   31.10    3.10
   1  10   2   28.00    3.80
   1  10   2   31.40    4.00
   1  10   2   35.60    4.20
   1  10   2   32.80    4.30
   1  10   2   39.10    4.80
  -1 -10  -2   29.10    3.70
  -1 -10  -2   33.70    3.20
  -1 -10  -2   27.60    3.30
  -1 -10  -2   32.50    4.30
  -1 -10  -2   36.80    4.30
  -1 -10  -2   28.50    4.60
   0  10   2    1.20    2.10
   0  10   2    3.60    2.20
   0  10   2   -0.70    1.80
   0  10   2    1.90    1.60
   0  10   2    3.30    2.90
   0  10   2    2.50    1.90
   0 -10  -2   -0.50    1.30
   0 -10  -2    4.10    2.40
   0 -10  -2   -0.20    2.00
   0 -10  -2    2.80    2.20
   0 -10  -2    2.90    2.00
   0 -10  -2    1.40    2.00
   0 -10  -2   -1.00    2.00
   0 -10  -2    5.10    2.90
  -1  10   2   20.70    2.60
  -1  10   2   24.80    3.60
  -1  10   2   25.50    3.70
  -1  10   2   22.70    3.40
  -1  10   2   21.20    3.60
   1 -10  -2   19.30    3.10
   1 -10  -2   18.30    3.40
   1 -10  -2   19.70    2.70
   1 -10  -2   28.30    4.70
   1 -10  -2   23.40    3.50
  -2  10   2  110.49    7.90
  -2  10   2   94.29    6.00
  -2  10   2   94.49    4.10
  -2  10   2   98.99    5.70
  -2  10   2  103.69    5.70
  -2  10   2   91.09    6.30
  -2  10   2  101.49    6.40
  -2  10   2  105.39    6.60
   2 -10  -2  105.29    6.50
   2 -10  -2  103.29    5.90
   2 -10  -2  105.79    9.30
   2 -10  -2   98.99    6.20
  -3  10   2   15.40    4.10
  -3  10   2   16.60    3.00
  -3  10   2   18.30    3.60
  -3  10   2   19.00    5.00
  -3  10   2   11.50    3.40
  -3  10   2   19.40    3.90
  -3  10   2   12.40    2.80
   3 -10  -2   23.60    4.80
   3 -10  -2   16.50    3.50
   3 -10  -2    8.90    2.30
   3 -10  -2   12.30    3.10
   3 -10  -2   18.40    3.10
  -4  10   2   13.80    3.80
  -4  10   2   12.60    2.80
  -4  10   2   13.80    4.50
  -4  10   2   10.90    3.20
  -4  10   2   12.50    2.90
   4 -10  -2   13.70    3.20
   4 -10  -2    8.60    2.50
   4 -10  -2   11.90    3.20
   4 -10  -2    8.40    2.40
   3  11   2   42.50    5.20
   3  11   2   39.10    5.90
   3  11   2   45.10    5.20
   3  11   2   47.60    4.80
   3  11   2   29.20    4.90
  -3 -11  -2   42.20    5.80
  -3 -11  -2   36.80    3.10
  -3 -11  -2   44.20    5.70
  -3 -11  -2   44.00    5.30
  -3 -11  -2   38.50    3.60
   2  11   2  121.99    7.20
   2  11   2  132.29    8.60
   2  11   2  120.19    7.40
   2  11   2  121.59    7.00
   2  11   2  124.69    7.20
  -2 -11  -2  113.09    5.40
  -2 -11  -2  110.69    7.00
  -2 -11  -2   91.99    6.50
  -2 -11  -2  103.29    7.00
  -2 -11  -2  103.19    5.40
  -2 -11  -2  110.39    7.00
  -2 -11  -2  103.49    7.60
   1  11   2    4.90    2.30
   1  11   2    0.40    2.00
   1  11   2    0.80    2.00
   1  11   2    2.10    2.20
   1  11   2    0.70    2.60
  -1 -11  -2    3.40    2.40
  -1 -11  -2   -0.50    1.30
  -1 -11  -2    3.10    2.50
  -1 -11  -2    1.30    2.30
  -1 -11  -2   -1.00    2.00
  -1 -11  -2    2.20    2.30
  -1 -11  -2    0.90    2.40
   0  11   2   28.00    3.90
   0  11   2   28.40    4.00
   0  11   2   28.70    4.60
   0  11   2   26.10    4.00
   0 -11  -2   27.60    4.00
   0 -11  -2   18.40    3.20
   0 -11  -2   33.60    4.40
   0 -11  -2   29.40    4.80
   0 -11  -2   25.20    4.10
   0 -11  -2   22.40    2.80
   0 -11  -2   32.80    4.10
   0 -11  -2   29.10    4.30
  -1  11   2   23.30    3.70
  -1  11   2   17.40    3.40
  -1  11   2   19.90    3.40
  -1  11   2   16.40    2.50
  -1  11   2   18.40    3.80
  -1  11   2   24.60    3.60
   1 -11  -2   21.80    3.60
   1 -11  -2   16.60    3.10
   1 -11  -2   16.10    3.50
   1 -11  -2   16.50    2.60
   1 -11  -2   23.40    4.50
  -2  11   2   22.90    4.50
  -2  11   2   23.00    3.70
  -2  11   2   25.60    4.20
  -2  11   2   23.90    3.70
  -2  11   2   21.70    2.40
  -2  11   2   22.90    3.30
  -2  11   2   24.80    3.90
   2 -11  -2   28.50    4.20
   2 -11  -2   19.60    3.60
   2 -11  -2   22.90    3.50
  -3  11   2   -0.40    2.50
  -3  11   2   -1.90    1.90
  -3  11   2    2.70    3.10
  -3  11   2    2.60    3.30
  -3  11   2    3.90    2.60
  -3  11   2    4.40    2.70
   3 -11  -2    1.80    2.40
   3 -11  -2   -2.20    1.90
   1  12   2    9.60    3.70
   1  12   2    4.90    2.80
   1  12   2   11.30    3.00
   1  12   2    6.20    2.70
  -1 -12  -2    9.10    3.50
  -1 -12  -2    8.70    1.90
  -1 -12  -2    6.90    3.00
  -1 -12  -2    8.80    2.70
   0  12   2   28.90    4.10
   0  12   2   23.10    4.00
   0  12   2   20.80    3.70
   0  12   2   29.80    4.80
   0  12   2   26.80    4.60
   0  12   2   27.60    4.30
   0 -12  -2   27.40    4.00
   0 -12  -2   22.90    2.80
   0 -12  -2   24.60    4.00
   0 -12  -2   30.60    6.10
   0 -12  -2   26.50    3.80
   0 -12  -2   19.50    3.60
  -1  12   2   10.60    2.60
  -1  12   2    5.60    3.20
  -1  12   2    8.10    2.70
  -1  12   2    8.20    2.80
  -1  12   2   10.60    3.10
   1 -12  -2    4.40    2.70
   1 -12  -2    3.40    1.70
   1 -12  -2    1.50    2.60
   1 -12  -2    6.60    2.70
   1 -12   3    9.90    3.40
   1 -12   3   19.20    3.40
  -1  12  -3   10.90    3.20
  -1  12  -3   15.80    3.70
  -1  12  -3   15.00    2.90
  -1  12  -3   14.60    4.90
  -1  12  -3   12.00    2.90
  -1  12  -3   10.20    2.70
   0 -12   3   20.70    4.30
   0 -12   3    9.60    2.90
   0 -12   3   16.00    3.80
   0  12  -3   16.00    3.00
   0  12  -3   15.30    3.20
   0  12  -3   16.50    3.50
   0  12  -3   15.10    3.70
  -1 -12   3   27.10    4.00
  -1 -12   3   24.40    4.40
  -1 -12   3   26.70    4.60
   1  12  -3   20.30    3.50
   1  12  -3   20.10    3.50
   1  12  -3   23.10    3.90
   1  12  -3   15.90    3.10
   1  12  -3   24.10    4.60
   2 -11   3   31.30    4.30
   2 -11   3   29.40    5.00
   2 -11   3   30.40    2.00
   2 -11   3   41.70    6.40
  -2  11  -3   24.20    4.30
  -2  11  -3   35.90    4.40
  -2  11  -3   28.70    5.30
  -2  11  -3   37.20    4.70
  -2  11  -3   31.30    3.30
   1 -11   3   13.40    2.90
   1 -11   3   13.90    3.80
   1 -11   3   13.60    3.60
   1 -11   3   14.10    2.90
  -1  11  -3   13.90    3.00
  -1  11  -3   16.90    3.70
  -1  11  -3   14.10    3.30
  -1  11  -3    9.60    2.50
  -1  11  -3    9.10    2.80
  -1  11  -3   13.00    2.60
   0 -11   3   16.70    3.70
   0 -11   3   23.60    4.40
   0 -11   3   27.20    3.80
   0 -11   3   24.40    4.00
   0  11  -3   23.50    3.60
   0  11  -3   19.50    3.60
   0  11  -3   22.50    3.70
   0  11  -3   30.30    3.80
   0  11  -3   25.20    4.30
   0  11  -3   23.10    3.70
  -1 -11   3    3.70    2.20
  -1 -11   3   11.70    3.30
  -1 -11   3   10.60    2.90
  -1 -11   3    4.20    2.60
  -1 -11   3    7.60    2.60
   1  11  -3    1.40    2.30
   1  11  -3    3.00    1.90
   1  11  -3    9.90    2.90
   1  11  -3    2.70    2.10
   1  11  -3    7.50    2.70
  -2 -11   3   32.60    4.50
  -2 -11   3   40.80    7.60
  -2 -11   3   39.80    5.30
   2  11  -3   33.20    4.20
   2  11  -3   29.80    4.20
   2  11  -3   30.00    6.10
   2  11  -3   34.70    4.70
   2  11  -3   35.20    5.00
  -3 -11   3    7.20    1.80
  -3 -11   3    6.30    2.80
  -3 -11   3    5.20    2.60
   3  11  -3    3.40    2.60
   3  11  -3    1.50    2.30
   3  11  -3    7.20    2.70
   3  11  -3    4.20    2.90
   3 -10   3    4.10    3.00
   3 -10   3    5.30    2.80
   3 -10   3    5.20    3.00
   3 -10   3    3.30    2.10
   3 -10   3    5.50    1.70
   3 -10   3    4.10    1.60
  -3  10  -3    1.70    2.50
  -3  10  -3    7.00    2.70
  -3  10  -3    4.30    3.40
  -3  10  -3   -0.50    1.90
  -3  10  -3    0.90    2.10
  -3  10  -3    8.90    2.90
  -3  10  -3    3.50    1.30
   2 -10   3   18.60    3.90
   2 -10   3   19.50    3.30
   2 -10   3   18.40    3.20
   2 -10   3   18.00    1.80
  -2  10  -3   25.50    3.60
  -2  10  -3   15.90    2.30
  -2  10  -3   23.20    3.80
  -2  10  -3   15.00    3.10
  -2  10  -3   15.40    4.30
  -2  10  -3   24.50    3.70
  -2  10  -3   15.90    3.30
   1 -10   3   53.99    4.50
   1 -10   3   63.99    6.10
   1 -10   3   59.69    4.40
   1 -10   3   52.39    5.70
  -1  10  -3   55.89    4.60
  -1  10  -3   54.69    8.10
  -1  10  -3   45.30    5.50
  -1  10  -3   55.09    4.90
  -1  10  -3   50.79    4.80
  -1  10  -3   55.59    4.00
   0 -10   3    4.30    2.40
   0 -10   3    3.10    2.10
   0 -10   3    2.30    1.60
   0 -10   3    2.70    1.90
   0 -10   3    1.20    1.70
   0 -10   3    2.00    2.50
   0  10  -3    0.20    2.40
   0  10  -3   -0.20    2.00
   0  10  -3    2.90    2.10
   0  10  -3    1.70    1.80
   0  10  -3    3.90    2.20
  -1 -10   3   10.00    2.40
  -1 -10   3   16.50    3.20
  -1 -10   3    9.30    2.90
  -1 -10   3    5.30    2.50
  -1 -10   3    7.60    2.70
  -1 -10   3   10.20    2.50
   1  10  -3    6.90    2.40
   1  10  -3    7.30    3.10
   1  10  -3    4.70    2.70
   1  10  -3    7.20    2.30
   1  10  -3    9.50    2.80
  -2 -10   3   27.30    6.10
  -2 -10   3   26.60    3.60
  -2 -10   3   37.20    4.70
  -2 -10   3   34.60    4.00
  -2 -10   3   46.00    4.80
  -2 -10   3   36.50    4.50
   2  10  -3   44.90    5.30
   2  10  -3   46.30    4.80
   2  10  -3   32.40    4.10
   2  10  -3   42.60    4.90
   2  10  -3   31.00    4.00
   2  10  -3   38.50    4.20
  -3 -10   3   60.39    4.70
  -3 -10   3   54.29    5.10
  -3 -10   3   64.59    5.30
  -3 -10   3   65.29    5.40
  -3 -10   3   55.59    5.00
   3  10  -3   66.39    5.40
   3  10  -3   64.79    5.10
   3  10  -3   66.49    5.30
   3  10  -3   54.49    5.30
   3  10  -3   62.29    5.60
   3  10  -3   59.39    5.40
   4  10  -3    5.30    2.60
   4  -9   3    3.50    2.20
   4  -9   3    5.90    3.60
   4  -9   3    2.60    2.20
   4  -9   3    6.30    2.10
  -4   9  -3    5.50    2.50
  -4   9  -3    5.50    2.40
  -4   9  -3    3.50    2.90
  -4   9  -3    4.90    2.60
  -4   9  -3    5.40    2.70
   3  -9   3   54.79   10.60
   3  -9   3   60.39    3.50
   3  -9   3   57.59    3.60
   3  -9   3   54.19    4.60
  -3   9  -3   62.39    4.90
  -3   9  -3   62.69    5.00
  -3   9  -3   56.89    4.80
  -3   9  -3   61.09    5.20
  -3   9  -3   57.09    5.90
  -3   9  -3   55.79    3.20
   2  -9   3    5.90    1.30
   2  -9   3    1.50    1.80
   2  -9   3    3.70    2.20
   2  -9   3    4.10    2.90
  -2   9  -3    2.20    2.00
  -2   9  -3    7.80    2.60
  -2   9  -3    4.30    1.50
  -2   9  -3    2.80    2.30
  -2   9  -3    9.00    3.40
  -2   9  -3    1.80    1.90
   1  -9   3  219.28    4.90
   1  -9   3  242.78   10.10
   1  -9   3  226.38    8.30
   1  -9   3  226.28    9.70
   1  -9   3  211.38    4.90
  -1   9  -3  203.08    7.30
  -1   9  -3  221.18    8.20
  -1   9  -3  214.28    8.10
  -1   9  -3  221.08    8.40
  -1   9  -3  206.68    8.80
  -1   9  -3  213.78    9.80
   0  -9   3   54.99    4.70
   0  -9   3   53.29    5.20
   0  -9   3   46.20    4.70
   0  -9   3   48.70    4.10
   0  -9   3   48.70    4.10
   0   9  -3   55.09    4.80
   0   9  -3   57.19    5.50
   0   9  -3   48.50    4.10
   0   9  -3   46.70    4.00
   0   9  -3   57.69    4.20
  -1  -9   3   42.30    4.10
  -1  -9   3   43.00    4.60
  -1  -9   3   44.70    4.30
  -1  -9   3   40.90    3.80
   1   9  -3   42.90    4.20
   1   9  -3   52.99    4.10
   1   9  -3   45.30    4.10
   1   9  -3   40.00    3.80
   1   9  -3   48.40    4.70
  -2  -9   3   93.29    6.00
  -2  -9   3   99.49    8.40
  -2  -9   3  101.19    5.90
  -2  -9   3   88.99    5.30
  -2  -9   3   86.29    6.70
   2   9  -3   91.29    5.40
   2   9  -3   85.89    5.60
   2   9  -3   93.79    6.10
   2   9  -3   95.79    5.90
   2   9  -3   96.29    5.40
   2   9  -3   89.69    6.10
  -3  -9   3   52.59    4.70
  -3  -9   3   46.20    4.00
  -3  -9   3   52.09    5.80
  -3  -9   3   44.70    4.70
   3   9  -3   48.80    4.80
   3   9  -3   51.49    5.50
   3   9  -3   49.90    4.50
   3   9  -3   48.90    5.10
   3   9  -3   49.99    4.90
   3   9  -3   48.10    5.00
  -4  -9   3   19.60    3.70
  -4  -9   3   23.80    3.70
  -4  -9   3   22.40    4.80
  -4  -9   3   25.60    3.00
  -4  -9   3   23.90    5.30
   4   9  -3   26.70    4.20
   4   9  -3   21.60    4.10
   4   9  -3   27.00    4.40
   4   9  -3   24.70    2.60
   4   9  -3   22.60    3.60
   4   9  -3   25.90    3.90
   4   9  -3   21.30    4.90
   5  -8   3   46.10    4.40
   5  -8   3   40.90    4.70
   5  -8   3   47.70    4.90
  -5   8  -3   37.40    4.50
  -5   8  -3   55.89    5.60
  -5   8  -3   37.20    4.60
  -5   8  -3   50.19    5.30
  -5   8  -3   35.60    5.60
   4  -8   3   29.20    3.70
   4  -8   3   30.00    5.10
   4  -8   3   22.60    3.30
   4  -8   3   32.80    3.60
   4  -8   3   27.20    3.80
  -4   8  -3   26.80    4.10
  -4   8  -3   29.10    3.80
  -4   8  -3   26.10    4.80
  -4   8  -3   26.90    3.60
  -4   8  -3   27.20    4.10
   3  -8   3   79.99    5.10
   3  -8   3   92.19    5.50
   3  -8   3   82.89    3.60
   3  -8   3   80.59    4.30
  -3   8  -3   85.29    5.20
  -3   8  -3   89.39    6.90
  -3   8  -3   86.69    3.60
  -3   8  -3   79.09    5.00
  -3   8  -3   75.59    5.50
  -3   8  -3   83.59    5.40
  -3   8  -3   81.79    5.70
   2  -8   3   60.79    3.10
   2  -8   3   69.49    4.30
   2  -8   3   64.89    5.30
   2  -8   3   67.89    5.60
   2  -8   3   58.89    4.30
  -2   8  -3   56.39    5.40
  -2   8  -3   59.69    3.30
  -2   8  -3   67.19    4.40
  -2   8  -3   55.69    4.70
  -2   8  -3   58.99    4.30
  -2   8  -3   62.49    4.70
   1  -8   3   36.00    4.40
   1  -8   3   39.60    3.30
   1  -8   3   40.90    4.50
   1  -8   3   40.90    3.50
   1  -8   3   33.60    1.60
  -1   8  -3   41.60    4.70
  -1   8  -3   34.00    3.40
  -1   8  -3   37.90    3.00
  -1   8  -3   39.70    6.30
  -1   8  -3   40.20    5.10
  -1   8  -3   41.00    5.00
   0  -8   3   10.20    2.30
   0  -8   3    9.20    2.00
   0  -8   3   12.40    4.60
   0  -8   3    7.10    2.00
   0  -8   3   11.70    2.70
   0  -8   3    6.50    2.40
   0   8  -3    7.70    2.00
   0   8  -3    4.00    1.80
   0   8  -3    7.60    2.50
   0   8  -3    7.10    2.70
   0   8  -3    6.50    2.20
   0   8  -3    7.20    2.00
  -1  -8   3  256.87    8.80
  -1  -8   3  249.28    8.30
  -1  -8   3  261.37    9.50
  -1  -8   3  259.67    8.50
  -1  -8   3  243.68    9.10
   1   8  -3  245.48    8.40
   1   8  -3  261.27    9.90
   1   8  -3  222.18   12.70
   1   8  -3  246.78    9.20
   1   8  -3  260.77    8.80
  -2  -8   3   14.80    3.10
  -2  -8   3   14.60    2.80
  -2  -8   3   12.60    2.40
  -2  -8   3   16.10    3.00
  -2  -8   3   18.80    2.80
   2   8  -3   14.10    2.90
   2   8  -3   14.10    2.90
   2   8  -3   13.40    3.10
   2   8  -3   17.30    3.00
   2   8  -3   18.60    2.90
   2   8  -3   16.30    2.80
  -3  -8   3  102.39    5.90
  -3  -8   3  129.49    6.70
  -3  -8   3  110.59    5.60
  -3  -8   3  115.39    6.00
   3   8  -3  114.99    6.50
   3   8  -3  115.99    6.60
   3   8  -3  113.59    6.40
   3   8  -3  111.79    6.60
   3   8  -3  109.29    6.00
   3   8  -3  114.99    6.00
   3   8  -3  109.79    4.30
  -4  -8   3   30.70    3.90
  -4  -8   3   27.90    4.20
  -4  -8   3   28.40    3.80
  -4  -8   3   30.50    3.20
   4   8  -3   32.30    3.00
   4   8  -3   24.50    4.10
   4   8  -3   28.90    3.70
   4   8  -3   31.20    4.00
   4   8  -3   26.10    4.10
   4   8  -3   27.40    4.20
   4   8  -3   31.20    4.00
  -5  -8   3   27.00    4.10
  -5  -8   3   24.90    5.10
  -5  -8   3   27.30    2.90
   5   8  -3   23.60    3.20
   5   8  -3   25.30    4.20
   5   8  -3   34.30    4.20
   5   8  -3   26.80    4.20
   5   8  -3   25.10    3.90
   5   8  -3   29.40    7.50
   5  -7   3   23.80    1.50
   5  -7   3   28.90    3.90
   5  -7   3   23.40    3.60
   5  -7   3   24.70    3.70
   5  -7   3   34.60    5.80
  -5   7  -3   26.30    4.10
  -5   7  -3   36.80    5.20
  -5   7  -3   26.80    4.10
  -5   7  -3   27.50    4.50
   4  -7   3   57.59    4.20
   4  -7   3   51.59    5.30
   4  -7   3   67.39    4.90
   4  -7   3   49.50    7.00
   4  -7   3   48.40    5.20
   4  -7   3   57.09    2.50
  -4   7  -3   53.99    4.90
  -4   7  -3   59.79    5.80
  -4   7  -3   57.69    4.50
  -4   7  -3   53.69    4.40
  -4   7  -3   56.49    4.90
  -4   7  -3   53.69    4.90
   3  -7   3  300.57   10.00
   3  -7   3  286.87    8.80
   3  -7   3  298.57    9.80
   3  -7   3  306.87    9.80
   3  -7   3  296.17    7.40
  -3   7  -3  302.57   10.70
  -3   7  -3  297.27    7.40
  -3   7  -3  302.77    9.80
  -3   7  -3  292.67    9.70
  -3   7  -3  298.37   10.50
  -3   7  -3  301.87   10.10
  -3   7  -3  297.97   11.70
   2  -7   3  226.48    6.50
   2  -7   3  231.38    9.30
   2  -7   3  244.18    8.50
   2  -7   3  227.18    7.70
   2  -7   3  233.08    7.80
  -2   7  -3  226.78    8.50
  -2   7  -3  230.78    7.80
  -2   7  -3  225.78    6.40
  -2   7  -3  228.88    8.20
  -2   7  -3  234.88    8.00
  -2   7  -3  215.28    7.90
  -2   7  -3  228.18    9.50
   1  -7   3    6.20    1.90
   1  -7   3    7.90    0.90
   1  -7   3    8.00    2.60
   1  -7   3    6.80    1.60
   1  -7   3    4.60    2.20
  -1   7  -3    8.60    2.00
  -1   7  -3    6.00    2.20
  -1   7  -3    5.60    2.00
  -1   7  -3    6.90    1.90
  -1   7  -3    6.90    1.50
  -1   7  -3    7.70    2.60
  -1   7  -3    5.40    1.80
   0  -7   3   18.70    4.20
   0  -7   3   26.80    2.60
   0  -7   3   27.60    2.80
   0  -7   3   22.80    3.40
   0  -7   3   25.50    3.40
   0  -7   3   29.30    5.10
   0   7  -3   21.90    3.20
   0   7  -3   20.00    2.70
   0   7  -3   21.20    2.40
   0   7  -3   24.10    3.20
   0   7  -3   23.10    2.80
   0   7  -3   26.90    2.80
   0   7  -3   18.40    2.50
  -1  -7   3   60.49    3.90
  -1  -7   3   59.99    4.50
  -1  -7   3   59.39    4.10
  -1  -7   3   60.49    4.40
  -1  -7   3   57.89    4.00
  -1  -7   3   47.20    3.40
   1   7  -3   50.59    4.10
   1   7  -3   53.49    3.70
   1   7  -3   60.49    4.20
   1   7  -3   54.59    3.90
   1   7  -3   55.09    3.90
   1   7  -3   54.69    3.70
  -2  -7   3  184.38    6.90
  -2  -7   3  186.98    6.90
  -2  -7   3  181.58    7.50
  -2  -7   3  178.08    7.50
  -2  -7   3  188.78    7.30
  -2  -7   3  199.58    6.90
   2   7  -3  178.58    7.10
   2   7  -3  188.18    7.30
   2   7  -3  203.28    8.00
   2   7  -3  197.68    7.10
   2   7  -3  171.18    7.00
   2   7  -3  186.78    5.30
   2   7  -3  185.48    7.00
   2   7  -3  183.08    7.60
  -3  -7   3   39.00    3.70
  -3  -7   3   42.20    4.10
  -3  -7   3   42.80    3.90
  -3  -7   3   42.50    4.20
  -3  -7   3   38.20    3.30
  -3  -7   3   42.40    3.90
   3   7  -3   39.50    4.10
   3   7  -3   41.30    4.30
   3   7  -3   47.70    4.00
   3   7  -3   45.00    2.80
   3   7  -3   41.50    3.80
   3   7  -3   46.90    4.40
   3   7  -3   43.90    4.50
  -4  -7   3  218.28    8.70
  -4  -7   3  241.08    8.90
  -4  -7   3  239.38    9.40
  -4  -7   3  239.08    9.60
  -4  -7   3  242.68   11.00
  -4  -7   3  240.58    7.50
   4   7  -3  225.88    8.80
   4   7  -3  241.98    9.00
   4   7  -3  236.28    7.70
   4   7  -3  217.88    9.00
   4   7  -3  219.38    9.40
   4   7  -3  211.08    6.30
   4   7  -3  232.28    9.80
  -5  -7   3   50.79    4.90
  -5  -7   3   56.69    3.40
  -5  -7   3   44.70    4.90
  -5  -7   3   64.09    5.70
  -5  -7   3   55.99    3.30
  -5  -7   3   49.20    6.30
  -5  -7   3   58.89    5.20
   5   7  -3   49.30    5.40
   5   7  -3   51.09    5.30
   5   7  -3   56.09    4.30
   5   7  -3   63.09    5.40
   5   7  -3   57.29    5.50
   5   7  -3   54.09    5.10
   5   7  -3   57.69    4.80
   6  -6   3    2.10    2.40
   6  -6   3    4.10    0.90
   6  -6   3    3.40    2.50
   6  -6   3    6.20    2.80
  -6   6  -3    6.80    3.60
  -6   6  -3    3.10    2.80
  -6   6  -3    5.10    2.90
  -6   6  -3    3.60    3.00
   5  -6   3    0.00    2.30
   5  -6   3    4.60    3.70
   5  -6   3    0.60    2.10
   5  -6   3    1.10    2.00
   5  -6   3    1.00    0.70
  -5   6  -3   -0.70    1.90
  -5   6  -3   -0.20    1.90
  -5   6  -3    2.60    2.10
  -5   6  -3    2.10    2.40
  -5   6  -3    1.00    2.00
   4  -6   3  138.39    3.90
   4  -6   3  141.99    6.80
   4  -6   3  137.39    6.20
   4  -6   3  139.09    6.50
   4  -6   3  118.49    7.60
  -4   6  -3  137.59    7.00
  -4   6  -3  136.99    6.90
  -4   6  -3  133.29    7.90
  -4   6  -3  144.09    6.70
  -4   6  -3  145.19    6.70
   3  -6   3  193.68    5.10
   3  -6   3  198.08    4.70
   3  -6   3  204.48    7.70
   3  -6   3  192.48    8.60
   3  -6   3  201.28    7.30
   3  -6   3  203.28    6.80
   3  -6   3  188.98    7.10
  -3   6  -3  202.58    7.50
  -3   6  -3  196.38    7.30
  -3   6  -3  192.28    8.80
  -3   6  -3  207.88    8.10
  -3   6  -3  192.98    7.70
  -3   6  -3  197.58    7.90
   2  -6   3   42.20    4.90
   2  -6   3   33.80    2.90
   2  -6   3   46.30    3.30
   2  -6   3   42.40    3.60
   2  -6   3   47.40    2.80
   2  -6   3   48.40    2.70
  -2   6  -3   45.00    4.20
  -2   6  -3   50.09    3.50
  -2   6  -3   44.90    2.30
  -2   6  -3   38.00    3.50
  -2   6  -3   43.90    3.50
  -2   6  -3   39.60    3.10
   1  -6   3  102.99    5.40
   1  -6   3  100.49    4.30
   1  -6   3  103.49    5.20
   1  -6   3  105.19    5.00
   1  -6   3  109.89    5.60
   1  -6   3   99.09    3.00
  -1   6  -3  100.99    4.40
  -1   6  -3  104.79    4.80
  -1   6  -3  100.59    4.40
  -1   6  -3   94.69    3.80
  -1   6  -3  101.59    5.10
  -1   6  -3  109.09    4.80
  -1   6  -3  101.69    5.40
   0  -6   3   90.99    5.00
   0  -6   3   95.39    4.80
   0  -6   3   98.29    4.20
   0  -6   3   92.79    4.90
   0  -6   3   92.29    4.30
   0  -6   3   88.69    4.00
   0   6  -3   95.69    5.00
   0   6  -3   96.59    4.10
   0   6  -3   95.29    4.90
   0   6  -3   89.89    4.00
   0   6  -3   85.59    4.10
   0   6  -3   92.19    5.30
   0   6  -3  103.29    4.30
  -1  -6   3  107.89    5.30
  -1  -6   3  113.19    6.80
  -1  -6   3  103.49    4.80
  -1  -6   3   99.99    5.00
  -1  -6   3  105.89    4.50
  -1  -6   3  118.59    4.70
   1   6  -3  107.89    5.20
   1   6  -3  106.09    4.80
   1   6  -3  100.49    4.90
   1   6  -3  102.39    5.10
   1   6  -3  107.89    4.50
   1   6  -3  105.99    4.50
   1   6  -3  103.99    4.70
  -2  -6   3  657.53   19.90
  -2  -6   3  628.64   15.20
  -2  -6   3  633.04   15.30
  -2  -6   3  642.34   15.00
  -2  -6   3  613.24   16.80
  -2  -6   3  637.94   16.00
   2   6  -3  636.54   15.50
   2   6  -3  617.54   15.10
   2   6  -3  613.34   16.20
   2   6  -3  632.34   15.80
   2   6  -3  617.24   15.10
   2   6  -3  623.94   16.20
   2   6  -3  626.44   13.30
   2   6  -3  613.64   17.00
  -3  -6   3  257.27    9.10
  -3  -6   3  252.47    8.70
  -3  -6   3  250.57    8.40
  -3  -6   3  269.77    8.60
  -3  -6   3  244.48    8.80
  -3  -6   3  249.28    7.50
   3   6  -3  251.57    7.30
   3   6  -3  244.28    8.40
   3   6  -3  255.57    9.30
   3   6  -3  251.07    9.20
   3   6  -3  265.17    8.80
   3   6  -3  256.07    8.40
   3   6  -3  251.77    8.60
  -4  -6   3    5.60    1.70
  -4  -6   3    5.70    2.20
  -4  -6   3    1.00    2.60
  -4  -6   3    0.80    1.50
  -4  -6   3    6.90    2.60
   4   6  -3    2.70    1.50
   4   6  -3    4.00    2.10
   4   6  -3    3.60    2.30
   4   6  -3   -0.20    2.00
   4   6  -3    6.30    2.40
   4   6  -3    4.10    2.40
   4   6  -3    4.10    0.90
  -5  -6   3    7.50    1.60
  -5  -6   3   11.60    4.10
  -5  -6   3   11.70    2.80
  -5  -6   3    8.00    3.70
  -5  -6   3    8.10    2.80
  -5  -6   3    4.00    3.90
  -5  -6   3    7.60    1.70
   5   6  -3    9.00    2.90
   5   6  -3    9.00    2.70
   5   6  -3    9.60    2.50
   5   6  -3    8.10    2.30
   5   6  -3    7.70    2.60
   5   6  -3    6.80    2.80
  -6  -6   3   14.90    3.90
  -6  -6   3   20.20    2.30
  -6  -6   3   23.00    3.80
   6   6  -3    9.60    5.90
   6   6  -3   21.60    6.10
   6   6  -3   16.10    3.50
   6   6  -3   25.70    4.00
   6  -5   3    6.30    3.10
   6  -5   3    8.60    2.90
   6  -5   3    1.10    2.20
   6  -5   3    5.40    2.80
  -6   5  -3    5.30    2.90
  -6   5  -3    0.80    2.40
  -6   5  -3    6.10    2.80
  -6   5  -3    6.10    3.00
  -6   5  -3    4.80    2.90
   5  -5   3   44.80    5.10
   5  -5   3   42.90    4.70
   5  -5   3   44.20    4.30
   5  -5   3   48.80    2.20
  -5   5  -3   46.90    4.60
  -5   5  -3   50.99    5.40
  -5   5  -3   52.39    4.60
  -5   5  -3   60.29    4.70
  -5   5  -3   50.09    5.00
   4  -5   3  131.39    7.50
   4  -5   3  121.99    5.80
   4  -5   3  111.39    5.80
   4  -5   3  115.39    6.10
   4  -5   3  115.99    3.40
  -4   5  -3  123.89    6.30
  -4   5  -3  126.39    6.00
  -4   5  -3  131.89    7.50
  -4   5  -3  123.69    6.30
  -4   5  -3  118.09    6.00
   3  -5   3   64.39    3.90
   3  -5   3   59.69    3.90
   3  -5   3   60.29    2.20
   3  -5   3   62.29    4.70
   3  -5   3   58.99    4.10
   3  -5   3   63.79    3.70
  -3   5  -3   63.49    5.00
  -3   5  -3   64.79    4.00
  -3   5  -3   66.79    4.00
  -3   5  -3   65.59    4.30
   2  -5   3  231.58    6.50
   2  -5   3  239.58    7.20
   2  -5   3  236.38    7.10
   2  -5   3  230.58    8.60
   2  -5   3  232.88    6.10
   2  -5   3  231.08    7.70
  -2   5  -3  228.28    7.40
  -2   5  -3  232.08    7.10
  -2   5  -3  223.88    8.60
  -2   5  -3  227.38    6.20
  -2   5  -3  230.18    7.90
  -2   5  -3  222.58    7.00
  -2   5  -3  241.18    7.90
  -2   5  -3  229.58    7.50
   1  -5   3  760.92   18.10
   1  -5   3  752.02   15.10
   1  -5   3  746.03   16.50
   1  -5   3  744.33   18.20
   1  -5   3  738.33   16.40
   1  -5   3  760.12   17.50
  -1   5  -3  753.42   18.30
  -1   5  -3  740.73   16.40
  -1   5  -3  764.82   16.80
  -1   5  -3  742.73   17.30
  -1   5  -3  739.73   17.50
  -1   5  -3  746.83   16.50
  -1   5  -3  733.53   15.60
   0  -5   3  458.05   11.90
   0  -5   3  445.86   10.70
   0  -5   3  460.75   10.70
   0  -5   3  431.86   11.60
   0  -5   3  464.75   12.20
   0  -5   3  444.56   10.80
   0   5  -3  462.05   11.00
   0   5  -3  431.26   11.80
   0   5  -3  448.16   10.90
   0   5  -3  455.65   10.70
   0   5  -3  442.36   11.70
   0   5  -3  452.15   11.70
   0   5  -3  454.85   10.70
  -1  -5   3   71.99    4.00
  -1  -5   3   62.89    3.40
  -1  -5   3   67.19    4.00
  -1  -5   3   66.69    3.50
  -1  -5   3   64.59    3.20
  -1  -5   3   71.69    3.30
   1   5  -3   68.59    3.90
   1   5  -3   66.89    3.80
   1   5  -3   63.39    3.40
   1   5  -3   72.49    3.60
   1   5  -3   68.79    3.90
   1   5  -3   65.49    3.30
   1   5  -3   65.09    3.30
  -2  -5   3  360.46   10.50
  -2  -5   3  366.96    9.20
  -2  -5   3  347.97   10.40
  -2  -5   3  369.96   10.00
  -2  -5   3  374.16   10.10
  -2  -5   3  364.26    9.70
   2   5  -3  356.36   10.20
   2   5  -3  358.96    9.70
   2   5  -3  365.46    9.70
   2   5  -3  369.36    9.90
   2   5  -3  368.66   10.60
   2   5  -3  379.16   10.80
   2   5  -3  357.76    8.40
  -3  -5   3   24.00    3.60
  -3  -5   3   23.10    2.20
  -3  -5   3   19.50    3.00
  -3  -5   3   23.70    2.80
  -3  -5   3   22.70    2.70
   3   5  -3   20.80    2.90
   3   5  -3   18.00    2.50
   3   5  -3   26.20    2.30
   3   5  -3   21.60    3.10
   3   5  -3   25.50    3.20
   3   5  -3   24.60    2.70
   3   5  -3   26.00    3.40
  -4  -5   3   50.39    2.90
  -4  -5   3   52.49    2.80
  -4  -5   3   57.59    4.20
  -4  -5   3   54.79    4.40
  -4  -5   3   53.59    5.30
  -4  -5   3   53.99    4.20
   4   5  -3   53.39    4.30
   4   5  -3   50.29    5.20
   4   5  -3   60.09    5.10
   4   5  -3   52.19    3.70
   4   5  -3   54.89    4.20
   4   5  -3   52.39    5.60
   4   5  -3   51.59    4.50
  -5  -5   3   15.40    2.60
  -5  -5   3   18.70    3.20
  -5  -5   3   10.20    3.40
  -5  -5   3   17.80    3.50
  -5  -5   3   14.60    1.90
  -5  -5   3   16.90    3.70
   5   5  -3   16.30    3.10
   5   5  -3   17.90    3.70
   5   5  -3   17.90    3.10
   5   5  -3   20.30    3.60
   5   5  -3   12.60    2.90
   5   5  -3   21.20    3.80
  -6  -5   3   13.40    3.20
  -6  -5   3    4.00    2.70
  -6  -5   3    8.70    3.60
  -6  -5   3    7.30    1.60
  -6  -5   3    6.40    2.70
   6   5  -3    8.80    3.20
   6   5  -3   12.80    3.20
   6   5  -3   11.40    3.00
   6   5  -3    6.90    4.30
   6   5  -3   12.20    3.10
   6  -4   3   -0.80    2.30
   6  -4   3    2.80    1.10
   6  -4   3    1.20    2.20
   6  -4   3    2.80    2.40
   6  -4   3   -0.50    1.70
   6  -4   3    1.10    2.70
  -6   4  -3    2.90    2.40
  -6   4  -3    4.50    2.40
  -6   4  -3    1.60    2.60
  -6   4  -3    1.80    1.90
  -6   4  -3    4.30    2.70
   5  -4   3   90.09    6.00
   5  -4   3   93.89    3.50
   5  -4   3   88.49    6.60
   5  -4   3   89.19    5.50
  -5   4  -3   97.69    6.80
  -5   4  -3   99.19    6.10
  -5   4  -3  100.69    5.80
  -5   4  -3   99.79    5.90
  -5   4  -3   91.79    5.60
   4  -4   3   18.70    3.70
   4  -4   3   17.80    2.70
   4  -4   3   15.00    1.40
   4  -4   3   16.00    2.60
   4  -4   3   15.20    2.90
   4  -4   3   14.20    3.00
  -4   4  -3   14.90    2.80
  -4   4  -3   20.20    3.60
  -4   4  -3   14.50    3.50
  -4   4  -3   19.40    2.90
  -4   4  -3   14.10    3.00
  -4   4  -3   20.90    2.80
   3  -4   3  138.29    3.30
   3  -4   3  133.89    5.40
   3  -4   3  137.19    6.00
   3  -4   3  129.49    5.30
   3  -4   3  139.79    6.70
   3  -4   3  148.89    5.50
  -3   4  -3  134.29    5.40
  -3   4  -3  130.09    6.50
  -3   4  -3  143.69    5.60
  -3   4  -3  137.49    5.80
  -3   4  -3  135.19    5.80
  -3   4  -3  138.39    5.40
  -3   4  -3  134.99    6.30
   2  -4   3   50.59    3.90
   2  -4   3   51.09    2.10
   2  -4   3   47.30    2.90
   2  -4   3   54.39    2.80
   2  -4   3   41.70    2.80
   2  -4   3   53.59    3.60
  -2   4  -3   48.70    3.30
  -2   4  -3   49.90    3.30
  -2   4  -3   50.19    3.00
  -2   4  -3   48.50    2.70
  -2   4  -3   48.60    3.90
  -2   4  -3   52.59    1.70
  -2   4  -3   52.79    3.00
   1  -4   3  329.27    9.60
   1  -4   3  323.57    7.40
   1  -4   3  330.67    9.20
   1  -4   3  334.87    8.40
   1  -4   3  330.57    8.20
   1  -4   3  340.97    8.20
  -1   4  -3  326.07    9.00
  -1   4  -3  343.67    8.30
  -1   4  -3  340.57    8.30
  -1   4  -3  319.97    9.70
  -1   4  -3  344.97    9.30
  -1   4  -3  338.87    8.50
  -1   4  -3  326.77    7.40
   0  -4   3  374.66    8.70
   0  -4   3  384.76    9.80
   0  -4   3  361.56    8.60
   0  -4   3  355.86    9.90
   0  -4   3  362.26    9.60
   0  -4   3  372.26    8.90
   0   4  -3  371.96    8.70
   0   4  -3  378.76    8.90
   0   4  -3  374.76    9.80
   0   4  -3  369.96    9.70
   0   4  -3  381.06    8.90
   0   4  -3  385.06    9.90
   0   4  -3  362.06    8.70
  -1  -4   3  209.28    6.80
  -1  -4   3  208.38    5.80
  -1  -4   3  199.88    5.80
  -1  -4   3  200.38    5.90
  -1  -4   3  211.68    6.60
  -1  -4   3  216.18    6.00
   1   4  -3  212.08    6.60
   1   4  -3  204.68    6.20
   1   4  -3  205.88    5.80
   1   4  -3  206.98    4.50
   1   4  -3  199.88    6.60
   1   4  -3  207.98    5.80
   1   4  -3  206.48    5.90
  -2  -4   3  111.89    4.90
  -2  -4   3  117.09    6.00
  -2  -4   3  111.99    4.40
  -2  -4   3  113.09    3.70
  -2  -4   3  117.09    5.70
  -2  -4   3  114.79    4.60
  -2  -4   3  109.19    4.40
   2   4  -3  104.89    4.90
   2   4  -3  122.29    5.00
   2   4  -3  111.59    3.70
   2   4  -3  119.79    4.50
   2   4  -3  115.89    4.60
   2   4  -3  105.69    4.80
   2   4  -3  116.09    4.40
  -3  -4   3   86.69    4.40
  -3  -4   3   89.39    4.30
  -3  -4   3   93.39    5.60
  -3  -4   3   88.59    4.30
  -3  -4   3   92.99    4.80
  -3  -4   3   89.69    3.20
   3   4  -3   87.79    2.70
   3   4  -3   82.79    3.90
   3   4  -3   82.79    4.40
   3   4  -3   84.39    4.70
   3   4  -3   92.89    4.50
   3   4  -3   94.59    4.90
   3   4  -3   82.59    4.50
   3   4  -3   91.99    4.40
  -4  -4   3   27.20    3.60
  -4  -4   3   29.30    3.20
  -4  -4   3   30.40    4.10
  -4  -4   3   26.40    1.90
  -4  -4   3   30.80    3.80
  -4  -4   3   26.60    3.30
  -4  -4   3   27.00    3.10
   4   4  -3   36.20    4.10
   4   4  -3   24.60    3.20
   4   4  -3   31.60    3.70
   4   4  -3   24.10    3.40
   4   4  -3   27.40    3.20
   4   4  -3   33.40    3.60
   4   4  -3   29.00    3.20
  -5  -4   3    8.40    1.40
  -5  -4   3   12.10    2.90
  -5  -4   3   11.80    2.80
  -5  -4   3    7.10    2.50
  -5  -4   3    7.80    2.90
   5   4  -3    4.90    2.60
   5   4  -3    3.40    2.60
   5   4  -3    9.00    2.30
   5   4  -3    8.10    2.60
   5   4  -3    7.20    2.20
   5   4  -3    9.00    2.90
  -6  -4   3   12.30    3.40
  -6  -4   3   16.40    3.30
  -6  -4   3   20.80    3.40
  -6  -4   3   13.10    3.50
  -6  -4   3   14.20    4.30
  -6  -4   3   22.30    4.00
   6   4  -3   20.40    3.80
   6   4  -3   31.60    4.20
   6   4  -3   16.00    3.60
   6   4  -3   20.20    3.60
   6  -3   3    7.10    2.70
   6  -3   3    5.10    2.30
   6  -3   3    4.70    1.40
   6  -3   3    2.90    2.80
   6  -3   3    8.40    2.70
  -6   3  -3    4.10    2.40
  -6   3  -3    6.10    2.70
  -6   3  -3    3.40    2.50
  -6   3  -3    6.30    2.60
  -6   3  -3    0.40    2.50
   5  -3   3   73.79    6.00
   5  -3   3   70.39    5.50
   5  -3   3   80.49    5.20
   5  -3   3   65.89    3.00
  -5   3  -3   69.39    5.00
  -5   3  -3   63.49    4.70
  -5   3  -3   71.89    5.00
  -5   3  -3   66.39    5.40
  -5   3  -3   67.39    5.80
  -5   3  -3   62.29    4.80
   4  -3   3  598.04   15.40
   4  -3   3  611.84   12.80
   4  -3   3  622.24   15.50
   4  -3   3  615.14   16.30
   4  -3   3  619.14   17.40
  -4   3  -3  602.04   15.60
  -4   3  -3  627.74   15.70
  -4   3  -3  593.04   16.30
  -4   3  -3  616.84   15.90
  -4   3  -3  639.84   16.00
  -4   3  -3  611.44   15.60
  -4   3  -3  596.64   17.10
   3  -3   3    8.60    1.90
   3  -3   3    6.70    2.10
   3  -3   3    9.30    0.80
   3  -3   3    8.30    1.70
   3  -3   3    8.30    1.80
   3  -3   3    8.80    2.40
  -3   3  -3    9.60    1.90
  -3   3  -3   12.10    2.10
  -3   3  -3    8.10    2.40
  -3   3  -3    7.00    1.90
  -3   3  -3   10.90    2.10
  -3   3  -3    5.00    1.60
  -3   3  -3    8.20    2.00
   2  -3   3  199.68    4.50
   2  -3   3  194.38    5.70
   2  -3   3  188.08    6.50
   2  -3   3  184.68    5.70
   2  -3   3  190.88    5.70
   2  -3   3  196.68    7.20
  -2   3  -3  192.58    5.80
  -2   3  -3  191.28    7.00
  -2   3  -3  189.88    6.10
  -2   3  -3  197.98    5.80
  -2   3  -3  203.18    7.00
  -2   3  -3  184.98    6.30
  -2   3  -3  184.88    5.70
   1  -3   3   19.50    1.70
   1  -3   3   20.80    1.70
   1  -3   3   18.90    2.30
   1  -3   3   17.10    2.30
   1  -3   3   20.00    2.30
   1  -3   3   19.30    2.10
   1  -3   3   21.90    1.50
  -1   3  -3   21.30    2.20
  -1   3  -3   20.60    1.40
  -1   3  -3   19.20    1.10
  -1   3  -3   21.70    2.50
  -1   3  -3   20.60    1.70
  -1   3  -3   19.80    2.00
  -1   3  -3   20.70    1.70
  -1   3  -3   20.40    2.20
   0  -3   3  500.85   12.00
   0  -3   3  518.75   10.60
   0  -3   3  499.45   11.90
   0  -3   3  498.15   10.70
   0  -3   3  498.85   10.60
   0  -3   3  516.05   12.10
   0  -3   3  500.05   11.70
   0  -3   3  504.25   11.70
   0   3  -3  503.05   12.00
   0   3  -3  502.35   11.80
   0   3  -3  503.05   11.90
   0   3  -3  513.35    9.90
   0   3  -3  502.75   10.60
   0   3  -3  509.85   11.70
   0   3  -3  492.85   10.60
   0   3  -3  504.55   10.80
  -1  -3   3 1680.53   33.70
  -1  -3   3 1681.13   32.90
  -1  -3   3 1659.93   32.70
  -1  -3   3 1690.23   32.80
  -1  -3   3 1699.23   34.60
  -1  -3   3 1665.43   32.80
  -1  -3   3 1678.53   34.20
   1   3  -3 1652.53   32.70
   1   3  -3 1672.63   33.80
   1   3  -3 1706.53   32.80
   1   3  -3 1710.13   34.10
   1   3  -3 1729.83   33.00
   1   3  -3 1686.33   34.00
   1   3  -3 1667.13   32.80
   1   3  -3 1691.03   32.10
  -2  -3   3  131.79    4.50
  -2  -3   3  129.29    4.50
  -2  -3   3  133.29    4.70
  -2  -3   3  128.79    5.20
  -2  -3   3  128.79    3.40
  -2  -3   3  133.79    5.00
  -2  -3   3  131.79    5.80
   2   3  -3  130.89    5.00
   2   3  -3  133.79    3.90
   2   3  -3  131.29    4.70
   2   3  -3  129.69    4.60
   2   3  -3  131.29    4.50
   2   3  -3  131.69    5.20
   2   3  -3  127.59    4.20
   2   3  -3  127.89    5.10
  -3  -3   3  395.46   11.70
  -3  -3   3  381.36   10.20
  -3  -3   3  379.66    8.20
  -3  -3   3  389.76   10.30
  -3  -3   3  387.96   10.60
  -3  -3   3  403.06   10.70
  -3  -3   3  393.06    8.30
  -3  -3   3  375.16   10.90
   3   3  -3  371.96   10.40
   3   3  -3  388.76   10.30
   3   3  -3  388.66   11.00
   3   3  -3  393.96   10.10
   3   3  -3  387.96   10.80
   3   3  -3  376.76   10.20
   3   3  -3  364.16   10.60
  -4  -3   3  114.09    3.70
  -4  -3   3  117.89    6.40
  -4  -3   3  111.19    5.80
  -4  -3   3  113.09    5.30
  -4  -3   3  112.09    6.50
  -4  -3   3  114.39    5.60
  -4  -3   3  121.69    6.00
   4   3  -3  119.09    5.90
   4   3  -3  115.69    5.60
   4   3  -3  121.69    5.50
   4   3  -3  115.39    5.70
   4   3  -3  110.29    5.40
   4   3  -3  123.19    5.60
   4   3  -3  116.09    5.90
  -5  -3   3   13.00    3.00
  -5  -3   3   13.50    3.00
  -5  -3   3    9.20    3.40
  -5  -3   3   11.60    2.90
  -5  -3   3   13.90    2.70
  -5  -3   3   16.60    1.90
   5   3  -3   13.90    3.40
   5   3  -3   19.70    3.20
   5   3  -3   11.90    2.90
   5   3  -3   15.70    3.00
   5   3  -3   16.40    3.50
  -6  -3   3    7.50    3.10
  -6  -3   3    2.50    2.70
  -6  -3   3    6.00    2.70
  -6  -3   3    5.90    2.50
  -6  -3   3    7.10    3.10
  -6  -3   3    5.70    1.50
  -6  -3   3    0.80    2.10
   6   3  -3    2.50    2.50
   6   3  -3    3.30    2.80
   6   3  -3    5.50    2.50
   6   3  -3    4.60    2.30
   6   3  -3    6.20    2.60
   6  -2   3    8.00    2.20
   6  -2   3    5.80    2.50
   6  -2   3    2.70    1.50
   6  -2   3    6.10    2.30
   6  -2   3    4.30    2.70
   6  -2   3    2.90    2.20
  -6   2  -3    7.50    3.30
  -6   2  -3    4.80    2.40
  -6   2  -3    6.30    2.80
  -6   2  -3    3.70    2.60
  -6   2  -3    7.20    2.20
  -6   2  -3    8.80    2.70
  -6   2  -3    5.30    2.60
   5  -2   3   34.90    3.70
   5  -2   3   30.00    2.40
   5  -2   3   41.00    4.50
   5  -2   3   38.60    4.10
   5  -2   3   31.30    3.80
  -5   2  -3   42.60    3.90
  -5   2  -3   36.10    3.90
  -5   2  -3   40.50    4.20
  -5   2  -3   30.30    3.60
  -5   2  -3   36.10    4.30
  -5   2  -3   32.00    4.10
  -5   2  -3   35.90    4.90
   4  -2   3  169.68   10.20
   4  -2   3  192.18    6.90
   4  -2   3  181.68   11.30
   4  -2   3  181.68    5.00
   4  -2   3  186.18    7.60
   4  -2   3  187.98    6.80
   4  -2   3  181.28    6.90
  -4   2  -3  175.68    7.00
  -4   2  -3  185.78    7.00
  -4   2  -3  185.98    6.90
  -4   2  -3  180.98    7.10
  -4   2  -3  172.58    7.30
  -4   2  -3  177.38    6.70
  -4   2  -3  194.48    8.10
   3  -2   3   29.30    2.90
   3  -2   3   26.10    2.90
   3  -2   3   21.40    1.30
   3  -2   3   17.20    2.10
   3  -2   3   20.70    2.30
   3  -2   3   23.70    3.30
  -3   2  -3   25.10    2.60
  -3   2  -3   24.00    2.90
  -3   2  -3   19.10    2.30
  -3   2  -3   22.50    2.50
  -3   2  -3   22.10    2.70
  -3   2  -3   20.50    2.30
  -3   2  -3   26.60    3.50
   2  -2   3  935.21   19.40
   2  -2   3  918.71   21.10
   2  -2   3  947.11   20.50
   2  -2   3  918.91   19.50
   2  -2   3  939.31   19.70
  -2   2  -3  923.11   19.60
  -2   2  -3  962.60   19.60
  -2   2  -3  951.10   20.90
  -2   2  -3  938.91   19.70
  -2   2  -3  924.01   21.10
  -2   2  -3  917.21   19.70
  -2   2  -3  920.91   18.00
  -2   2  -3  928.81   20.60
   1  -2   3 1060.39   20.70
   1  -2   3 1024.40   21.70
   1  -2   3 1039.80   22.10
   1  -2   3  991.90   21.30
   1  -2   3 1053.99   21.70
   1  -2   3 1027.20   20.40
   1  -2   3 1003.90   20.40
  -1   2  -3 1021.00   20.60
  -1   2  -3 1035.80   20.70
  -1   2  -3 1105.09   25.50
  -1   2  -3 1040.20   21.70
  -1   2  -3 1023.60   20.40
  -1   2  -3 1061.39   20.50
  -1   2  -3 1057.09   22.20
  -1   2  -3 1020.90   19.50
   0  -2   3 2571.24   49.80
   0   2  -3 2582.24   49.70
   0   2  -3 2541.75   49.70
  -1  -2   3  937.11   20.10
  -1  -2   3  945.01   18.70
  -1  -2   3  965.10   20.50
  -1  -2   3  931.01   18.70
  -1  -2   3  928.11   18.80
  -1  -2   3  948.91   18.40
  -1  -2   3  953.60   19.50
   1   2  -3  955.80   19.30
   1   2  -3  961.80   20.10
   1   2  -3  950.80   18.70
   1   2  -3  971.30   23.10
   1   2  -3  908.81   18.30
   1   2  -3  933.01   18.70
   1   2  -3  948.11   19.50
  -2  -2   3  114.89    4.00
  -2  -2   3   94.99    4.30
  -2  -2   3  110.59    4.20
  -2  -2   3  105.49    4.80
  -2  -2   3  111.59    3.90
  -2  -2   3  108.29    4.10
   2   2  -3  103.99    3.00
   2   2  -3  117.29    4.70
   2   2  -3  110.39    3.90
   2   2  -3  105.09    4.50
   2   2  -3  111.39    3.90
   2   2  -3  107.09    4.20
   2   2  -3  107.99    4.00
   2   2  -3  105.19    4.60
  -3  -2   3   48.70    3.20
  -3  -2   3   43.00    3.10
  -3  -2   3   43.70    3.60
  -3  -2   3   48.30    3.70
  -3  -2   3   45.60    1.70
  -3  -2   3   41.30    3.10
  -3  -2   3   54.79    3.30
   3   2  -3   44.60    3.50
   3   2  -3   46.10    3.10
   3   2  -3   44.60    3.10
   3   2  -3   45.00    3.40
   3   2  -3   50.09    3.20
   3   2  -3   41.40    3.10
   3   2  -3   44.50    3.40
  -4  -2   3   87.69    7.70
  -4  -2   3   97.79    5.00
  -4  -2   3  102.89    4.90
  -4  -2   3  104.59    5.70
  -4  -2   3   93.69    3.30
  -4  -2   3   97.09    5.00
  -4  -2   3   90.99    5.40
   4   2  -3  103.09    5.40
   4   2  -3  104.49    5.00
   4   2  -3   95.79    5.10
   4   2  -3   98.59    5.10
   4   2  -3  105.69    5.10
   4   2  -3   90.09    5.00
   4   2  -3   96.39    5.30
   5   2  -3   25.40    4.00
  -6  -2   3    9.70    3.00
  -6  -2   3    9.50    2.80
  -6  -2   3   21.40    3.70
  -6  -2   3    9.90    2.80
  -6  -2   3    9.90    5.10
  -6  -2   3   15.30    2.20
  -6  -2   3   14.00    3.30
   6   2  -3   21.50    4.00
   6   2  -3   11.40    2.70
   6   2  -3   12.30    2.70
   6   2  -3   16.10    3.20
   6  -1   3   10.40    2.90
   6  -1   3    5.90    2.20
   6  -1   3    9.90    2.90
   6  -1   3   10.20    3.30
   6  -1   3    7.40    1.80
  -6   1  -3   10.40    3.00
  -6   1  -3    8.40    2.90
  -6   1  -3    7.10    2.30
  -6   1  -3    8.10    2.70
  -6   1  -3   11.60    3.10
  -6   1  -3    8.00    2.30
   5  -1   3   99.29    5.20
   5  -1   3   98.69    5.60
   5  -1   3   92.19    5.70
  -5   1  -3   92.89    6.00
  -5   1  -3   96.29    5.60
  -5   1  -3   96.39    3.00
  -5   1  -3  111.19    5.80
  -5   1  -3   89.39    5.60
  -5   1  -3  104.19    6.40
  -5   1  -3   95.69    6.10
  -5   1  -3  105.39    5.90
   4  -1   3  607.14   14.90
   4  -1   3  624.24   15.40
   4  -1   3  571.64   20.10
   4  -1   3  610.44   15.60
  -4   1  -3  619.54   15.70
  -4   1  -3  613.94   15.00
  -4   1  -3  615.04   16.80
  -4   1  -3  613.84   15.40
  -4   1  -3  619.44   15.40
  -4   1  -3  638.14   16.00
  -4   1  -3  621.94   15.80
   3  -1   3  238.98    7.00
   3  -1   3  254.27    7.40
   3  -1   3  268.47    7.80
   3  -1   3  255.87    7.80
   3  -1   3  247.88    7.60
   3  -1   3  243.58    7.20
  -3   1  -3  257.67    7.50
  -3   1  -3  249.38    8.50
  -3   1  -3  225.18    7.40
  -3   1  -3  234.78    7.00
  -3   1  -3  246.58    7.80
  -3   1  -3  246.28    7.70
  -3   1  -3  246.38    7.40
   2  -1   3  489.75    9.90
   2  -1   3  511.25   11.30
   2  -1   3  505.45   11.20
   2  -1   3  495.05   12.30
   2  -1   3  483.35   12.10
   2  -1   3  502.15   12.70
   2  -1   3  480.15   11.60
   2  -1   3  506.75   11.50
  -2   1  -3  510.35   11.50
  -2   1  -3  491.35   10.40
  -2   1  -3  499.65   11.70
  -2   1  -3  484.95   11.20
  -2   1  -3  511.65   12.40
  -2   1  -3  485.95   11.00
  -2   1  -3  488.95   12.60
  -2   1  -3  514.55   13.60
   1  -1   3  307.07    7.40
   1  -1   3  308.67    8.30
   1  -1   3  317.37    8.10
   1  -1   3  307.87    8.30
   1  -1   3  322.47    6.90
   1  -1   3  311.87    7.60
   1  -1   3  325.07    7.30
   1  -1   3  307.17    6.80
   1  -1   3  342.47    6.30
  -1   1  -3  309.87    8.30
  -1   1  -3  307.57    7.00
  -1   1  -3  310.07    7.90
  -1   1  -3  302.87    7.40
  -1   1  -3  310.77    6.90
  -1   1  -3  314.77    8.30
  -1   1  -3  299.37    6.80
  -1   1  -3  309.17    6.20
  -1   1  -3  324.27    7.30
  -1  -1   3 4224.98   89.99
   1   1  -3 4082.69   89.99
  -2  -1   3   34.30    2.30
  -2  -1   3   34.20    3.00
  -2  -1   3   33.40    2.70
  -2  -1   3   31.70    2.30
  -2  -1   3   30.60    1.40
  -2  -1   3   34.80    2.40
  -2  -1   3   36.10    2.30
   2   1  -3   38.20    2.40
   2   1  -3   36.70    2.40
   2   1  -3   33.10    2.30
   2   1  -3   32.30    2.30
   2   1  -3   29.80    2.70
   2   1  -3   31.10    2.60
   2   1  -3   37.20    2.80
   2   1  -3   33.20    2.40
  -3  -1   3  244.48    7.90
  -3  -1   3  246.98    5.80
  -3  -1   3  238.68    7.20
  -3  -1   3  243.68    7.30
  -3  -1   3  244.88    7.30
  -3  -1   3  246.38    7.50
   3   1  -3  243.18    7.30
   3   1  -3  248.48    8.00
   3   1  -3  238.38    7.20
   3   1  -3  249.38    7.50
   3   1  -3  243.98    7.50
   3   1  -3  236.98    7.20
  -4  -1   3    8.70    1.80
  -4  -1   3    8.10    2.30
  -4  -1   3   10.00    2.10
  -4  -1   3   11.00    2.50
  -4  -1   3    8.10    2.30
  -4  -1   3    9.80    1.50
   4   1  -3    6.10    2.00
   4   1  -3    4.60    2.10
   4   1  -3    4.70    1.90
   4   1  -3    7.70    2.20
   4   1  -3    8.60    2.10
  -5  -1   3  571.64   16.30
  -5  -1   3  563.84   13.70
  -5  -1   3  578.84   15.70
  -5  -1   3  578.84   16.10
  -5  -1   3  559.74   15.40
  -5  -1   3  583.44   15.90
   5   1  -3  589.84   16.00
   5   1  -3  586.84   15.60
   5   1  -3  590.64   16.40
   5   1  -3  549.85   17.60
  -6  -1   3  101.89    6.50
  -6  -1   3   96.09    6.30
  -6  -1   3   91.19    7.10
  -6  -1   3  102.99    4.80
  -6  -1   3   98.39    7.10
  -6  -1   3  105.59    6.40
   6   1  -3  106.79    6.40
   6   1  -3   92.49    7.00
   6   1  -3  109.29    6.30
   6   1  -3  108.09    6.60
   6   0   3    1.00    2.10
   6   0   3    1.30    1.50
   6   0   3    0.50    2.10
   6   0   3   -0.80    2.40
   6   0   3    0.50    1.90
  -6   0  -3   -0.80    2.00
  -6   0  -3    1.50    2.70
  -6   0  -3    1.50    2.30
  -6   0  -3    0.20    1.90
  -6   0  -3   -0.80    1.60
  -6   0  -3    1.40    1.90
  -6   0  -3   -0.10    1.70
  -6   0  -3    0.20    1.20
   5   0   3   24.90    3.60
   5   0   3   29.40    2.80
   5   0   3   23.60    3.60
   5   0   3   34.70    3.40
  -5   0  -3   27.00    3.10
  -5   0  -3   29.70    4.00
  -5   0  -3   34.90    4.10
  -5   0  -3   35.20    4.10
  -5   0  -3   29.80    3.40
  -5   0  -3   30.20    3.70
  -5   0  -3   34.60    4.40
  -5   0  -3   35.00    2.50
  -5   0  -3   34.10    3.90
   4   0   3    1.10    1.70
   4   0   3    0.20    2.10
   4   0   3   -0.80    1.50
   4   0   3    1.20    1.10
   4   0   3   -0.60    2.10
   4   0   3    0.90    1.30
  -4   0  -3    1.30    1.70
  -4   0  -3   -1.60    1.60
  -4   0  -3   -1.00    1.70
  -4   0  -3   -2.10    1.40
  -4   0  -3   -0.40    1.20
  -4   0  -3    0.10    1.70
  -4   0  -3   -2.70    1.70
  -4   0  -3   -1.60    1.30
   3   0   3  636.34   14.10
   3   0   3  640.14   13.50
   3   0   3  619.74   14.70
   3   0   3  631.84   15.10
   3   0   3  631.34   14.70
   3   0   3  620.84   14.90
   3   0   3  626.94   15.10
  -3   0  -3  636.14   15.20
  -3   0  -3  630.94   14.80
  -3   0  -3  631.44   16.00
  -3   0  -3  641.74   14.70
  -3   0  -3  611.04   14.90
  -3   0  -3  634.44   14.10
  -3   0  -3  598.94   14.90
   2   0   3    0.00    1.00
   2   0   3    0.20    1.30
   2   0   3   -0.30    0.60
   2   0   3    0.70    1.10
   2   0   3    0.00    0.80
   2   0   3    0.50    1.20
   2   0   3   -0.60    1.30
  -2   0  -3   -0.30    1.20
  -2   0  -3   -0.10    1.00
  -2   0  -3    0.70    0.80
  -2   0  -3    0.40    1.30
  -2   0  -3    0.50    1.50
  -2   0  -3    0.90    1.20
  -2   0  -3   -0.10    1.20
   1   0   3  173.18    4.40
   1   0   3  199.48    4.30
   1   0   3  163.78    4.60
   1   0   3  171.58    5.60
   1   0   3  189.88    5.40
   1   0   3  177.48    5.00
   1   0   3  178.08    4.60
   1   0   3  168.28    4.40
  -1   0  -3  173.08    5.50
  -1   0  -3  179.58    4.50
  -1   0  -3  200.38    5.20
  -1   0  -3  195.78    4.30
  -1   0  -3  190.28    4.00
  -1   0  -3  164.48    4.40
  -1   0  -3  173.38    5.90
   0   0   3    0.60    0.80
   0   0   3    0.40    0.40
   0   0   3    0.40    0.90
   0   0   3   -0.20    0.80
   0   0   3    0.20    1.10
   0   0   3    0.60    0.40
   0   0   3    0.30    0.40
   0   0   3   -0.50    0.60
   0   0   3    0.90    1.20
   0   0  -3    0.70    0.90
   0   0  -3    0.10    1.00
   0   0  -3   -0.40    0.50
   0   0  -3    0.60    0.40
   0   0  -3   -0.50    0.90
   0   0  -3    0.20    0.30
   0   0  -3   -0.40    0.50
   0   0  -3    0.30    0.80
   0   0  -3    0.40    0.80
   0   0  -3    0.80    0.90
  -1   0   3 5163.48  113.89
   1   0  -3 5255.77  116.39
  -2   0   3    0.80    1.30
  -2   0   3    1.60    1.30
  -2   0   3    0.60    0.70
  -2   0   3    1.90    1.10
  -2   0   3    0.50    1.30
  -2   0   3    0.40    1.00
  -2   0   3    0.20    0.70
  -2   0   3   -0.20    0.80
   2   0  -3    0.00    0.70
   2   0  -3    0.50    1.20
   2   0  -3   -0.30    1.00
   2   0  -3   -0.60    1.30
   2   0  -3    0.10    0.90
  -3   0   3  290.07    8.70
  -3   0   3  291.47    7.90
  -3   0   3  292.87    8.50
  -3   0   3  286.57    7.20
  -3   0   3  310.87    9.00
  -3   0   3  280.77    8.10
  -3   0   3  289.67    8.20
   3   0  -3  281.77    8.20
   3   0  -3  292.47    8.90
   3   0  -3  296.67    8.20
   3   0  -3  293.27    8.50
   3   0  -3  301.57    8.60
  -4   0   3   -0.20    1.50
  -4   0   3    0.00    1.60
  -4   0   3    0.10    2.10
  -4   0   3    0.00    0.60
  -4   0   3   -0.80    1.50
  -4   0   3   -0.20    1.30
   4   0  -3   -1.20    1.60
   4   0  -3    0.10    1.60
   4   0  -3    1.00    1.50
   4   0  -3    1.10    1.60
  -5   0   3  513.25   15.10
  -5   0   3  519.85   14.30
  -5   0   3  522.45   14.60
  -5   0   3  527.35   14.20
  -5   0   3  481.15   12.80
  -5   0   3  508.95   14.70
   5   0  -3  523.85   14.70
   5   0  -3  525.75   14.50
   5   0  -3  515.65   14.80
   5   0  -3  528.95   15.20
  -6   0   3    2.80    2.40
  -6   0   3    3.30    2.50
  -6   0   3   -0.60    1.30
  -6   0   3   -0.30    3.10
  -6   0   3    0.10    1.60
  -6   0   3    0.00    2.00
  -6   0   3    0.00    1.50
   6   0  -3    0.20    2.00
   6   0  -3    3.40    2.60
   6   0  -3    4.30    2.20
   6   0  -3    5.30    2.20
   6   1   3    5.50    2.40
   6   1   3    1.50    2.50
   6   1   3    7.70    3.00
   6   1   3    8.50    2.10
   6   1   3   11.00    2.80
   6   1   3    7.50    3.10
  -6  -1  -3    9.00    2.00
  -6  -1  -3    5.30    2.10
  -6  -1  -3   13.60    3.60
  -6  -1  -3    6.00    3.30
  -6  -1  -3    4.20    2.60
  -6  -1  -3    7.50    3.00
  -6  -1  -3    8.00    2.70
  -6  -1  -3    2.80    2.40
   5   1   3   98.29    5.00
   5   1   3   80.19    5.20
   5   1   3  101.19    4.80
   5   1   3   96.59    6.10
   5   1   3   96.09    5.60
  -5  -1  -3  100.19    5.70
  -5  -1  -3   97.29    5.80
  -5  -1  -3   93.19    5.80
  -5  -1  -3   99.19    6.30
  -5  -1  -3  105.49    5.80
  -5  -1  -3  100.39    4.90
  -5  -1  -3   92.49    4.90
   4   1   3  617.74   16.00
   4   1   3  616.64   14.80
   4   1   3  625.14   14.60
   4   1   3  643.04   15.80
   4   1   3  667.43   16.40
   4   1   3  651.03   15.50
   4   1   3  648.24   16.60
  -4  -1  -3  621.14   14.80
  -4  -1  -3  625.64   16.20
  -4  -1  -3  599.84   15.90
  -4  -1  -3  645.04   16.90
  -4  -1  -3  620.94   15.70
  -4  -1  -3  609.24   16.70
  -4  -1  -3  627.94   15.40
  -4  -1  -3  608.24   15.70
   3   1   3  248.48    6.80
   3   1   3  253.37    7.70
   3   1   3  247.28    7.70
   3   1   3  235.78    6.70
   3   1   3  247.78    7.80
   3   1   3  249.28    7.50
   3   1   3  230.88    7.30
  -3  -1  -3  251.87    7.90
  -3  -1  -3  251.97    7.50
  -3  -1  -3  249.28    6.70
  -3  -1  -3  245.78    8.50
  -3  -1  -3  243.48    7.50
  -3  -1  -3  233.78    7.70
  -3  -1  -3  253.17    7.60
  -3  -1  -3  250.57    7.70
   2   1   3  489.25   11.00
   2   1   3  493.95   11.50
   2   1   3  488.05   11.70
   2   1   3  510.65   11.60
   2   1   3  492.85   12.20
   2   1   3  487.75   12.00
   2   1   3  542.45   10.60
  -2  -1  -3  518.85   12.20
  -2  -1  -3  504.05   10.50
  -2  -1  -3  499.35   11.50
  -2  -1  -3  493.35   11.50
  -2  -1  -3  505.45   12.10
  -2  -1  -3  498.45   11.70
  -2  -1  -3  532.35   12.20
   1   1   3  338.27    7.50
   1   1   3  312.37    7.40
   1   1   3  320.47    8.00
   1   1   3  319.57    8.50
   1   1   3  330.37    6.80
  -1  -1  -3  314.97    8.40
  -1  -1  -3  310.17    7.90
  -1  -1  -3  334.77    7.50
  -1  -1  -3  312.47    7.40
  -1  -1  -3  348.37    7.70
  -1  -1  -3  351.86    7.60
   0   1   3 4537.65   98.39
   0  -1  -3 4805.72   98.89
  -1   1   3 4124.69   94.79
   1  -1  -3 4231.28   94.79
  -2   1   3   37.20    2.50
  -2   1   3   34.70    2.20
  -2   1   3   36.30    2.80
  -2   1   3   34.00    1.90
  -2   1   3   33.60    2.30
  -2   1   3   33.60    2.60
  -2   1   3   33.30    2.70
   2  -1  -3   33.20    2.50
   2  -1  -3   28.70    2.70
   2  -1  -3   34.60    2.30
   2  -1  -3   35.60    2.40
   2  -1  -3   32.80    2.50
  -3   1   3  244.18    6.80
  -3   1   3  240.18    7.50
  -3   1   3  245.18    7.30
  -3   1   3  246.38    6.90
  -3   1   3  246.68    7.90
  -3   1   3  255.67    7.60
  -3   1   3  246.88    7.40
   3  -1  -3  242.88    7.40
   3  -1  -3  249.18    7.70
   3  -1  -3  232.38    6.80
   3  -1  -3  238.88    7.30
   3  -1  -3  228.68    7.20
   3  -1  -3  237.98    7.80
   3  -1  -3  244.28    7.40
  -4   1   3    8.50    2.20
  -4   1   3    8.10    1.80
  -4   1   3   10.30    2.00
  -4   1   3    7.60    2.60
  -4   1   3    8.60    2.00
  -4   1   3    8.00    2.40
   4  -1  -3    7.70    2.10
   4  -1  -3   10.30    2.10
   4  -1  -3    8.00    1.80
   4  -1  -3    6.40    1.80
  -5   1   3  474.05   13.10
  -5   1   3  446.86   17.20
  -5   1   3  489.65   14.00
  -5   1   3  481.55   14.50
  -5   1   3  483.15   12.90
  -5   1   3  484.35   14.30
   5  -1  -3  491.65   13.60
   5  -1  -3  473.55   12.80
   5  -1  -3  480.05   13.70
   5  -1  -3  488.95   14.50
   5  -1  -3  475.15   13.70
   5  -1  -3  432.16   13.80
  -6   1   3   91.39    7.30
  -6   1   3   76.99    5.40
  -6   1   3   96.39    5.40
  -6   1   3  100.09    6.40
  -6   1   3   98.29    5.40
  -6   1   3  106.79    6.50
   6  -1  -3   98.99    7.80
   6  -1  -3  104.09    6.20
   6  -1  -3   95.69    5.80
   6  -1  -3   96.99    6.60
   6  -1  -3  104.39    6.10
   6   2   3    4.70    2.00
   6   2   3    4.30    2.00
   6   2   3    2.30    2.10
   6   2   3    7.30    3.10
   6   2   3    0.50    2.20
   6   2   3    4.70    2.50
  -6  -2  -3    2.70    2.80
  -6  -2  -3    4.50    2.20
  -6  -2  -3    7.70    2.90
  -6  -2  -3    9.90    2.90
  -6  -2  -3    7.30    2.80
  -6  -2  -3    9.20    2.80
  -6  -2  -3    6.30    2.70
   5   2   3   29.90    3.10
   5   2   3   39.90    4.20
   5   2   3   36.00    4.40
   5   2   3   34.40    3.40
   5   2   3   38.50    4.50
  -5  -2  -3   34.60    4.20
  -5  -2  -3   36.70    4.20
  -5  -2  -3   33.70    3.30
  -5  -2  -3   29.00    3.80
  -5  -2  -3   32.60    3.90
  -5  -2  -3   35.10    4.20
   4   2   3  182.88    6.70
   4   2   3  185.58    6.50
   4   2   3  189.18    6.20
   4   2   3  187.28    7.50
   4   2   3  182.08    7.10
   4   2   3  193.68    7.50
   4   2   3  184.28    7.10
  -4  -2  -3  186.18    7.80
  -4  -2  -3  187.88    7.40
  -4  -2  -3  189.68    7.20
  -4  -2  -3  189.68    7.20
  -4  -2  -3  184.58    6.20
  -4  -2  -3  174.68    7.30
  -4  -2  -3  182.68    7.30
   3   2   3   27.50    3.10
   3   2   3   19.70    2.50
   3   2   3   26.60    2.40
   3   2   3   25.40    2.90
   3   2   3   17.00    2.20
   3   2   3   20.90    2.50
   3   2   3   24.80    2.00
  -3  -2  -3   20.90    2.70
  -3  -2  -3   20.80    2.60
  -3  -2  -3   22.60    2.70
  -3  -2  -3   21.10    2.40
  -3  -2  -3   20.70    1.90
  -3  -2  -3   28.60    2.90
   2   2   3  943.61   20.10
   2   2   3  940.81   19.50
   2   2   3  937.21   20.00
   2   2   3  935.11   17.50
   2   2   3  912.91   20.10
   2   2   3  920.61   18.40
   2   2   3  952.00   20.50
   2   2   3  918.31   19.80
  -2  -2  -3  926.31   19.90
  -2  -2  -3  940.01   20.10
  -2  -2  -3  916.31   20.20
  -2  -2  -3  905.71   19.70
  -2  -2  -3  927.81   19.80
   1   2   3 1050.99   21.10
   1   2   3 1072.69   19.80
   1   2   3 1027.20   21.50
   1   2   3 1006.00   21.20
   1   2   3 1057.19   22.20
   1   2   3 1047.10   21.30
   1   2   3 1045.50   21.10
  -1  -2  -3 1016.80   19.50
  -1  -2  -3 1048.70   22.70
  -1  -2  -3 1041.50   21.30
  -1  -2  -3 1045.70   22.00
  -1  -2  -3 1053.99   21.30
  -1  -2  -3 1022.40   21.10
  -1  -2  -3 1032.10   21.10
   0  -2  -3 2482.25   71.09
  -1   2   3  945.31   19.60
  -1   2   3  922.11   19.50
  -1   2   3  936.81   19.30
  -1   2   3  967.40   19.80
  -1   2   3  958.50   19.40
  -1   2   3  941.01   18.00
   1  -2  -3  947.41   20.90
   1  -2  -3  927.91   19.30
   1  -2  -3 1015.70   21.90
   1  -2  -3  964.60   19.70
   1  -2  -3  939.31   20.00
   1  -2  -3  923.01   20.10
  -2   2   3  105.89    4.10
  -2   2   3  118.19    5.10
  -2   2   3  107.59    4.60
  -2   2   3  107.49    4.20
   2  -2  -3  109.99    4.30
   2  -2  -3  109.09    4.30
   2  -2  -3  111.39    4.20
   2  -2  -3  109.29    4.40
   2  -2  -3  117.29    4.30
   2  -2  -3  106.19    4.60
  -3   2   3   44.60    3.10
  -3   2   3   42.30    3.30
  -3   2   3   43.00    3.00
  -3   2   3   43.20    3.10
  -3   2   3   41.40    3.20
  -3   2   3   43.70    2.70
  -3   2   3   40.60    3.00
   3  -2  -3   44.50    2.90
   3  -2  -3   39.70    3.10
   3  -2  -3   45.10    3.10
   3  -2  -3   44.60    3.20
   3  -2  -3   47.50    3.60
   3  -2  -3   48.10    3.30
   3  -2  -3   41.80    3.00
  -4   2   3   97.59    5.50
  -4   2   3  100.99    4.70
  -4   2   3  104.49    5.10
  -4   2   3   88.19    5.10
  -4   2   3  102.99    5.10
  -4   2   3   95.49    4.50
  -4   2   3   94.89    4.80
   4  -2  -3  102.09    5.20
   4  -2  -3   96.99    5.00
   4  -2  -3   99.09    4.80
   4  -2  -3   93.09    5.40
   4  -2  -3   90.99    4.90
   4  -2  -3   94.89    4.40
   4  -2  -3   95.19    4.90
  -5   2   3   17.50    2.60
  -5   2   3   14.30    2.90
  -5   2   3   18.90    3.40
  -5   2   3   10.20    2.80
  -5   2   3   21.20    3.20
  -5   2   3   18.70    3.20
  -5   2   3   16.80    3.30
   5  -2  -3   24.60    3.20
   5  -2  -3   13.70    3.10
   5  -2  -3   16.10    2.70
   5  -2  -3   23.20    3.30
   5  -2  -3   19.50    3.30
  -6   2   3   13.00    3.30
  -6   2   3   12.00    2.60
  -6   2   3   12.30    3.00
  -6   2   3   13.00    3.10
  -6   2   3   12.60    3.20
  -6   2   3   12.40    3.30
   6  -2  -3   12.40    3.00
   6  -2  -3   15.70    3.00
   6  -2  -3   12.40    2.90
   6  -2  -3   11.50    3.00
   6  -2  -3   16.30    3.30
   6  -2  -3   16.00    3.50
   6   3   3    7.80    3.30
   6   3   3    6.50    2.40
   6   3   3    6.00    2.70
   6   3   3    5.40    2.20
   6   3   3    8.40    2.70
  -6  -3  -3    3.60    2.50
  -6  -3  -3    7.00    3.00
  -6  -3  -3    3.50    2.30
  -6  -3  -3    5.00    2.70
  -6  -3  -3    9.50    2.90
  -6  -3  -3    3.10    2.60
  -6  -3  -3    7.00    2.20
   5   3   3   64.59    4.20
   5   3   3   73.19    5.70
   5   3   3   75.89    5.30
   5   3   3   76.39    5.30
   5   3   3   65.39    4.40
   5   3   3   68.39    3.40
   5   3   3   65.99    4.40
  -5  -3  -3   75.19    5.20
  -5  -3  -3   70.69    4.30
  -5  -3  -3   65.49    4.90
  -5  -3  -3   63.09    5.20
  -5  -3  -3   65.99    5.20
  -5  -3  -3   69.69    5.10
   4   3   3  606.14   16.20
   4   3   3  607.54   15.70
   4   3   3  620.74   16.10
   4   3   3  578.04   15.20
   4   3   3  626.94   15.80
   4   3   3  606.14   15.20
   4   3   3  611.84   14.40
  -4  -3  -3  612.24   16.30
  -4  -3  -3  592.84   15.70
  -4  -3  -3  622.74   16.20
  -4  -3  -3  595.14   14.30
  -4  -3  -3  632.64   15.90
  -4  -3  -3  585.54   16.00
   3   3   3    7.10    1.90
   3   3   3    9.40    2.10
   3   3   3    7.10    1.70
   3   3   3    9.10    2.10
   3   3   3    7.90    0.90
   3   3   3    7.70    2.50
   3   3   3    7.30    1.60
   3   3   3   10.30    1.90
  -3  -3  -3    3.70    1.80
  -3  -3  -3    7.20    1.90
  -3  -3  -3    7.10    1.90
  -3  -3  -3    8.50    2.00
  -3  -3  -3    6.20    2.00
   2   3   3  195.18    5.10
   2   3   3  195.18    6.40
   2   3   3  190.88    6.60
   2   3   3  190.98    6.10
   2   3   3  192.98    6.10
   2   3   3  195.48    6.10
   2   3   3  200.38    6.40
   2   3   3  184.58    6.30
  -2  -3  -3  194.28    6.10
  -2  -3  -3  193.98    6.30
  -2  -3  -3  192.48    6.20
  -2  -3  -3  188.68    6.40
  -2  -3  -3  181.58    6.20
  -2  -3  -3  194.68    6.20
   1   3   3   18.00    1.90
   1   3   3   17.00    1.90
   1   3   3   20.30    2.10
   1   3   3   18.00    1.90
   1   3   3   22.50    2.30
   1   3   3   20.20    2.10
  -1  -3  -3   24.90    2.00
  -1  -3  -3   21.10    2.10
  -1  -3  -3   19.70    2.10
  -1  -3  -3   15.80    1.80
  -1  -3  -3   21.50    2.20
  -1  -3  -3   20.10    2.10
   0   3   3  481.45   11.60
   0   3   3  524.35   11.60
   0   3   3  503.75   11.30
   0   3   3  499.85   10.60
   0   3   3  499.05   11.60
   0   3   3  492.45   11.30
   0  -3  -3  501.45   11.30
   0  -3  -3  501.45   10.60
   0  -3  -3  514.95   11.70
   0  -3  -3  476.35   11.40
   0  -3  -3  501.25   11.80
   0  -3  -3  516.65   11.40
  -1   3   3 1686.33   33.80
  -1   3   3 1660.13   33.70
  -1   3   3 1678.03   33.50
  -1   3   3 1682.23   33.50
  -1   3   3 1714.43   33.70
  -1   3   3 1687.63   32.20
   1  -3  -3 1641.94   33.50
   1  -3  -3 1709.63   34.50
   1  -3  -3 1662.13   33.80
   1  -3  -3 1711.63   33.60
   1  -3  -3 1723.33   34.90
  -2   3   3  124.89    5.20
  -2   3   3  132.99    5.00
  -2   3   3  136.99    5.30
  -2   3   3  132.99    4.90
  -2   3   3  132.29    4.80
   2  -3  -3  139.79    4.90
   2  -3  -3  120.59    5.20
   2  -3  -3  139.29    5.00
   2  -3  -3  126.99    2.90
   2  -3  -3  125.79    5.10
   2  -3  -3  122.69    4.80
   2  -3  -3  135.09    4.90
  -3   3   3  379.26   10.80
  -3   3   3  376.76   10.90
  -3   3   3  372.56   10.30
  -3   3   3  389.96   10.60
   3  -3  -3  378.86   10.40
   3  -3  -3  375.66   10.00
   3  -3  -3  379.76   10.70
   3  -3  -3  384.56   10.40
   3  -3  -3  387.66   11.00
   3  -3  -3  374.46   10.20
  -4   3   3  110.29    5.70
  -4   3   3  116.49    4.90
  -4   3   3  120.39    5.80
  -4   3   3  109.99    5.40
  -4   3   3  114.29    5.90
  -4   3   3  115.99    5.90
   4  -3  -3  120.29    4.90
   4  -3  -3  121.29    5.90
   4  -3  -3  120.29    5.70
   4  -3  -3  113.89    5.60
   4  -3  -3  120.79    5.50
   4  -3  -3  112.09    5.90
   4  -3  -3  118.19    5.70
  -5   3   3   22.50    3.20
  -5   3   3   19.20    3.60
  -5   3   3   14.50    3.10
  -5   3   3   16.50    3.00
  -5   3   3   12.70    3.20
   5  -3  -3   16.30    2.80
   5  -3  -3   12.30    2.80
   5  -3  -3   13.90    3.20
   5  -3  -3   16.50    3.10
   5  -3  -3   11.40    2.70
  -6   3   3    1.40    2.70
  -6   3   3    6.00    2.80
  -6   3   3    5.50    2.70
  -6   3   3    4.60    2.20
  -6   3   3    3.60    1.80
  -6   3   3    7.00    2.40
  -6   3   3    5.40    2.80
   6  -3  -3    5.90    2.70
   6  -3  -3    6.50    2.40
   6  -3  -3    3.00    2.30
   6  -3  -3   -1.50    2.10
   6  -3  -3    6.50    2.60
   6  -3  -3    9.00    2.70
   6   4   3    1.20    1.20
   6   4   3    2.70    5.00
   6   4   3    3.20    2.10
   6   4   3    0.20    2.10
   6   4   3    2.80    2.10
   6   4   3    1.60    2.20
  -6  -4  -3    2.60    2.70
  -6  -4  -3    2.00    2.50
  -6  -4  -3    0.40    2.20
  -6  -4  -3    1.10    2.30
  -6  -4  -3    0.00    2.00
   5   4   3   97.59    4.90
   5   4   3  109.49    6.30
   5   4   3   96.89    5.00
   5   4   3   97.29    5.90
   5   4   3  109.09    6.20
   5   4   3   88.39    3.50
   5   4   3   91.99    6.00
   5   4   3   89.29    5.30
  -5  -4  -3   95.99    6.10
  -5  -4  -3   94.79    6.40
  -5  -4  -3   99.49    6.10
  -5  -4  -3   94.69    5.80
  -5  -4  -3   89.09    5.80
   4   4   3   18.40    3.10
   4   4   3   18.50    3.00
   4   4   3   18.10    3.00
   4   4   3   15.00    2.50
   4   4   3   21.40    2.50
   4   4   3   19.00    3.30
   4   4   3   16.10    1.30
   4   4   3   18.00    3.00
  -4  -4  -3   15.00    2.90
  -4  -4  -3   15.40    3.00
  -4  -4  -3   16.30    3.00
  -4  -4  -3   15.60    2.90
  -4  -4  -3   18.20    3.10
   3   4   3  142.69    5.70
   3   4   3  145.09    6.10
   3   4   3  146.89    6.20
   3   4   3  141.89    4.80
   3   4   3  134.39    5.80
   3   4   3  138.19    5.80
   3   4   3  137.99    6.90
   3   4   3  135.39    5.70
  -3  -4  -3  137.79    6.10
  -3  -4  -3  143.69    5.90
  -3  -4  -3  137.29    5.90
  -3  -4  -3  129.69    5.90
  -3  -4  -3  138.39    5.80
   2   4   3   49.00    3.50
   2   4   3   56.99    3.40
   2   4   3   48.80    3.40
   2   4   3   51.49    2.60
   2   4   3   48.90    3.40
   2   4   3   51.79    3.40
   2   4   3   49.50    3.20
  -2  -4  -3   53.39    3.50
  -2  -4  -3   55.69    3.50
  -2  -4  -3   58.89    3.50
  -2  -4  -3   54.39    3.50
  -2  -4  -3   49.50    3.30
  -2  -4  -3   52.29    3.50
   1   4   3  334.77    8.80
   1   4   3  333.37    8.70
   1   4   3  342.27    8.90
   1   4   3  330.37    8.80
   1   4   3  328.17    9.00
   1   4   3  328.17    9.00
  -1  -4  -3  340.07    8.90
  -1  -4  -3  336.77    9.00
  -1  -4  -3  350.76    9.00
  -1  -4  -3  331.37    8.80
  -1  -4  -3  340.87    8.70
  -1  -4  -3  327.37    9.00
   0   4   3  385.06    9.50
   0   4   3  378.66    9.10
   0   4   3  376.16    9.50
   0   4   3  387.66    8.90
   0   4   3  371.96    9.70
   0   4   3  377.46    9.70
   0  -4  -3  386.96    9.60
   0  -4  -3  382.36    9.80
   0  -4  -3  379.66    9.60
   0  -4  -3  375.46   10.90
   0  -4  -3  370.26    9.50
   0  -4  -3  375.36   10.60
   0  -4  -3  371.46    8.80
  -1   4   3  202.48    6.30
  -1   4   3  205.48    4.20
  -1   4   3  212.28    6.40
  -1   4   3  205.88    6.40
  -1   4   3  207.08    6.30
  -1   4   3  207.38    6.50
  -1   4   3  200.58    5.30
   1  -4  -3  214.58    6.40
   1  -4  -3  201.38    6.40
   1  -4  -3  186.88    7.30
   1  -4  -3  196.98    6.20
  -2   4   3  120.39    5.10
  -2   4   3  113.39    4.70
  -2   4   3  112.29    4.70
  -2   4   3  112.89    3.80
  -2   4   3  109.99    4.70
  -2   4   3  114.79    5.10
  -2   4   3  108.09    5.20
   2  -4  -3  119.49    4.80
   2  -4  -3  114.99    4.80
   2  -4  -3  123.29    5.10
   2  -4  -3  121.39    4.90
   2  -4  -3  104.59    4.60
   2  -4  -3  111.49    5.30
  -3   4   3   82.19    4.70
  -3   4   3   90.89    4.70
  -3   4   3   92.89    5.30
  -3   4   3   88.39    4.50
   3  -4  -3   85.79    4.10
   3  -4  -3   83.09    4.50
   3  -4  -3   86.59    2.80
   3  -4  -3   84.59    4.30
   3  -4  -3   83.69    4.90
   3  -4  -3   87.29    4.60
   3  -4  -3   90.19    5.00
  -4   4   3   33.80    4.30
  -4   4   3   29.80    3.50
  -4   4   3   21.20    3.30
  -4   4   3   28.00    3.40
   4  -4  -3   27.30    3.60
   4  -4  -3   28.90    3.30
   4  -4  -3   29.00    2.60
   4  -4  -3   34.40    4.60
   4  -4  -3   26.00    2.20
   4  -4  -3   26.70    3.40
   4  -4  -3   35.50    4.10
  -5   4   3    8.40    3.00
  -5   4   3    7.10    2.60
  -5   4   3    7.20    2.70
  -5   4   3    9.40    2.60
   5  -4  -3   10.60    2.00
   5  -4  -3    8.70    2.70
   5  -4  -3    6.80    2.60
   5  -4  -3    8.80    2.50
   5  -4  -3    8.40    2.30
   5  -4  -3   11.20    3.10
   5  -4  -3    7.60    1.70
  -6   4   3   15.30    3.50
  -6   4   3   14.30    3.20
  -6   4   3   16.80    3.40
  -6   4   3   19.70    3.80
  -6   4   3   20.20    4.00
   6  -4  -3   12.10    2.80
   6  -4  -3   13.60    2.60
   6  -4  -3   17.40    5.10
   6  -4  -3   13.80    3.30
   6  -4  -3   17.70    3.50
   6  -4  -3   23.70    4.20
   6  -4  -3   14.40    3.40
   6   5   3    8.60    4.60
   6   5   3    0.90    2.60
   6   5   3    8.80    3.10
   6   5   3    0.60    2.80
   6   5   3    3.90    2.00
   6   5   3    8.80    2.50
   6   5   3    1.70    1.10
   6   5   3    2.00    1.30
  -6  -5  -3    4.60    2.90
  -6  -5  -3    3.30    2.60
  -6  -5  -3    4.40    3.30
  -6  -5  -3    3.90    2.70
  -6  -5  -3    3.70    2.50
   5   5   3   50.89    4.50
   5   5   3   46.70    3.70
   5   5   3   43.20    3.70
   5   5   3   47.90    4.50
   5   5   3   45.20    2.10
   5   5   3   45.80    5.40
   5   5   3   45.10    4.70
  -5  -5  -3   45.20    4.50
  -5  -5  -3   41.60    4.20
  -5  -5  -3   42.40    4.60
  -5  -5  -3   49.20    4.90
  -5  -5  -3   49.30    5.10
   4   5   3  116.49    6.10
   4   5   3  132.09    6.70
   4   5   3  119.89    6.00
   4   5   3  119.89    6.00
   4   5   3  118.99    5.20
   4   5   3  114.89    5.70
   4   5   3  113.99    6.20
  -4  -5  -3  123.19    6.60
  -4  -5  -3  125.39    6.40
  -4  -5  -3  123.59    6.30
  -4  -5  -3  121.09    6.20
  -4  -5  -3  121.99    6.70
   3   5   3   54.19    4.60
   3   5   3   67.39    4.50
   3   5   3   68.99    4.30
   3   5   3   60.99    4.30
   3   5   3   65.09    4.40
   3   5   3   65.09    4.30
   3   5   3   58.79    4.20
   3   5   3   57.09    3.30
  -3  -5  -3   60.09    4.10
  -3  -5  -3   66.09    4.30
  -3  -5  -3   73.79    8.70
  -3  -5  -3   61.19    4.40
  -3  -5  -3   65.09    4.40
   2   5   3  236.68    7.70
   2   5   3  229.68    7.80
   2   5   3  229.88    7.50
   2   5   3  236.18    7.80
   2   5   3  235.88    7.70
   2   5   3  235.68    6.60
   2   5   3  227.68    7.50
  -2  -5  -3  239.28    7.50
  -2  -5  -3  242.28    7.80
  -2  -5  -3  236.18    7.70
  -2  -5  -3  229.38    7.70
  -2  -5  -3  224.58    7.50
  -2  -5  -3  226.28    7.80
   1   5   3  767.62   17.30
   1   5   3  752.62   21.00
   1   5   3  756.12   17.50
   1   5   3  756.12   17.20
   1   5   3  750.12   17.00
  -1  -5  -3  742.83   17.20
  -1  -5  -3  755.52   17.50
  -1  -5  -3  750.52   16.90
  -1  -5  -3  756.72   17.20
  -1  -5  -3  748.83   17.10
  -1  -5  -3  734.73   17.40
   0   5   3  472.55   11.80
   0   5   3  441.16   11.00
   0   5   3  455.05   10.80
   0   5   3  452.85   11.80
   0   5   3  457.05   11.50
   0   5   3  448.96   11.40
   0  -5  -3  462.45   11.40
   0  -5  -3  462.15   11.50
   0  -5  -3  451.75   12.70
   0  -5  -3  458.25   11.70
   0  -5  -3  439.66   11.40
   0  -5  -3  455.95   11.70
   0  -5  -3  446.86   10.70
  -1   5   3   67.89    3.70
  -1   5   3   64.59    2.10
  -1   5   3   61.89    3.60
  -1   5   3   64.79    4.60
  -1   5   3   69.79    3.80
  -1   5   3   66.09    3.50
  -1   5   3   68.89    3.80
   1  -5  -3   66.79    3.70
   1  -5  -3   63.29    3.60
   1  -5  -3   67.29    4.70
  -2   5   3  376.36   10.40
  -2   5   3  365.16   10.10
  -2   5   3  373.56   10.30
  -2   5   3  358.86   11.30
  -2   5   3  368.06   10.60
  -2   5   3  359.76   10.50
  -2   5   3  352.06    9.00
   2  -5  -3  355.96   10.20
   2  -5  -3  383.86   10.30
   2  -5  -3  372.36   10.40
   2  -5  -3  375.16   11.30
  -3   5   3   19.30    3.00
  -3   5   3   25.70    3.10
  -3   5   3   22.20    2.30
  -3   5   3   27.00    3.80
  -3   5   3   23.90    2.80
  -3   5   3   15.60    3.00
   3  -5  -3   32.80    3.50
   3  -5  -3   24.20    3.30
   3  -5  -3   23.00    2.50
   3  -5  -3   30.50    3.80
   3  -5  -3   20.10    1.30
   3  -5  -3   23.20    2.80
   3  -5  -3   21.40    2.90
  -4   5   3   49.10    4.90
  -4   5   3   47.70    4.30
  -4   5   3   51.29    4.20
   4  -5  -3   53.79    2.60
   4  -5  -3   52.79    4.50
   4  -5  -3   47.10    3.80
   4  -5  -3   44.40    3.10
   4  -5  -3   56.39    4.50
   4  -5  -3   53.69    4.40
   4  -5  -3   53.39    4.30
   4  -5  -3   51.09    4.60
  -5   5   3   17.40    3.20
  -5   5   3   16.80    3.70
  -5   5   3   22.70    4.00
  -5   5   3   17.00    3.40
   5  -5  -3   17.30    3.40
   5  -5  -3   16.80    2.30
   5  -5  -3   15.60    3.50
   5  -5  -3   19.40    4.70
   5  -5  -3   20.50    3.70
   5  -5  -3    8.70    2.70
   5  -5  -3   17.20    3.30
   5  -5  -3   15.30    2.10
  -6   5   3   12.80    3.80
  -6   5   3    4.30    2.70
  -6   5   3    9.40    3.50
   6  -5  -3    8.80    2.90
   6  -5  -3    6.70    2.90
   6  -5  -3    9.20    3.10
   6  -5  -3   11.70    2.20
   6  -5  -3    0.60    4.60
   6  -5  -3    8.40    2.30
   6   6   3    6.80    3.20
   6   6   3    5.60    2.80
   6   6   3    2.40    2.80
   6   6   3    4.10    2.00
   6   6   3    2.20    1.40
  -6  -6  -3    7.20    4.20
  -6  -6  -3    3.60    2.80
  -6  -6  -3    8.00    3.40
  -6  -6  -3    4.30    2.90
   5   6   3    1.90    1.70
   5   6   3    1.40    1.90
   5   6   3    2.10    2.50
   5   6   3    1.70    1.70
   5   6   3    1.70    2.10
   5   6   3    6.10    2.60
  -5  -6  -3   -0.40    1.70
  -5  -6  -3   -5.10    2.20
  -5  -6  -3    1.60    2.40
  -5  -6  -3    0.30    2.60
  -5  -6  -3    2.40    2.10
   4   6   3  145.09    7.00
   4   6   3  155.48    6.80
   4   6   3  154.08    7.00
   4   6   3  149.09    6.00
   4   6   3  140.39    7.20
   4   6   3  138.39    6.90
   4   6   3  137.69    7.20
  -4  -6  -3  140.39    7.30
  -4  -6  -3  140.29    7.00
  -4  -6  -3  141.39    7.00
  -4  -6  -3  145.69    7.10
  -4  -6  -3  146.79    7.30
   3   6   3  200.08    8.00
   3   6   3  202.68    7.90
   3   6   3  201.98    8.10
   3   6   3  201.68    7.80
   3   6   3  191.28    7.60
   3   6   3  184.08    7.60
   3   6   3  186.28    6.50
  -3  -6  -3  190.58    7.60
  -3  -6  -3  186.48    7.60
  -3  -6  -3  203.48    8.10
  -3  -6  -3  206.38    7.60
  -3  -6  -3  202.38    7.90
   2   6   3   43.10    3.60
   2   6   3   44.40    3.00
   2   6   3   45.40    3.40
   2   6   3   46.30    3.70
   2   6   3   52.19    3.90
   2   6   3   41.90    3.50
  -2  -6  -3   42.30    3.60
  -2  -6  -3   49.90    3.70
  -2  -6  -3   37.90    3.40
  -2  -6  -3   48.20    2.10
  -2  -6  -3   48.00    3.50
  -2  -6  -3   43.40    3.80
  -2  -6  -3   45.20    4.10
   1   6   3  105.09    5.10
   1   6   3  102.79    4.70
   1   6   3   96.89    4.70
   1   6   3  103.59    4.90
   1   6   3  105.09    5.00
  -1  -6  -3  101.19    3.80
  -1  -6  -3  108.09    5.00
  -1  -6  -3  101.49    4.90
  -1  -6  -3  105.69    5.20
  -1  -6  -3   93.49    4.80
  -1  -6  -3  107.49    5.80
  -1  -6  -3  101.89    4.60
  -1  -6  -3   93.69    4.50
   0   6   3   90.49    4.50
   0   6   3   91.89    4.60
   0   6   3   88.29    4.70
   0   6   3   88.99    4.50
   0   6   3   89.29    4.00
   0  -6  -3   93.89    5.20
   0  -6  -3   92.19    4.60
   0  -6  -3   90.09    4.00
   0  -6  -3   91.79    4.70
   0  -6  -3   82.79    4.40
   0  -6  -3   88.49    4.20
   0  -6  -3  101.19    4.70
  -1   6   3  103.79    4.90
  -1   6   3  103.99    5.30
  -1   6   3  103.69    4.90
  -1   6   3   99.89    4.90
  -1   6   3  104.29    3.20
  -1   6   3  108.99    5.00
  -1   6   3  105.69    4.20
   1  -6  -3  114.69    5.10
   1  -6  -3  116.19    6.00
   1  -6  -3  108.19    4.90
  -2   6   3  651.63   16.70
  -2   6   3  640.34   17.70
  -2   6   3  656.63   16.30
  -2   6   3  663.73   16.60
  -2   6   3  651.93   14.90
  -2   6   3  630.24   16.40
  -2   6   3  648.64   15.90
   2  -6  -3  631.44   15.80
   2  -6  -3  650.73   16.20
   2  -6  -3  658.53   16.20
   2  -6  -3  659.73   17.50
  -3   6   3  254.87    9.20
  -3   6   3  258.47    8.80
  -3   6   3  253.27    9.90
  -3   6   3  261.87    9.00
  -3   6   3  244.98    8.90
  -3   6   3  256.17    7.80
  -3   6   3  263.77    9.30
   3  -6  -3  247.68    9.70
   3  -6  -3  251.47    8.90
   3  -6  -3  250.57    8.90
   3  -6  -3  261.17    8.60
   3  -6  -3  237.78    8.00
  -4   6   3    6.00    2.30
  -4   6   3    5.30    2.70
  -4   6   3    5.30    3.50
  -4   6   3    2.20    1.60
   4  -6  -3    9.10    1.90
   4  -6  -3    3.50    1.80
   4  -6  -3    4.50    1.20
   4  -6  -3    9.60    2.90
   4  -6  -3    4.30    2.10
   4  -6  -3    2.30    2.20
   4  -6  -3    5.40    2.20
  -5   6   3   11.10    3.20
  -5   6   3   12.70    3.10
  -5   6   3   10.30    3.30
   5  -6  -3    9.30    3.00
   5  -6  -3    8.30    2.30
   5  -6  -3   13.20    3.00
   5  -6  -3    6.90    2.80
   5  -6  -3    6.20    1.50
   5  -6  -3   10.80    2.90
   5  -6  -3   13.40    3.40
   5  -6  -3    6.80    1.50
  -6   6   3   20.50    3.80
  -6   6   3   19.80    4.70
  -6   6   3   13.30    4.40
   6  -6  -3   19.80    4.40
   6  -6  -3   23.40    2.50
   6  -6  -3   25.90    4.30
   6  -6  -3   19.80    3.10
   5   7   3   32.30    3.80
   5   7   3   24.50    4.20
   5   7   3   26.90    4.30
   5   7   3   31.50    4.40
   5   7   3   23.90    3.30
   5   7   3   23.80    4.10
   5   7   3   29.20    4.10
  -5  -7  -3   24.70    3.50
  -5  -7  -3   22.00    3.90
  -5  -7  -3   28.00    4.30
  -5  -7  -3   29.40    4.20
  -5  -7  -3   35.20    5.00
   4   7   3   60.99    4.80
   4   7   3   57.49    5.40
   4   7   3   62.99    5.40
   4   7   3   57.99    6.50
   4   7   3   60.99    5.10
   4   7   3   63.89    4.80
   4   7   3   64.69    5.20
   4   7   3   61.99    4.20
  -4  -7  -3   72.09    5.40
  -4  -7  -3   57.79    4.50
  -4  -7  -3   65.49    5.00
  -4  -7  -3   67.69    5.30
  -4  -7  -3   65.69    5.20
   3   7   3  289.17    9.70
   3   7   3  294.37   13.00
   3   7   3  293.97   10.50
   3   7   3  307.27   10.60
   3   7   3  300.27   10.40
   3   7   3  302.47   10.30
   3   7   3  300.47    9.10
  -3  -7  -3  306.57   10.70
  -3  -7  -3  292.17    9.70
  -3  -7  -3  289.27   10.30
  -3  -7  -3  303.77   10.40
  -3  -7  -3  295.67   10.20
   2   7   3  223.48    8.40
   2   7   3  236.78    7.90
   2   7   3  250.07    8.60
   2   7   3  234.08    8.50
   2   7   3  224.28    8.40
   2   7   3  218.28    8.40
  -2  -7  -3  232.78    8.60
  -2  -7  -3  232.08    8.90
  -2  -7  -3  237.88    8.40
  -2  -7  -3  241.08    8.00
  -2  -7  -3  233.18    9.40
  -2  -7  -3  225.78    6.10
  -2  -7  -3  216.88    8.30
  -2  -7  -3  242.88    8.70
   1   7   3    1.30    3.20
   1   7   3    8.40    2.30
   1   7   3    9.00    2.20
   1   7   3    5.70    1.90
   1   7   3    8.00    2.00
  -1  -7  -3    9.90    4.20
  -1  -7  -3    9.10    1.60
  -1  -7  -3    8.60    2.40
  -1  -7  -3    4.60    1.70
  -1  -7  -3    7.70    2.00
  -1  -7  -3   10.30    2.30
  -1  -7  -3    9.30    2.20
  -1  -7  -3    7.00    2.10
   0   7   3   23.40    3.00
   0   7   3   25.40    3.30
   0   7   3   22.90    2.60
   0   7   3   25.70    3.10
   0  -7  -3   26.60    3.20
   0  -7  -3   22.90    2.60
   0  -7  -3   27.50    3.10
   0  -7  -3   27.40    6.10
   0  -7  -3   22.80    3.00
   0  -7  -3   24.50    3.20
   0  -7  -3   21.10    2.50
  -1   7   3   54.29    3.40
  -1   7   3   55.69    4.00
  -1   7   3   66.89    6.30
  -1   7   3   63.59    3.40
  -1   7   3   57.99    4.10
  -1   7   3   54.99    4.10
  -1   7   3   64.29    4.10
   1  -7  -3   58.99    4.00
   1  -7  -3   51.99    4.00
   1  -7  -3   56.99    4.60
  -2   7   3  213.18   10.40
  -2   7   3  187.28    7.40
  -2   7   3  190.68    8.80
  -2   7   3  193.98    7.70
  -2   7   3  192.28    7.90
  -2   7   3  182.68    6.40
  -2   7   3  192.48    7.40
   2  -7  -3  187.58    7.40
   2  -7  -3  190.18    8.50
   2  -7  -3  172.48    7.10
   2  -7  -3  185.18    7.40
  -3   7   3   46.40    4.40
  -3   7   3   51.09    5.60
  -3   7   3   42.50    4.00
  -3   7   3   37.70    3.20
  -3   7   3   41.20    4.10
  -3   7   3   44.00    4.50
  -3   7   3   42.20    3.80
   3  -7  -3   42.10    4.10
   3  -7  -3   38.80    4.00
   3  -7  -3   41.00    3.70
   3  -7  -3   38.40    3.80
  -4   7   3  228.58    9.60
  -4   7   3  241.78    9.90
  -4   7   3  227.88    9.30
  -4   7   3  252.27    9.70
  -4   7   3  236.48    8.20
  -4   7   3  218.58   10.30
   4  -7  -3  236.48   12.60
   4  -7  -3  232.88    9.30
   4  -7  -3  230.58    7.90
   4  -7  -3  250.77   10.50
   4  -7  -3  244.28    9.50
  -5   7   3   56.49    5.50
  -5   7   3   55.39    5.70
  -5   7   3   45.30    4.90
  -5   7   3   52.39    5.20
  -5   7   3   51.19    5.90
  -5   7   3   54.39    7.10
  -5   7   3   63.09    5.40
   5  -7  -3   52.09    4.50
   5  -7  -3   51.69    2.50
   5  -7  -3   58.09    6.30
   5  -7  -3   51.09    5.10
   5  -7  -3   45.90    4.70
   5  -7  -3   46.80    3.30
   5  -7  -3   56.49    5.70
   5   8   3   41.80    5.50
   5   8   3   46.80    4.70
   5   8   3   40.50    5.10
   5   8   3   41.50    4.20
   5   8   3   50.19    4.20
  -5  -8  -3   35.60    4.30
  -5  -8  -3   47.30    5.70
  -5  -8  -3   48.40    6.20
  -5  -8  -3   50.59    7.10
   4   8   3   26.60    3.70
   4   8   3   31.00    5.30
   4   8   3   22.40    3.60
   4   8   3   26.20    4.70
   4   8   3   29.30    4.00
   4   8   3   20.70    6.40
   4   8   3   23.20    4.10
   4   8   3   34.50    3.50
  -4  -8  -3   32.90    4.40
  -4  -8  -3   36.20    7.60
  -4  -8  -3   20.20    3.60
  -4  -8  -3   30.80    4.40
  -4  -8  -3   24.30    3.40
   3   8   3   76.59    4.70
   3   8   3   74.69    4.80
   3   8   3   86.79    5.70
   3   8   3   80.99    5.80
   3   8   3   81.39    5.40
   3   8   3   68.59    5.20
  -3  -8  -3   89.19    6.00
  -3  -8  -3   79.99    5.50
  -3  -8  -3   69.59    5.50
  -3  -8  -3   79.39    5.60
  -3  -8  -3   89.29    5.10
  -3  -8  -3   96.69    5.90
   2   8   3   59.39    4.70
   2   8   3   57.79    4.70
   2   8   3   62.69    4.70
  -2  -8  -3   66.39    5.00
  -2  -8  -3   58.09    3.10
  -2  -8  -3   61.99    5.50
  -2  -8  -3   55.99    4.70
  -2  -8  -3   63.29    4.20
  -2  -8  -3   66.49    5.00
  -2  -8  -3   55.09    4.40
   1   8   3   38.70    3.70
   1   8   3   40.40    3.80
   1   8   3   40.80    4.00
   1   8   3   38.50    4.10
   1   8   3   39.60    4.00
  -1  -8  -3   32.00    3.70
  -1  -8  -3   34.80    3.10
  -1  -8  -3   54.09    5.40
  -1  -8  -3   35.70    3.20
  -1  -8  -3   40.10    4.00
  -1  -8  -3   42.20    4.10
   0   8   3   11.10    2.50
   0   8   3    9.20    2.10
   0   8   3    3.20    2.30
   0   8   3    7.70    2.30
   0   8   3   10.30    2.70
   0  -8  -3    7.60    2.00
   0  -8  -3    8.60    2.20
   0  -8  -3    7.10    2.40
   0  -8  -3    4.20    2.20
   0  -8  -3    4.40    2.50
   0  -8  -3   12.00    3.20
   0  -8  -3    6.60    2.20
  -1   8   3  252.67    9.00
  -1   8   3  263.87    9.20
  -1   8   3  252.57    8.90
  -1   8   3  253.87    9.30
  -1   8   3  256.67    9.10
  -1   8   3  249.48    6.80
  -1   8   3  241.28    8.00
   1  -8  -3  256.97    9.10
   1  -8  -3  238.88    8.70
  -2   8   3   21.60    4.10
  -2   8   3   20.90    3.20
  -2   8   3   16.40    2.90
  -2   8   3   20.40    3.50
  -2   8   3   17.80    2.60
  -2   8   3   18.70    3.20
   2  -8  -3   16.20    2.90
   2  -8  -3   16.40    3.10
   2  -8  -3   18.30    3.90
   2  -8  -3   14.90    3.00
  -3   8   3  107.89    5.80
  -3   8   3  111.79    7.60
  -3   8   3  109.39    6.30
  -3   8   3  106.29    6.60
  -3   8   3  114.29    5.40
  -3   8   3  112.79    6.20
   3  -8  -3  115.59    7.30
   3  -8  -3  101.39    5.60
   3  -8  -3  107.59    6.20
   3  -8  -3  109.99    6.30
  -4   8   3   26.00    4.70
  -4   8   3   23.10    3.80
  -4   8   3   26.90    3.40
  -4   8   3   28.50    4.20
  -4   8   3   31.90    5.80
  -4   8   3   26.80    3.30
  -4   8   3   30.70    7.80
   4  -8  -3   27.40    3.50
   4  -8  -3   31.60    3.20
   4  -8  -3   27.50    3.90
   4  -8  -3   37.00    5.20
   4  -8  -3   29.80    3.90
   4  -8  -3   29.00    4.60
  -5   8   3   28.60    4.50
  -5   8   3   32.80    4.60
  -5   8   3   36.60    6.40
  -5   8   3   23.40    3.20
   5  -8  -3   23.10    3.40
   5  -8  -3   33.00    5.00
   5  -8  -3   34.20    5.30
   5  -8  -3   22.60    3.90
   5  -8  -3   17.50    5.20
   5  -8  -3   24.60    2.90
   4   9   3    6.70    2.80
   4   9   3    3.70    2.80
   4   9   3    8.80    2.50
   4   9   3    4.40    2.00
   4   9   3    1.70    2.10
   4   9   3    2.40    2.80
   4   9   3    6.80    2.60
  -4  -9  -3    5.60    2.70
  -4  -9  -3    4.30    2.80
  -4  -9  -3    7.50    3.10
  -4  -9  -3    4.70    2.30
  -4  -9  -3    5.20    2.40
  -4  -9  -3    9.70    3.30
   3   9   3   59.79    5.10
   3   9   3   56.19    9.40
   3   9   3   56.79    4.30
   3   9   3   56.19    8.90
   3   9   3   60.49    5.00
   3   9   3   58.49    5.20
  -3  -9  -3   68.19    5.50
  -3  -9  -3   64.09    5.20
  -3  -9  -3   56.09    5.10
  -3  -9  -3   60.29    5.30
  -3  -9  -3   53.19    5.30
   2   9   3    4.40    2.50
   2   9   3    2.50    2.20
   2   9   3    7.50    2.50
   2   9   3    7.80    2.50
  -2  -9  -3    8.80    2.20
  -2  -9  -3    6.50    1.60
  -2  -9  -3    0.20    2.50
  -2  -9  -3    9.60    2.80
  -2  -9  -3    3.20    2.10
  -2  -9  -3    7.20    2.50
  -2  -9  -3    4.30    2.60
   1   9   3  220.38    8.70
   1   9   3  216.78    8.90
   1   9   3  228.68    9.00
   1   9   3  223.38    8.50
   1   9   3  223.88    9.20
  -1  -9  -3  227.98    9.00
  -1  -9  -3  220.48    7.60
  -1  -9  -3  212.38    7.70
  -1  -9  -3  220.58    8.50
  -1  -9  -3  215.78    8.80
  -1  -9  -3  223.18    8.80
   0   9   3   55.09    4.70
   0   9   3   60.59    4.30
   0   9   3   44.60    4.40
   0   9   3   52.19    4.60
   0   9   3   54.59    4.70
   0   9   3   43.30    3.30
   0   9   3   50.49    4.20
   0  -9  -3   48.40    3.70
   0  -9  -3   60.69    4.80
   0  -9  -3   50.89    4.10
   0  -9  -3   47.40    4.50
   0  -9  -3   48.10    4.30
   0  -9  -3   57.39    5.70
  -1   9   3   42.80    4.40
  -1   9   3   47.60    3.80
  -1   9   3   53.69    4.80
  -1   9   3   45.20    4.30
  -1   9   3   48.20    4.30
  -1   9   3   48.70    4.80
  -1   9   3   41.00    2.80
   1  -9  -3   41.40    3.60
   1  -9  -3   46.70    4.50
   1  -9  -3   51.29    4.50
  -2   9   3   93.09    5.00
  -2   9   3   94.19    5.80
  -2   9   3   86.79    5.80
  -2   9   3   88.09    5.40
  -2   9   3   98.19    6.20
  -2   9   3   82.49    6.70
   2  -9  -3   88.99    5.80
   2  -9  -3   91.29    5.80
   2  -9  -3   91.59    5.50
  -3   9   3   55.09    4.40
  -3   9   3   49.60    4.80
  -3   9   3   54.59    5.20
  -3   9   3   45.20    3.90
  -3   9   3   57.89    5.00
  -3   9   3   58.39    6.40
   3  -9  -3   53.59    4.80
   3  -9  -3   52.99    4.50
   3  -9  -3   59.29    6.40
   3  -9  -3   54.29    5.00
  -4   9   3   24.10    3.50
  -4   9   3   25.50    4.10
  -4   9   3   22.60    4.80
  -4   9   3   26.00    3.80
  -4   9   3   29.30    4.60
  -4   9   3   22.20    4.50
  -4   9   3   26.30    3.40
   4  -9  -3   20.90    3.50
   4  -9  -3   27.20    3.90
   4  -9  -3   27.00    4.10
   4  -9  -3   19.30    3.60
   4  -9  -3   27.80    4.90
   4  -9  -3   17.30    3.20
   3  10   3    3.40    2.00
   3  10   3    9.00    3.10
   3  10   3   -1.20    2.20
   3  10   3   13.40    3.10
   3  10   3    2.50    2.80
   3  10   3    4.10    2.40
  -3 -10  -3    4.10    2.60
  -3 -10  -3    6.80    4.30
  -3 -10  -3    2.30    2.70
  -3 -10  -3   -0.30    2.30
  -3 -10  -3    4.00    2.00
   2  10   3   21.90    3.70
   2  10   3   25.20    4.00
   2  10   3   22.90    4.00
   2  10   3   19.70    3.40
   2  10   3   21.30    3.60
  -2 -10  -3   21.20    3.10
  -2 -10  -3   21.00    2.60
  -2 -10  -3   21.20    3.40
  -2 -10  -3   15.60    3.80
  -2 -10  -3   19.70    3.70
  -2 -10  -3   22.20    3.80
  -2 -10  -3   19.90    3.50
   1  10   3   49.30    4.80
   1  10   3   44.50    4.30
   1  10   3   56.59    4.90
   1  10   3   54.99    5.10
  -1 -10  -3   47.50    4.70
  -1 -10  -3   51.29    5.10
  -1 -10  -3   47.50    5.50
  -1 -10  -3   47.90    4.80
  -1 -10  -3   56.19    4.10
  -1 -10  -3   59.99    5.00
  -1 -10  -3   55.99    4.10
  -1 -10  -3   53.29    4.60
   0  10   3    1.00    1.80
   0  10   3    2.90    2.30
   0  10   3    0.10    1.90
   0  10   3    1.30    2.20
   0  10   3    1.00    1.50
   0  10   3    1.20    2.00
   0  10   3    2.80    2.50
   0 -10  -3   -0.20    1.50
   0 -10  -3    1.50    1.90
   0 -10  -3    0.50    2.40
   0 -10  -3    3.60    2.50
   0 -10  -3   -0.40    2.10
   0 -10  -3   -0.20    1.60
   0 -10  -3    3.50    2.60
   0 -10  -3   -1.10    2.00
  -1  10   3    8.10    2.30
  -1  10   3    6.80    2.70
  -1  10   3    9.40    2.60
  -1  10   3    8.00    2.90
  -1  10   3   10.20    1.80
  -1  10   3    6.80    3.30
   1 -10  -3    7.50    2.50
   1 -10  -3    5.70    3.50
   1 -10  -3    7.30    2.70
   1 -10  -3    4.40    1.90
   1 -10  -3    8.40    2.70
  -2  10   3   42.40    5.10
  -2  10   3   39.50    4.60
  -2  10   3   41.50    4.90
  -2  10   3   33.60    4.40
  -2  10   3   35.10    2.20
  -2  10   3   44.60    4.60
  -2  10   3   46.60    4.50
   2 -10  -3   35.50    4.10
   2 -10  -3   47.70    5.30
   2 -10  -3   43.50    5.80
   2 -10  -3   34.00    4.30
  -3  10   3   63.09    5.30
  -3  10   3   58.69    6.30
  -3  10   3   58.79    5.30
  -3  10   3   66.59    5.60
  -3  10   3   61.09    5.00
  -3  10   3   50.99    5.50
  -3  10   3   56.89    4.40
   3 -10  -3   62.99    5.50
   3 -10  -3   57.29    5.10
   3 -10  -3   63.39    5.50
   3 -10  -3   76.59    6.50
  -4  10   3    0.20    2.60
   3  11   3    8.70    3.20
   2  11   3   32.70    4.70
   2  11   3   32.40    4.30
   2  11   3   36.80    4.80
   2  11   3   32.50    4.30
  -2 -11  -3   25.60    4.80
  -2 -11  -3   30.00    3.10
  -2 -11  -3   33.00    5.10
  -2 -11  -3   37.40    4.80
  -2 -11  -3   36.90    3.80
  -2 -11  -3   28.90    4.30
  -2 -11  -3   38.20    4.90
   1  11   3   15.30    3.50
   1  11   3   15.30    3.10
   1  11   3    8.50    3.00
   1  11   3   10.20    2.70
   1  11   3   13.10    3.20
  -1 -11  -3   12.20    3.10
  -1 -11  -3   12.80    3.60
  -1 -11  -3   10.40    2.90
  -1 -11  -3   10.50    2.90
  -1 -11  -3   11.80    2.60
  -1 -11  -3   10.50    2.30
  -1 -11  -3   13.10    2.90
  -1 -11  -3   15.30    3.50
   0  11   3   16.40    3.90
   0  11   3   24.50    3.70
   0  11   3   21.00    3.40
   0  11   3   17.60    3.80
   0  11   3   19.70    3.30
   0  11   3   19.80    3.80
   0 -11  -3   22.90    4.20
   0 -11  -3   19.70    2.80
   0 -11  -3   27.50    4.00
   0 -11  -3   22.80    3.50
   0 -11  -3   22.70    3.80
   0 -11  -3   15.40    3.10
   0 -11  -3   25.00    4.00
   0 -11  -3   23.50    4.70
  -1  11   3    7.40    3.00
  -1  11   3    9.10    2.50
  -1  11   3   11.40    3.10
  -1  11   3    7.50    2.90
  -1  11   3    8.90    1.90
  -1  11   3    8.40    2.70
   1 -11  -3    6.60    2.70
   1 -11  -3   11.30    3.20
   1 -11  -3    6.70    2.60
   1 -11  -3   12.60    3.20
  -2  11   3   29.40    4.70
  -2  11   3   40.90    4.70
  -2  11   3   29.10    4.50
  -2  11   3   29.80    4.20
  -2  11   3   39.40    4.60
  -2  11   3   37.00    4.10
   2 -11  -3   38.50    4.50
   2 -11  -3   37.00    4.70
   2 -11  -3   29.20    4.00
  -3  11   3    2.80    2.90
  -3  11   3    3.50    2.80
  -3  11   3    7.10    2.60
   3 -11  -3    8.90    4.10
   3 -11  -3    6.50    2.80
   1  12   3   13.70    3.20
   1  12   3   12.00    3.20
   1  12   3   10.90    3.50
  -1 -12  -3   12.50    2.50
  -1 -12  -3   13.70    3.70
  -1 -12  -3   14.10    4.30
  -1 -12  -3   11.60    2.70
   0  12   3   17.80    4.40
   0  12   3   16.20    3.50
   0  12   3   15.60    3.50
   0  12   3   12.20    3.10
   0 -12  -3   13.60    2.60
   0 -12  -3   12.70    3.20
   0 -12  -3   10.00    3.40
   0 -12  -3   11.70    3.00
   0 -12  -3    7.30    5.50
  -1  12   3   18.60    2.80
  -1  12   3   30.80    4.10
  -1  12   3   25.10    4.40
  -1  12   3   23.90    5.30
  -1  12   3   20.20    3.80
   1 -12  -3   25.80    4.30
   1 -12  -3   21.70    3.10
   1 -12  -3   26.00    5.10
   1 -12  -3   27.10    7.00
   2 -11   4    2.50    2.20
   2 -11   4    8.00    3.40
   2 -11   4    6.60    2.30
  -2  11  -4    7.10    2.50
  -2  11  -4    7.60    1.80
  -2  11  -4    2.70    2.70
  -2  11  -4    0.20    4.10
  -2  11  -4   11.20    6.30
   1 -11   4    3.00    3.00
   1 -11   4    1.20    2.30
   1 -11   4    5.80    2.20
   1 -11   4    0.50    2.20
   1 -11   4    4.00    2.00
  -1  11  -4   -3.80    2.40
  -1  11  -4    3.00    2.10
  -1  11  -4    3.20    2.00
  -1  11  -4    5.90    1.90
  -1  11  -4    0.90    2.30
  -1  11  -4   -0.30    1.80
   0 -11   4   10.90    3.70
   0 -11   4   16.20    3.00
   0 -11   4   11.80    3.50
   0  11  -4   15.20    3.00
   0  11  -4   15.70    3.10
   0  11  -4   13.50    3.60
   0  11  -4   11.80    2.90
   0  11  -4   12.80    2.60
   0  11  -4   10.20    3.30
  -1 -11   4    0.30    2.40
  -1 -11   4   -5.20    2.10
  -1 -11   4    3.10    2.10
  -1 -11   4   -2.30    2.40
  -1 -11   4    5.10    2.10
   1  11  -4    3.20    2.20
   1  11  -4   -0.10    2.00
   1  11  -4    1.30    2.00
   1  11  -4    2.90    2.40
   1  11  -4    1.60    2.40
  -2 -11   4    0.00    2.20
  -2 -11   4    0.40    1.50
  -2 -11   4   -1.40    2.30
   2  11  -4    3.90    2.70
   2  11  -4    1.40    2.40
   2  11  -4    0.20    2.20
   2  11  -4    1.10    2.80
   2  11  -4   -0.50    2.20
   2  11  -4    4.10    2.30
   3 -10   4    7.50    1.60
   3 -10   4    6.60    1.70
   3 -10   4    3.50    3.00
   3 -10   4    2.80    2.10
  -3  10  -4   10.80    3.00
  -3  10  -4    8.30    3.80
  -3  10  -4    5.70    2.40
  -3  10  -4    7.10    3.00
  -3  10  -4    7.00    3.30
  -3  10  -4    5.10    1.30
   2 -10   4    7.10    3.40
   2 -10   4   12.30    2.70
   2 -10   4   15.30    3.90
   2 -10   4   10.20    2.50
   2 -10   4    7.70    2.30
  -2  10  -4    8.80    4.30
  -2  10  -4    8.90    1.70
  -2  10  -4    8.10    2.50
  -2  10  -4    6.20    2.60
  -2  10  -4   10.20    3.80
  -2  10  -4    5.00    2.30
   1 -10   4   25.80    4.50
   1 -10   4   20.20    3.10
   1 -10   4   16.50    2.90
   1 -10   4   19.10    4.00
   1 -10   4   21.00    3.80
  -1  10  -4   21.40    3.20
  -1  10  -4   20.00    3.70
  -1  10  -4   25.40    4.60
  -1  10  -4   19.40    2.70
  -1  10  -4   23.10    3.30
  -1  10  -4   19.20    3.30
   0 -10   4   76.49    5.00
   0 -10   4   92.89    6.70
   0 -10   4   82.99    6.20
   0  10  -4   84.29    5.90
   0  10  -4   80.89    4.90
   0  10  -4   85.29    5.30
   0  10  -4   78.09    6.20
   0  10  -4   82.49    5.20
   0  10  -4   86.79    5.30
  -1 -10   4   38.50    4.50
  -1 -10   4   41.10    3.90
  -1 -10   4   51.29    5.30
  -1 -10   4   38.30    3.90
  -1 -10   4   42.90    7.40
   1  10  -4   41.40    4.20
   1  10  -4   44.30    4.20
   1  10  -4   40.40    4.10
   1  10  -4   44.60    4.40
   1  10  -4   50.69    4.80
  -2 -10   4   37.30    4.70
  -2 -10   4   33.40    4.00
  -2 -10   4   32.70    4.80
  -2 -10   4   35.50    3.90
  -2 -10   4   35.90    4.90
  -2 -10   4   28.90    3.70
   2  10  -4   34.10    4.00
   2  10  -4   34.20    4.20
   2  10  -4   37.60    5.10
   2  10  -4   28.80    4.20
   2  10  -4   36.80    4.30
  -3 -10   4   12.70    3.30
  -3 -10   4   14.20    3.50
  -3 -10   4   24.20    5.20
  -3 -10   4   15.50    2.70
  -3 -10   4   16.30    3.00
   3  10  -4   16.20    3.50
   3  10  -4   23.30    4.00
   3  10  -4   19.20    3.50
   3  10  -4   21.50    3.60
   3  10  -4   22.50    4.50
   4  -9   4    5.20    2.50
   4  -9   4    3.00    1.60
   4  -9   4    2.70    4.30
  -4   9  -4    1.20    2.20
  -4   9  -4    7.20    3.50
  -4   9  -4    5.00    4.30
  -4   9  -4    2.40    2.30
   3  -9   4   24.40    3.40
   3  -9   4   25.60    4.30
   3  -9   4   27.50    5.00
   3  -9   4   24.80    2.50
   3  -9   4   27.00    2.70
   3  -9   4   31.70    4.30
   3  -9   4   27.10    3.50
  -3   9  -4   26.40    4.00
  -3   9  -4   30.50    3.70
  -3   9  -4   19.80    4.30
  -3   9  -4   23.60    2.10
  -3   9  -4   28.00    4.20
  -3   9  -4   24.30    4.10
  -3   9  -4   29.50    4.00
   2  -9   4   15.70    2.60
   2  -9   4   19.10    3.10
   2  -9   4   21.30    2.90
   2  -9   4   13.70    3.70
   2  -9   4   17.80    1.60
   2  -9   4   13.60    3.70
  -2   9  -4   16.80    2.90
  -2   9  -4   13.00    1.90
  -2   9  -4   11.80    2.50
  -2   9  -4   13.90    3.90
  -2   9  -4   12.60    3.10
  -2   9  -4   11.20    2.80
   1  -9   4   99.59    5.40
   1  -9   4   96.49    6.30
   1  -9   4   96.49    6.80
  -1   9  -4   94.99    4.70
  -1   9  -4   90.89    5.20
  -1   9  -4  101.59    5.30
  -1   9  -4  103.69    5.70
  -1   9  -4   89.19    6.60
  -1   9  -4   97.09    6.10
   0  -9   4  367.46   10.90
   0  -9   4  336.57   12.10
   0  -9   4  362.76   12.70
   0   9  -4  364.46   10.90
   0   9  -4  351.56   12.80
   0   9  -4  355.76   10.80
   0   9  -4  371.46   12.30
   0   9  -4  356.26   10.60
   0   9  -4  349.07   11.10
  -1  -9   4  154.08    7.90
  -1  -9   4  162.68    6.80
  -1  -9   4  154.08    7.40
   1   9  -4  153.68    7.60
   1   9  -4  154.28    6.90
   1   9  -4  169.48    7.10
   1   9  -4  150.28    6.60
   1   9  -4  162.78    6.80
   1   9  -4  154.48    7.50
  -2  -9   4    5.30    2.30
  -2  -9   4    4.50    2.10
  -2  -9   4    7.80    3.00
  -2  -9   4    7.10    2.30
  -2  -9   4    7.30    2.30
   2   9  -4    1.80    1.80
   2   9  -4    8.30    3.00
   2   9  -4    3.10    2.20
   2   9  -4    5.50    2.40
   2   9  -4    8.20    2.20
   2   9  -4    5.90    2.50
  -3  -9   4   52.09    6.10
  -3  -9   4   47.40    4.30
  -3  -9   4   59.39    5.40
  -3  -9   4   45.90    5.10
  -3  -9   4   47.90    4.90
  -3  -9   4   51.99    5.10
  -3  -9   4   48.50    4.00
   3   9  -4   59.29    5.30
   3   9  -4   45.90    7.70
   3   9  -4   50.49    4.50
   3   9  -4   44.90    5.20
  -4  -9   4    7.70    1.80
  -4  -9   4    5.50    3.10
  -4  -9   4    6.30    3.40
   4   9  -4    3.60    1.60
   4   9  -4    4.50    4.40
   4   9  -4    6.80    1.50
   4   9  -4   15.40    3.50
   4   9  -4    3.70    2.50
   5  -8   4   35.90    4.30
   5  -8   4   31.00    4.40
   5  -8   4   33.00    4.10
  -5   8  -4   37.10    4.50
  -5   8  -4   31.90    4.60
  -5   8  -4   42.90    6.30
  -5   8  -4   36.50    4.60
  -5   8  -4   37.60    5.10
  -5   8  -4   31.90    4.20
   4  -8   4    4.70    2.10
   4  -8   4    2.70    2.60
   4  -8   4    5.10    2.50
   4  -8   4    4.60    2.30
   4  -8   4    4.10    1.80
  -4   8  -4    3.70    2.00
  -4   8  -4    0.70    2.30
  -4   8  -4    6.80    3.10
  -4   8  -4    5.00    2.70
  -4   8  -4    6.40    2.50
  -4   8  -4    4.50    2.70
   3  -8   4   28.30    3.40
   3  -8   4   34.30    3.80
   3  -8   4   33.90    5.10
   3  -8   4   25.80    2.70
   3  -8   4   29.60    2.30
   3  -8   4   26.50    3.80
  -3   8  -4   24.50    3.80
  -3   8  -4   30.60    4.30
  -3   8  -4   22.00    1.80
  -3   8  -4   26.00    3.90
  -3   8  -4   26.20    3.50
  -3   8  -4   27.40    3.40
  -3   8  -4   30.00    4.80
   2  -8   4  254.17    8.50
   2  -8   4  222.08    9.90
   2  -8   4  254.37   10.40
   2  -8   4  217.68    8.00
   2  -8   4  245.68    8.10
   2  -8   4  242.78    6.60
  -2   8  -4  254.37    8.80
  -2   8  -4  250.57    7.00
  -2   8  -4  267.67    9.80
  -2   8  -4  241.08    8.50
  -2   8  -4  244.08   10.70
  -2   8  -4  254.17    8.50
   1  -8   4   98.39    6.40
   1  -8   4   95.79    4.80
   1  -8   4   89.29    5.30
   1  -8   4   98.69    6.10
   1  -8   4   92.19    4.80
  -1   8  -4   93.99    5.60
  -1   8  -4   90.59    6.80
  -1   8  -4   90.39    5.00
  -1   8  -4   90.99    4.20
  -1   8  -4  100.79    6.40
  -1   8  -4   84.79    4.70
   0  -8   4  110.99    6.40
   0  -8   4  110.49    5.10
   0  -8   4  110.19    5.00
   0   8  -4  106.39    5.10
   0   8  -4  111.19    5.60
   0   8  -4  111.69    5.10
   0   8  -4  108.59    6.40
   0   8  -4  102.89    6.10
   0   8  -4  104.79    5.10
  -1  -8   4   42.80    4.00
  -1  -8   4   44.30    3.50
  -1  -8   4   48.60    3.70
   1   8  -4   42.40    4.10
   1   8  -4   43.20    4.20
   1   8  -4   31.70    5.10
   1   8  -4   44.20    3.80
   1   8  -4   47.80    3.90
   1   8  -4   39.10    3.50
  -2  -8   4   31.50    4.10
  -2  -8   4   25.00    3.30
  -2  -8   4   21.40    2.90
  -2  -8   4   22.60    2.90
   2   8  -4   23.30    3.60
   2   8  -4   30.10    4.10
   2   8  -4   25.40    3.40
   2   8  -4   28.20    3.30
   2   8  -4   24.60    3.30
   2   8  -4   23.70    3.10
  -3  -8   4   63.99    4.70
  -3  -8   4   59.69    6.20
  -3  -8   4   55.39    4.30
  -3  -8   4   53.79    4.90
  -3  -8   4   45.30    4.10
  -3  -8   4   50.49    3.60
  -3  -8   4   51.99    4.90
   3   8  -4   45.60    4.80
   3   8  -4   59.09    4.50
   3   8  -4   50.79    4.20
   3   8  -4   52.69    4.80
   3   8  -4   43.10    4.20
   3   8  -4   51.89    2.70
   3   8  -4   54.59    4.90
  -4  -8   4    3.30    2.20
  -4  -8   4    4.20    2.40
  -4  -8   4    1.40    2.90
  -4  -8   4    4.20    2.00
  -4  -8   4    4.50    1.50
  -4  -8   4    2.80    2.30
   4   8  -4    9.70    2.50
   4   8  -4    5.00    2.40
   4   8  -4    4.50    2.50
   4   8  -4   -1.60    2.10
   4   8  -4    7.80    2.40
   4   8  -4    2.40    2.60
   4   8  -4    3.70    1.50
   4   8  -4    4.10    1.30
  -5  -8   4   12.50    3.00
  -5  -8   4   16.00    1.70
  -5  -8   4    9.60    4.00
   5   8  -4   11.60    2.50
   5   8  -4    7.30    2.80
   5   8  -4   14.70    2.90
   5   8  -4   15.20    3.80
   5   8  -4   16.90    3.30
   5   8  -4   18.60    4.00
   5  -7   4    9.50    3.20
   5  -7   4   17.00    6.00
  -5   7  -4   14.00    3.30
  -5   7  -4    9.80    3.20
  -5   7  -4   17.10    3.50
  -5   7  -4   16.90    3.50
   4  -7   4   25.00    3.90
   4  -7   4   29.40    3.50
   4  -7   4   26.10    3.50
   4  -7   4   22.10    3.20
  -4   7  -4   28.50    4.70
  -4   7  -4   27.60    4.00
  -4   7  -4   31.70    4.30
  -4   7  -4   20.80    5.40
  -4   7  -4   17.90    3.20
  -4   7  -4   29.40    3.70
  -4   7  -4   28.40    4.50
   3  -7   4   14.10    2.30
   3  -7   4   11.40    2.50
   3  -7   4   13.50    1.50
   3  -7   4    6.50    2.00
  -3   7  -4   12.90    2.60
  -3   7  -4   17.20    3.40
  -3   7  -4    8.80    2.50
  -3   7  -4    8.80    2.20
  -3   7  -4   10.10    3.50
  -3   7  -4   13.50    2.80
   2  -7   4   52.79    4.70
   2  -7   4   47.00    2.60
   2  -7   4   42.80    4.20
   2  -7   4   48.30    3.30
   2  -7   4   45.70    3.40
   2  -7   4   38.30    3.30
   2  -7   4   51.69    4.80
  -2   7  -4   44.70    4.60
  -2   7  -4   45.50    3.60
  -2   7  -4   41.70    2.40
  -2   7  -4   38.80    3.40
  -2   7  -4   50.49    6.20
   1  -7   4   23.60    2.60
   1  -7   4   29.40    3.30
   1  -7   4   21.30    2.50
   1  -7   4   21.00    3.50
   1  -7   4   22.30    5.90
   1  -7   4   21.20    1.00
  -1   7  -4   22.20    3.20
  -1   7  -4   23.00    3.80
  -1   7  -4   22.60    2.30
  -1   7  -4   22.80    2.70
  -1   7  -4   20.30    2.80
  -1   7  -4   24.40    2.60
   0  -7   4   15.20    3.10
   0  -7   4   17.20    2.30
   0  -7   4   17.40    2.70
   0  -7   4   13.30    2.40
   0  -7   4    8.60    2.40
   0  -7   4    9.90    3.10
   0   7  -4   10.90    2.20
   0   7  -4   11.80    2.00
   0   7  -4   10.80    2.00
   0   7  -4   16.00    2.30
   0   7  -4   10.40    2.40
   0   7  -4   15.40    2.90
  -1  -7   4  199.38    6.70
  -1  -7   4  199.68    7.90
  -1  -7   4  208.18    8.30
  -1  -7   4  197.08    6.80
  -1  -7   4  202.78    7.50
  -1  -7   4  210.38    7.10
   1   7  -4  203.48    7.60
   1   7  -4  196.88    7.90
   1   7  -4  213.08    7.40
   1   7  -4  207.08    6.90
   1   7  -4  209.18    7.20
   1   7  -4  201.68    6.90
  -2  -7   4  361.06   11.70
  -2  -7   4  363.06   10.40
  -2  -7   4  366.26   10.50
  -2  -7   4  351.36   11.50
  -2  -7   4  357.86   10.80
  -2  -7   4  365.36   10.40
  -2  -7   4  400.26   13.10
   2   7  -4  365.76   10.50
   2   7  -4  359.26    7.80
   2   7  -4  378.86   11.40
   2   7  -4  394.26   13.40
   2   7  -4  385.36   10.70
  -3  -7   4   59.69    4.30
  -3  -7   4   71.69    6.30
  -3  -7   4   64.19    3.70
  -3  -7   4   64.59    4.50
  -3  -7   4   61.89    5.90
   3   7  -4   64.99    5.10
   3   7  -4   68.19    4.40
   3   7  -4   69.19    4.50
   3   7  -4   69.49    5.00
   3   7  -4   67.89    3.30
   3   7  -4   63.39    4.80
   3   7  -4   62.09    4.70
  -4  -7   4   59.99    4.70
  -4  -7   4   55.09    5.20
  -4  -7   4   57.49    4.80
  -4  -7   4   49.80    4.20
  -4  -7   4   54.29    2.90
  -4  -7   4   53.89    6.30
   4   7  -4   53.99    4.40
   4   7  -4   58.39    5.10
   4   7  -4   57.39    4.70
   4   7  -4   50.59    5.00
   4   7  -4   52.29    3.60
   4   7  -4   45.10    2.60
   4   7  -4   60.99    5.10
  -5  -7   4   73.49    6.80
  -5  -7   4   63.89    6.00
  -5  -7   4   49.30    5.10
  -5  -7   4   63.09    5.60
  -5  -7   4   59.29    2.50
  -5  -7   4   61.79    6.90
   5   7  -4   68.09    5.30
   5   7  -4   73.29    5.50
   5   7  -4   65.09    5.80
   5   7  -4   62.79    5.70
   5   7  -4   65.49    5.50
   5   7  -4   61.99    4.50
   5  -6   4   11.30    2.70
   5  -6   4   11.00    2.70
   5  -6   4    4.80    3.00
   5  -6   4    4.90    2.50
  -5   6  -4    8.40    3.60
  -5   6  -4    7.30    3.10
  -5   6  -4    8.00    2.60
  -5   6  -4   13.70    3.00
  -5   6  -4    9.20    2.70
   4  -6   4   27.90    3.50
   4  -6   4   19.90    3.30
   4  -6   4   28.50    3.30
  -4   6  -4   27.30    3.50
  -4   6  -4   23.10    4.20
  -4   6  -4   28.70    3.60
  -4   6  -4   25.50    3.80
  -4   6  -4   28.00    4.00
   3  -6   4   25.70    4.20
   3  -6   4   25.70    1.50
   3  -6   4   28.40    3.10
   3  -6   4   26.60    2.80
   3  -6   4   32.50    3.20
   3  -6   4   25.30    3.50
  -3   6  -4   33.70    4.00
  -3   6  -4   30.10    5.20
  -3   6  -4   33.10    4.40
  -3   6  -4   26.80    3.10
  -3   6  -4   29.00    4.60
  -3   6  -4   30.70    5.80
   2  -6   4   40.70    4.20
   2  -6   4   39.20    3.80
   2  -6   4   45.60    2.80
   2  -6   4   47.00    2.60
   2  -6   4   45.90    4.30
   2  -6   4   44.20    3.10
  -2   6  -4   41.10    4.20
  -2   6  -4   39.60    3.10
  -2   6  -4   44.70    3.80
  -2   6  -4   45.30    3.50
  -2   6  -4   41.80    2.00
  -2   6  -4   42.90    3.30
  -2   6  -4   46.40    3.30
   1  -6   4  440.46   12.80
   1  -6   4  432.16   10.80
   1  -6   4  411.86   12.10
   1  -6   4  416.86    8.90
   1  -6   4  427.66   10.80
   1  -6   4  433.96   11.60
   1  -6   4  428.66   12.70
  -1   6  -4  438.56   11.20
  -1   6  -4  415.66   12.60
  -1   6  -4  426.36   10.80
  -1   6  -4  426.26   10.80
  -1   6  -4  428.36   12.00
  -1   6  -4  420.16   10.00
  -1   6  -4  423.66   12.10
   0  -6   4   29.90    2.50
   0  -6   4   32.70    2.50
   0  -6   4   27.30    3.00
   0  -6   4   30.50    3.40
   0  -6   4   32.80    2.50
   0  -6   4   31.20    3.60
   0  -6   4   30.40    3.00
   0   6  -4   28.40    2.40
   0   6  -4   27.20    3.10
   0   6  -4   35.10    2.60
   0   6  -4   27.30    3.10
   0   6  -4   32.10    2.60
   0   6  -4   29.00    2.90
   0   6  -4   29.90    2.70
  -1  -6   4   17.30    2.20
  -1  -6   4   18.60    2.20
  -1  -6   4   12.80    2.10
  -1  -6   4   12.20    1.80
  -1  -6   4   16.00    3.00
  -1  -6   4   22.80    3.00
  -1  -6   4   12.40    2.50
   1   6  -4   15.60    2.20
   1   6  -4   20.40    2.70
   1   6  -4   15.20    2.00
   1   6  -4   19.70    2.80
   1   6  -4   17.70    2.70
   1   6  -4   16.10    2.10
   1   6  -4   16.20    2.30
   1   6  -4   13.10    2.40
  -2  -6   4  140.29    7.20
  -2  -6   4  133.99    5.00
  -2  -6   4  134.59    6.30
  -2  -6   4  137.29    7.90
  -2  -6   4  136.19    5.50
  -2  -6   4  133.99    6.10
  -2  -6   4  131.89    5.30
   2   6  -4  131.49    5.60
   2   6  -4  148.79    6.50
   2   6  -4  146.99    6.50
   2   6  -4  124.39    5.90
   2   6  -4  136.69    5.40
   2   6  -4  141.59    5.50
  -3  -6   4    6.90    2.30
  -3  -6   4    5.90    2.20
  -3  -6   4    7.10    1.50
  -3  -6   4    7.10    2.10
  -3  -6   4   11.50    2.40
  -3  -6   4    5.90    2.80
  -3  -6   4    7.10    1.90
   3   6  -4    8.40    2.30
   3   6  -4    7.10    2.50
   3   6  -4    9.00    1.60
   3   6  -4    4.40    1.70
   3   6  -4    6.40    1.40
   3   6  -4    4.20    2.10
  -4  -6   4   78.69    5.30
  -4  -6   4   76.79    4.90
  -4  -6   4   69.29    6.20
   4   6  -4   79.79    5.80
   4   6  -4   67.99    5.20
   4   6  -4   69.39    4.80
   4   6  -4   72.69    4.80
   4   6  -4   77.49    4.20
   4   6  -4   61.79    4.80
   4   6  -4   66.59    2.20
  -5  -6   4    3.90    2.30
  -5  -6   4    6.70    3.30
  -5  -6   4    3.70    2.20
  -5  -6   4    2.50    2.60
   5   6  -4    4.00    2.30
   5   6  -4    5.20    2.70
   5   6  -4    6.30    2.80
   5   6  -4    4.50    2.50
   5   6  -4    5.20    2.50
   5   6  -4    3.20    1.80
   6  -5   4    7.20    2.60
   6  -5   4   10.70    3.60
   6  -5   4    9.20    2.80
  -6   5  -4    7.80    3.00
  -6   5  -4    5.00    2.60
  -6   5  -4    6.30    2.70
  -6   5  -4    5.70    2.60
   5  -5   4   72.79    8.30
   5  -5   4   66.39    5.00
   5  -5   4   63.09    5.40
   5  -5   4   73.29    6.50
  -5   5  -4   73.59    6.30
  -5   5  -4   61.19    4.90
  -5   5  -4   62.99    5.00
  -5   5  -4   70.09    5.20
  -5   5  -4   68.19    5.20
   4  -5   4  165.08    6.80
   4  -5   4  149.59    6.70
  -4   5  -4  169.28    7.40
  -4   5  -4  159.28    7.20
  -4   5  -4  164.98    7.00
  -4   5  -4  158.48    8.50
  -4   5  -4  167.48    7.00
   3  -5   4  582.84   15.50
   3  -5   4  584.34   14.20
   3  -5   4  562.74   14.20
   3  -5   4  564.04   14.20
   3  -5   4  561.74   16.60
  -3   5  -4  564.94   14.70
  -3   5  -4  569.94   16.60
  -3   5  -4  582.94   14.50
  -3   5  -4  577.74   17.00
  -3   5  -4  575.04   14.30
   2  -5   4   43.50    3.90
   2  -5   4   42.70    3.70
   2  -5   4   43.30    2.90
   2  -5   4   42.80    2.40
   2  -5   4   41.70    2.50
   2  -5   4   48.30    3.00
   2  -5   4   43.40    3.80
  -2   5  -4   42.30    3.60
  -2   5  -4   45.60    4.10
  -2   5  -4   40.90    3.20
  -2   5  -4   39.40    1.60
  -2   5  -4   38.40    2.80
  -2   5  -4   44.30    3.40
  -2   5  -4   41.80    2.90
   1  -5   4  512.85   13.80
   1  -5   4  508.55   11.90
   1  -5   4  508.85   13.40
   1  -5   4  502.95   12.50
   1  -5   4  494.55   13.70
   1  -5   4  506.95   11.80
   1  -5   4  506.25   10.60
  -1   5  -4  514.65   13.30
  -1   5  -4  525.15   13.30
  -1   5  -4  508.25   11.90
  -1   5  -4  513.75   12.10
  -1   5  -4  511.85   13.80
  -1   5  -4  502.25   11.10
   0  -5   4  638.54   14.20
   0  -5   4  641.44   14.20
   0  -5   4  642.54   15.70
   0  -5   4  641.84   14.40
   0  -5   4  656.73   16.30
   0  -5   4  654.43   15.70
   0  -5   4  707.53   20.70
   0   5  -4  657.83   14.50
   0   5  -4  656.13   14.50
   0   5  -4  645.84   14.30
   0   5  -4  654.03   15.80
   0   5  -4  641.54   15.90
   0   5  -4  631.84   15.70
   0   5  -4  639.74   14.20
  -1  -5   4  288.57    7.60
  -1  -5   4  275.27    8.90
  -1  -5   4  288.37    9.40
  -1  -5   4  282.47    8.70
  -1  -5   4  279.47    7.90
  -1  -5   4  276.67    7.50
  -1  -5   4  275.17    7.60
   1   5  -4  283.57    7.50
   1   5  -4  280.47    8.80
   1   5  -4  280.47    8.40
   1   5  -4  277.07   10.20
   1   5  -4  282.87    7.70
   1   5  -4  280.77    8.00
   1   5  -4  285.37    8.70
  -2  -5   4  112.49    4.50
  -2  -5   4  111.89    5.60
  -2  -5   4  109.69    4.60
  -2  -5   4  121.29    4.70
  -2  -5   4  120.69    6.20
  -2  -5   4  112.69    5.30
  -2  -5   4  111.39    4.00
   2   5  -4  113.69    3.60
   2   5  -4  112.49    5.30
   2   5  -4  110.79    4.50
   2   5  -4  112.29    5.50
   2   5  -4  112.29    4.50
   2   5  -4  111.79    4.50
   2   5  -4  113.59    5.40
   2   5  -4  119.59    4.80
  -3  -5   4    6.20    2.00
  -3  -5   4    5.80    2.40
  -3  -5   4    4.80    1.50
  -3  -5   4    4.60    1.80
  -3  -5   4    6.10    1.80
  -3  -5   4    5.30    1.10
   3   5  -4    8.40    1.60
   3   5  -4    5.30    2.20
   3   5  -4    3.90    2.00
   3   5  -4    5.10    1.20
   3   5  -4    6.20    2.30
   3   5  -4    5.70    1.80
   3   5  -4    5.00    1.70
   3   5  -4    5.50    1.80
  -4  -5   4  137.49    3.70
  -4  -5   4  143.09    6.40
  -4  -5   4  156.88    6.80
  -4  -5   4  150.28    8.10
  -4  -5   4  142.29    3.70
  -4  -5   4  155.18    7.10
   4   5  -4  140.89    6.70
   4   5  -4  160.38    6.70
   4   5  -4  153.18    7.30
   4   5  -4  140.29    5.80
   4   5  -4  159.68    7.50
   4   5  -4  155.98    6.60
  -5  -5   4    1.10    2.00
  -5  -5   4    1.60    2.10
  -5  -5   4    0.60    2.80
  -5  -5   4    3.60    2.40
  -5  -5   4    0.40    1.80
   5   5  -4    5.10    2.00
   5   5  -4    0.80    2.30
   5   5  -4    1.00    2.00
   5   5  -4    4.00    2.40
   5   5  -4    0.10    2.20
   5   5  -4   -0.60    1.60
  -6  -5   4   10.60    3.00
  -6  -5   4    1.60    3.30
  -6  -5   4    5.10    2.70
   6   5  -4    3.70    1.90
   6   5  -4    3.20    2.40
   6   5  -4    4.20    4.40
   6   5  -4    2.60    2.60
   6  -4   4   51.09    1.80
   6  -4   4   46.60    4.70
   6  -4   4   54.79    5.70
   6  -4   4   60.89    5.10
   6  -4   4   53.19    2.40
  -6   4  -4   56.99    7.20
  -6   4  -4   48.90    4.70
  -6   4  -4   55.39    5.80
  -6   4  -4   59.39    5.80
  -6   4  -4   51.29    4.90
   5  -4   4   48.10    7.50
   5  -4   4   39.30    4.20
   5  -4   4   42.10    5.10
   5  -4   4   45.30    5.00
  -5   4  -4   53.09    4.40
  -5   4  -4   42.50    4.10
  -5   4  -4   50.29    4.90
  -5   4  -4   39.00    3.90
  -5   4  -4   46.30    5.30
  -5   4  -4   44.90    4.20
   4  -4   4   33.20    3.60
   4  -4   4   35.80    3.50
   4  -4   4   37.00    3.50
   4  -4   4   37.80    4.60
   4  -4   4   31.40    3.90
  -4   4  -4   34.00    3.60
  -4   4  -4   36.00    3.70
  -4   4  -4   46.20    5.60
  -4   4  -4   30.00    3.30
  -4   4  -4   35.00    3.70
  -4   4  -4   30.10    3.80
   3  -4   4   53.39    6.20
   3  -4   4   41.60    3.80
   3  -4   4   44.90    3.20
   3  -4   4   48.80    3.30
   3  -4   4   50.39    3.30
  -3   4  -4   45.90    4.00
  -3   4  -4   47.00    3.40
  -3   4  -4   48.00    4.40
  -3   4  -4   45.10    3.50
  -3   4  -4   45.30    3.60
  -3   4  -4   45.70    3.20
  -3   4  -4   44.80    3.40
   2  -4   4  330.47   10.40
   2  -4   4  326.87    8.30
   2  -4   4  311.77    9.60
   2  -4   4  308.57    8.30
   2  -4   4  318.37    8.40
  -2   4  -4  304.57    9.40
  -2   4  -4  321.97    8.50
  -2   4  -4  320.97    8.30
  -2   4  -4  329.77   10.40
  -2   4  -4  317.87   11.90
  -2   4  -4  327.77    8.50
   1  -4   4  731.13   17.20
   1  -4   4  728.73   15.20
   1  -4   4  743.43   17.30
   1  -4   4  683.93   15.10
   1  -4   4  708.23   15.80
   1  -4   4  712.53   16.80
   1  -4   4  702.43   14.50
  -1   4  -4  703.93   14.50
  -1   4  -4  693.13   16.60
  -1   4  -4  706.53   16.60
  -1   4  -4  705.03   17.30
  -1   4  -4  720.53   15.40
  -1   4  -4  708.63   17.10
  -1   4  -4  706.83   15.20
  -1   4  -4  719.53   15.20
  -1   4  -4  696.23   14.40
   0  -4   4  171.28    5.90
   0  -4   4  159.58    4.80
   0  -4   4  159.98    5.70
   0  -4   4  179.58    6.40
   0  -4   4  163.98    4.60
   0  -4   4  158.28    4.60
   0  -4   4  165.08    6.00
   0   4  -4  161.68    4.60
   0   4  -4  167.08    4.60
   0   4  -4  156.68    6.00
   0   4  -4  160.28    5.70
   0   4  -4  164.28    6.00
   0   4  -4  162.08    5.90
   0   4  -4  173.08    4.80
   0   4  -4  166.88    5.80
  -1  -4   4  556.44   13.90
  -1  -4   4  535.65   12.30
  -1  -4   4  535.95   13.30
  -1  -4   4  548.65   12.10
  -1  -4   4  545.75   12.20
  -1  -4   4  554.94   12.10
  -1  -4   4  558.34   14.20
   1   4  -4  532.65   13.10
   1   4  -4  541.05   13.30
   1   4  -4  563.94   12.10
   1   4  -4  556.04   13.70
   1   4  -4  547.25   13.70
   1   4  -4  544.95   13.60
   1   4  -4  561.44   12.30
   1   4  -4  540.75   10.90
   1   4  -4  530.75   12.40
   1   4  -4  553.94   12.10
  -2  -4   4    1.70    1.70
  -2  -4   4    0.90    1.20
  -2  -4   4    0.80    1.10
  -2  -4   4    1.20    1.20
  -2  -4   4   -0.90    1.20
  -2  -4   4    0.50    0.70
  -2  -4   4   -0.70    1.70
   2   4  -4   -0.80    1.30
   2   4  -4    0.50    1.10
   2   4  -4    1.90    1.40
   2   4  -4    1.60    1.10
   2   4  -4    0.00    0.90
   2   4  -4    0.90    1.30
   2   4  -4    3.00    1.50
   2   4  -4    0.30    1.00
  -3  -4   4  102.99    2.50
  -3  -4   4  101.59    5.10
  -3  -4   4  113.09    6.20
  -3  -4   4  100.79    4.50
  -3  -4   4   96.79    4.60
  -3  -4   4   96.29    2.40
   3   4  -4   97.89    5.10
   3   4  -4   96.89    3.10
   3   4  -4   97.09    4.20
   3   4  -4   99.59    4.90
   3   4  -4  106.29    5.50
   3   4  -4   99.19    4.50
   3   4  -4   92.89    4.60
   3   4  -4   98.59    5.10
  -4  -4   4   96.69    5.80
  -4  -4   4   93.79    5.30
  -4  -4   4  102.49    5.20
  -4  -4   4  107.69    5.40
  -4  -4   4  100.49    7.70
  -4  -4   4  104.79    5.30
   4   4  -4  100.79    5.30
   4   4  -4  100.69    6.10
   4   4  -4   97.09    5.60
   4   4  -4   96.99    7.60
   4   4  -4  100.39    4.90
  -5  -4   4   15.80    3.10
  -5  -4   4   24.00    3.50
  -5  -4   4   16.60    3.30
  -5  -4   4   18.80    3.00
  -5  -4   4   21.80    4.20
   5   4  -4   19.00    3.80
   5   4  -4   13.30    3.30
   5   4  -4   18.90    3.60
   5   4  -4   17.50    3.10
   5   4  -4   16.30    3.60
   5   4  -4   19.80    3.10
  -6  -4   4   33.30    4.70
  -6  -4   4   33.60    4.40
  -6  -4   4   27.30    3.90
  -6  -4   4   29.20    4.50
  -6  -4   4   39.20    5.60
   6   4  -4   35.90    5.00
   6   4  -4   29.50    4.50
   6   4  -4   30.80    5.00
   6   4  -4   38.00    4.60
   6   4  -4   36.00    5.00
   6  -3   4   44.80    4.40
   6  -3   4   51.39    5.00
   6  -3   4   46.40    4.70
   6  -3   4   46.00    5.60
   6  -3   4   50.39    2.50
  -6   3  -4   50.09    4.80
  -6   3  -4   47.10    4.40
  -6   3  -4   50.69    4.90
  -6   3  -4   46.90    5.20
  -6   3  -4   47.20    5.50
  -6   3  -4   51.39    5.60
   5  -3   4  345.27   11.00
   5  -3   4  339.77   11.90
   5  -3   4  333.97    7.50
  -5   3  -4  332.97   11.00
  -5   3  -4  333.17   11.40
  -5   3  -4  318.77   12.50
  -5   3  -4  340.17   11.50
  -5   3  -4  322.07   10.70
  -5   3  -4  315.77   12.40
   4  -3   4  347.07    7.10
   4  -3   4  333.97   10.90
   4  -3   4  358.76   11.60
   4  -3   4  346.07   10.40
   4  -3   4  368.06   12.60
   4  -3   4  366.06   10.50
   4  -3   4  360.76    7.20
  -4   3  -4  356.06   12.30
  -4   3  -4  366.36   10.90
  -4   3  -4  353.86   10.60
  -4   3  -4  348.97   10.50
  -4   3  -4  351.66   10.50
  -4   3  -4  360.16   10.90
   3  -3   4  144.09    5.40
   3  -3   4  143.19    6.80
   3  -3   4  138.99    5.50
   3  -3   4  154.78    6.50
   3  -3   4  138.19    5.30
  -3   3  -4  140.39    5.40
  -3   3  -4  146.49    6.50
  -3   3  -4  146.49    5.70
  -3   3  -4  142.29    5.60
  -3   3  -4  142.69    5.40
  -3   3  -4  141.59    5.60
  -3   3  -4  139.59    6.70
   2  -3   4  207.98    6.00
   2  -3   4  214.98    7.20
   2  -3   4  205.38    6.10
   2  -3   4  197.98    5.20
   2  -3   4  202.18    7.50
   2  -3   4  207.88    5.90
  -2   3  -4  210.18    7.50
  -2   3  -4  204.38    7.60
  -2   3  -4  198.38    5.90
  -2   3  -4  204.48    6.10
  -2   3  -4  188.68    7.80
  -2   3  -4  199.38    6.90
  -2   3  -4  211.68    6.50
  -2   3  -4  207.58    6.20
   1  -3   4  821.72   16.80
   1  -3   4  807.02   18.00
   1  -3   4  754.42   17.70
   1  -3   4  782.32   18.10
   1  -3   4  781.42   16.00
   1  -3   4  784.32   16.80
   1  -3   4  770.32   16.00
  -1   3  -4  790.92   16.20
  -1   3  -4  768.62   18.20
  -1   3  -4  794.62   16.10
  -1   3  -4  751.32   17.90
  -1   3  -4  798.12   16.10
  -1   3  -4  796.92   17.50
  -1   3  -4  773.02   16.00
  -1   3  -4  765.52   17.60
  -1   3  -4  770.32   15.30
   0  -3   4  618.44   14.10
   0  -3   4  598.44   12.60
   0  -3   4  623.14   14.10
   0  -3   4  631.74   14.60
   0  -3   4  608.54   12.70
   0  -3   4  614.74   14.60
   0  -3   4  619.84   14.70
   0   3  -4  628.64   12.80
   0   3  -4  616.04   12.30
   0   3  -4  627.64   12.70
   0   3  -4  632.34   14.60
   0   3  -4  611.24   12.60
   0   3  -4  621.24   14.70
   0   3  -4  622.44   14.10
   0   3  -4  652.63   14.30
   0   3  -4  631.74   14.60
  -1  -3   4   17.80    2.10
  -1  -3   4   16.10    1.50
  -1  -3   4   17.70    1.70
  -1  -3   4   18.50    2.40
  -1  -3   4   15.60    1.50
  -1  -3   4   17.30    2.50
   1   3  -4   14.80    1.90
   1   3  -4   15.70    1.90
   1   3  -4   15.40    1.50
   1   3  -4   18.40    2.40
   1   3  -4   17.60    2.20
   1   3  -4   18.00    1.60
   1   3  -4   12.40    1.30
   1   3  -4   17.90    2.20
   1   3  -4   15.40    1.60
  -2  -3   4  409.06   10.00
  -2  -3   4  421.86   12.00
  -2  -3   4  424.56   10.20
  -2  -3   4  429.86   11.50
  -2  -3   4  436.56   10.80
  -2  -3   4  425.16   10.00
   2   3  -4  424.66   10.90
   2   3  -4  409.76   10.00
   2   3  -4  409.76   10.10
   2   3  -4  427.36   11.40
   2   3  -4  415.66   10.20
   2   3  -4  437.36   11.40
   2   3  -4  411.36    9.80
   2   3  -4  422.16    9.70
  -3  -3   4  387.56   10.20
  -3  -3   4  382.26   10.10
  -3  -3   4  397.96   11.30
  -3  -3   4  379.76   11.80
  -3  -3   4  369.56   10.30
  -3  -3   4  402.36   10.80
   3   3  -4  372.56   10.10
   3   3  -4  392.26   10.30
   3   3  -4  374.36   11.20
   3   3  -4  392.96   10.80
   3   3  -4  384.36   10.50
   3   3  -4  368.36   10.00
   3   3  -4  379.16   11.30
  -4  -3   4   16.20    3.20
  -4  -3   4   20.10    3.00
  -4  -3   4   23.20    3.50
  -4  -3   4   20.50    2.70
  -4  -3   4   22.40    2.90
  -4  -3   4   18.90    3.10
   4   3  -4   18.40    2.70
   4   3  -4   21.80    2.90
   4   3  -4   22.90    3.30
   4   3  -4   16.30    2.60
   4   3  -4   21.30    3.40
   4   3  -4   21.90    3.10
  -5  -3   4   47.00    5.50
  -5  -3   4   48.30    4.30
  -5  -3   4   42.10    4.30
  -5  -3   4   43.80    4.20
   5   3  -4   46.20    4.70
   5   3  -4   49.30    4.30
   5   3  -4   43.10    4.20
   5   3  -4   44.70    4.20
   5   3  -4   49.50    5.80
  -6  -3   4    0.80    2.50
  -6  -3   4    7.40    2.30
  -6  -3   4    6.10    2.70
  -6  -3   4    9.30    2.70
  -6  -3   4    9.40    3.30
  -6  -3   4    7.50    2.70
   6   3  -4    6.60    2.70
   6   3  -4    6.90    2.90
   6   3  -4    7.00    3.00
   6   3  -4    6.00    2.70
   6   3  -4    2.20    2.60
   6  -2   4   28.80    2.40
   6  -2   4   35.80    4.50
   6  -2   4   38.70    4.80
   6  -2   4   35.60    4.20
   6  -2   4   36.90    5.10
   6  -2   4   29.30    2.40
  -6   2  -4   34.40    4.40
  -6   2  -4   29.80    4.50
  -6   2  -4   45.80    4.90
  -6   2  -4   31.10    4.20
  -6   2  -4   37.30    4.80
  -6   2  -4   33.20    5.30
  -6   2  -4   39.10    4.30
   5  -2   4   45.80    4.80
   5  -2   4   43.80    4.20
   5  -2   4   44.40    2.40
  -5   2  -4   48.60    4.00
  -5   2  -4   42.90    4.80
  -5   2  -4   45.00    4.60
  -5   2  -4   42.30    4.10
  -5   2  -4   50.09    4.40
   4  -2   4    8.70    1.20
   4  -2   4    8.70    2.70
   4  -2   4    8.20    1.00
   4  -2   4    5.70    1.90
   4  -2   4    9.00    2.10
   4  -2   4    8.00    2.10
  -4   2  -4    8.10    2.30
  -4   2  -4    7.50    2.20
  -4   2  -4   11.00    2.50
  -4   2  -4    5.30    2.50
  -4   2  -4    9.20    2.20
  -4   2  -4    5.40    1.90
  -4   2  -4    9.80    2.10
   3  -2   4  302.37    8.90
   3  -2   4  300.67    8.50
   3  -2   4  303.87   10.20
   3  -2   4  308.97    9.70
   3  -2   4  311.87    6.10
   3  -2   4  312.87    6.10
   3  -2   4  293.87    8.40
  -3   2  -4  312.57    9.00
  -3   2  -4  308.07   10.20
  -3   2  -4  303.97    9.70
  -3   2  -4  299.97    6.40
  -3   2  -4  306.67    8.60
  -3   2  -4  301.17    8.60
  -3   2  -4  301.37    8.40
  -3   2  -4  297.17    8.60
   2  -2   4  119.79    5.60
   2  -2   4  114.99    4.00
   2  -2   4  106.79    3.90
   2  -2   4  110.39    4.30
   2  -2   4  114.99    5.30
  -2   2  -4  110.59    4.00
  -2   2  -4  111.29    3.40
  -2   2  -4  107.09    4.30
  -2   2  -4  117.59    4.20
  -2   2  -4  120.09    5.30
  -2   2  -4  115.59    4.00
  -2   2  -4  112.29    5.30
  -2   2  -4  110.29    4.10
   1  -2   4  114.59    3.20
   1  -2   4  109.79    3.90
   1  -2   4  116.39    4.40
   1  -2   4  119.09    4.80
   1  -2   4  112.69    4.50
   1  -2   4  116.09    3.70
   1  -2   4  114.59    4.60
  -1   2  -4  101.89    4.40
  -1   2  -4  113.29    4.80
  -1   2  -4  114.09    3.40
  -1   2  -4  111.79    3.20
  -1   2  -4  111.19    2.70
  -1   2  -4  109.89    4.70
  -1   2  -4  111.29    3.60
  -1   2  -4  113.19    3.20
  -1   2  -4  107.49    4.40
   0  -2   4  743.23   16.10
   0  -2   4  711.93   15.60
   0  -2   4  715.33   16.20
   0  -2   4  733.83   16.10
   0  -2   4  732.13   16.10
   0  -2   4  727.83   13.90
   0  -2   4  722.93   13.80
   0   2  -4  705.93   15.80
   0   2  -4  717.63   15.50
   0   2  -4  713.23   15.90
   0   2  -4  742.43   13.90
   0   2  -4  713.23   13.90
   0   2  -4  707.63   14.50
   0   2  -4  720.83   15.60
   0   2  -4  721.33   13.90
   0   2  -4  705.63   16.10
   0   2  -4  710.03   16.00
  -1  -2   4 1419.26   29.30
  -1  -2   4 1379.56   27.90
  -1  -2   4 1354.26   28.80
  -1  -2   4 1370.16   26.80
  -1  -2   4 1365.26   26.90
   1   2  -4 1392.36   28.50
   1   2  -4 1404.56   26.90
   1   2  -4 1412.76   27.00
   1   2  -4 1405.56   26.90
   1   2  -4 1379.26   26.80
   1   2  -4 1357.06   28.90
   1   2  -4 1390.06   28.80
   1   2  -4 1366.46   27.90
   1   2  -4 1383.66   28.50
   1   2  -4 1486.45   29.30
  -2  -2   4  184.18    5.70
  -2  -2   4  180.88    6.30
  -2  -2   4  185.58    5.30
  -2  -2   4  179.38    5.30
  -2  -2   4  182.28    5.50
  -2  -2   4  189.78    8.20
   2   2  -4  188.38    6.40
   2   2  -4  179.08    4.90
   2   2  -4  183.28    5.30
   2   2  -4  172.08    5.40
   2   2  -4  187.18    5.80
   2   2  -4  185.68    5.30
   2   2  -4  172.98    6.20
   2   2  -4  183.48    5.50
  -3  -2   4    6.90    1.70
  -3  -2   4   10.80    1.90
  -3  -2   4    7.20    1.90
  -3  -2   4    8.90    2.10
  -3  -2   4    7.00    2.10
   3   2  -4    9.20    1.80
   3   2  -4    8.40    1.70
   3   2  -4    7.70    3.50
   3   2  -4   11.10    2.20
   3   2  -4    8.10    1.70
   3   2  -4   10.50    1.90
   3   2  -4    7.10    1.70
  -4  -2   4  192.28    7.20
  -4  -2   4  193.48    7.30
  -4  -2   4  197.68    7.80
  -4  -2   4  195.28    7.00
  -4  -2   4  192.68    8.10
  -4  -2   4  203.88    7.20
   4   2  -4  184.68    7.20
   4   2  -4  202.58    7.30
   4   2  -4  184.28    7.80
   4   2  -4  191.78    7.00
   4   2  -4  191.28    7.30
   4   2  -4  193.98    7.20
  -5  -2   4  213.18    8.30
  -5  -2   4  204.38    8.10
  -5  -2   4  210.98    9.00
  -5  -2   4  218.58    8.60
  -5  -2   4  198.68    5.40
   5   2  -4  205.28    8.30
   5   2  -4  201.68    8.90
   5   2  -4  214.48    8.20
   5   2  -4  203.78    8.20
   5   2  -4  237.68    9.00
  -6  -2   4  105.49    6.80
  -6  -2   4  105.59    6.60
  -6  -2   4  102.89    6.30
  -6  -2   4  101.59    3.80
  -6  -2   4  121.49   10.90
  -6  -2   4  108.89    7.00
   6   2  -4  122.69   10.60
   6   2  -4  101.89    6.40
   6   2  -4  109.99    6.40
   6   2  -4   99.89    6.80
   6  -1   4    9.40    2.50
   6  -1   4   14.40    3.70
   6  -1   4   15.50    3.30
   6  -1   4   11.80    3.10
   6  -1   4   14.00    2.00
   6  -1   4   10.10    2.70
  -6   1  -4   16.20    3.50
  -6   1  -4   16.20    3.30
  -6   1  -4   13.20    2.90
  -6   1  -4   10.60    3.50
  -6   1  -4   11.20    3.50
  -6   1  -4   14.90    3.00
  -6   1  -4   11.20    2.80
   5  -1   4   44.90    3.70
   5  -1   4   46.90    2.80
   5  -1   4   48.40    4.10
  -5   1  -4   42.90    1.80
  -5   1  -4   39.10    3.50
  -5   1  -4   37.20    4.30
  -5   1  -4   39.60    4.10
  -5   1  -4   42.20    4.10
  -5   1  -4   37.90    1.70
  -5   1  -4   43.80    4.90
  -5   1  -4   40.70    3.80
   4  -1   4  268.87    8.10
   4  -1   4  267.87    6.80
   4  -1   4  272.47    9.10
   4  -1   4  259.37    8.50
   4  -1   4  255.67    8.50
  -4   1  -4  271.37    8.90
  -4   1  -4  260.57    9.00
  -4   1  -4  275.67    8.80
  -4   1  -4  276.97    8.80
  -4   1  -4  258.77   10.00
  -4   1  -4  270.77    8.10
   3  -1   4  326.17    9.00
   3  -1   4  344.87   10.40
   3  -1   4  331.87    9.10
   3  -1   4  335.37    9.30
   3  -1   4  345.77    9.70
   3  -1   4  338.67    7.50
  -3   1  -4  341.07    9.20
  -3   1  -4  344.37   10.30
  -3   1  -4  340.77    9.20
  -3   1  -4  353.06    9.80
  -3   1  -4  347.87    9.50
  -3   1  -4  333.27    8.70
  -3   1  -4  337.27    7.90
  -3   1  -4  342.47   10.80
   2  -1   4 1152.08   22.90
   2  -1   4 1116.49   26.00
   2  -1   4 1095.39   23.60
   2  -1   4 1095.79   21.40
   2  -1   4 1189.58   22.90
   2  -1   4 1156.98   24.80
  -2   1  -4 1126.69   22.90
  -2   1  -4 1107.59   24.60
  -2   1  -4 1132.89   22.60
  -2   1  -4 1078.59   22.60
  -2   1  -4 1092.09   24.80
  -2   1  -4 1161.98   23.10
  -2   1  -4 1130.89   23.70
  -2   1  -4 1105.19   22.90
   1  -1   4  383.56    7.80
   1  -1   4  360.76   10.00
   1  -1   4  379.86    9.00
   1  -1   4  392.36    9.00
   1  -1   4  383.56    9.20
   1  -1   4  373.06    8.00
   1  -1   4  375.46    9.60
  -1   1  -4  375.16    8.90
  -1   1  -4  381.86    8.10
  -1   1  -4  380.76    9.90
  -1   1  -4  373.16    7.80
  -1   1  -4  360.36    9.70
  -1   1  -4  374.86   10.00
  -1   1  -4  375.26    8.00
  -1   1  -4  375.46    9.50
  -1   1  -4  375.56    8.00
   0  -1   4  447.46   10.80
   0  -1   4  444.86   10.50
   0  -1   4  447.26   10.90
   0  -1   4  456.85   10.60
   0   1  -4  439.06    9.70
   0   1  -4  446.66   10.60
   0   1  -4  446.96   10.30
   0   1  -4  435.56    9.80
   0   1  -4  453.05   10.90
   0   1  -4  445.96    9.90
   0   1  -4  448.96    9.80
   0   1  -4  423.26   10.30
   0   1  -4  448.16   10.50
  -1  -1   4 2060.49   39.10
  -1  -1   4 2058.99   41.10
  -1  -1   4 2132.89   40.60
  -1  -1   4 2046.60   40.40
  -1  -1   4 2086.89   39.20
  -1  -1   4 2149.78   41.60
   1   1  -4 2029.60   39.10
   1   1  -4 2034.00   40.50
   1   1  -4 2031.10   39.70
   1   1  -4 2016.10   40.40
   1   1  -4 2055.89   39.10
   1   1  -4 2069.69   41.30
   1   1  -4 2022.20   39.20
   1   1  -4 2115.09   41.00
  -2  -1   4  361.96    8.50
  -2  -1   4  357.36    8.50
  -2  -1   4  340.57    9.40
  -2  -1   4  351.06   10.00
  -2  -1   4  354.86    8.40
  -2  -1   4  344.17    8.00
  -2  -1   4  344.57    8.50
   2   1  -4  349.77    8.50
   2   1  -4  348.17    9.40
   2   1  -4  347.47    8.40
   2   1  -4  328.67    9.60
   2   1  -4  339.57    8.40
   2   1  -4  345.07    9.60
   2   1  -4  349.77    8.60
  -3  -1   4  127.99    5.80
  -3  -1   4  124.89    4.70
  -3  -1   4  126.09    5.00
  -3  -1   4  121.89    3.10
  -3  -1   4  123.79    4.80
  -3  -1   4  120.59    5.40
   3   1  -4  130.29    5.20
   3   1  -4  124.19    5.10
   3   1  -4  132.99    5.80
   3   1  -4  124.19    4.80
   3   1  -4  129.29    4.90
   3   1  -4  124.39    5.50
   3   1  -4  122.89    4.80
  -4  -1   4   19.50    2.60
  -4  -1   4   28.30    3.00
  -4  -1   4   19.20    2.90
  -4  -1   4   25.20    3.20
  -4  -1   4   23.90    3.20
  -4  -1   4   29.20    3.00
   4   1  -4   21.80    2.80
   4   1  -4   22.80    3.20
   4   1  -4   18.60    2.60
   4   1  -4   20.70    3.10
  -5  -1   4  179.48    7.50
  -5  -1   4  189.88    7.40
  -5  -1   4  186.78    8.20
  -5  -1   4  174.08    7.70
  -5  -1   4  188.08    8.50
  -5  -1   4  179.48    5.60
   5   1  -4  179.88    7.50
   5   1  -4  175.98    8.10
   5   1  -4  187.88    8.00
   5   1  -4  176.68    7.70
  -6  -1   4   15.50    3.20
  -6  -1   4    2.90    2.70
  -6  -1   4   10.20    2.00
  -6  -1   4   16.30    3.90
  -6  -1   4    8.90    2.80
  -6  -1   4    9.80    2.50
   6   1  -4    5.80    3.00
   6   1  -4   12.10    2.90
   6   1  -4   10.90    2.80
   6   0   4   13.40    3.10
   6   0   4   18.60    3.30
   6   0   4   12.70    2.60
   6   0   4   13.20    3.10
   6   0   4   12.90    2.40
  -6   0  -4   15.00    3.40
  -6   0  -4    9.60    2.70
  -6   0  -4   12.90    2.60
  -6   0  -4   14.60    3.50
  -6   0  -4   15.10    1.90
  -6   0  -4   10.80    3.00
  -6   0  -4   13.60    2.80
  -6   0  -4   14.90    3.70
   5   0   4   -0.60    1.40
   5   0   4    3.90    1.90
   5   0   4    0.50    1.20
   5   0   4    9.60    3.10
   5   0   4   -2.00    1.70
  -5   0  -4   -1.30    2.30
  -5   0  -4   -0.90    1.50
  -5   0  -4   -0.30    1.90
  -5   0  -4    1.00    1.70
  -5   0  -4   -0.60    2.20
  -5   0  -4   -0.70    2.10
  -5   0  -4    0.80    1.40
   4   0   4  573.64   15.00
   4   0   4  575.54   14.70
   4   0   4  571.54   13.80
   4   0   4  575.44   15.30
   4   0   4  596.64   14.80
   4   0   4  596.54   13.20
  -4   0  -4  582.04   14.90
  -4   0  -4  571.84   14.70
  -4   0  -4  589.14   15.40
  -4   0  -4  563.54   16.30
  -4   0  -4  590.54   13.90
  -4   0  -4  573.24   15.10
  -4   0  -4  576.04   15.20
   3   0   4   -0.30    1.30
   3   0   4   -0.80    1.10
   3   0   4   -0.50    1.20
   3   0   4    0.10    1.40
   3   0   4    0.70    0.90
   3   0   4   -0.60    1.70
   3   0   4   -0.20    0.90
  -3   0  -4    1.60    1.30
  -3   0  -4    1.20    1.50
  -3   0  -4   -2.10    1.50
  -3   0  -4   -0.50    1.30
  -3   0  -4    0.50    1.60
  -3   0  -4    0.00    0.90
   2   0   4  130.49    3.70
   2   0   4  130.99    4.10
   2   0   4  130.99    4.30
   2   0   4  128.19    4.30
   2   0   4  135.39    4.90
   2   0   4  127.29    5.30
  -2   0  -4  127.99    5.50
  -2   0  -4  127.09    4.50
  -2   0  -4  128.59    4.30
  -2   0  -4  119.39    5.10
  -2   0  -4  125.79    4.80
  -2   0  -4  128.29    4.30
  -2   0  -4  126.09    3.60
   1   0   4    0.70    1.00
   1   0   4    0.70    0.70
   1   0   4   -1.10    1.10
   1   0   4    0.10    1.40
   1   0   4    0.70    0.90
   1   0   4    0.40    0.70
   1   0   4    1.40    1.20
   1   0   4    0.00    0.70
  -1   0  -4    1.00    0.70
  -1   0  -4    0.10    1.30
  -1   0  -4    1.40    1.30
  -1   0  -4    1.30    0.70
  -1   0  -4    0.60    0.90
  -1   0  -4   -0.20    0.80
  -1   0  -4   -0.30    1.00
  -1   0  -4    0.20    0.70
   0   0   4 3036.10   58.59
   0   0  -4 2971.00   58.49
   0   0  -4 3076.09   58.79
  -1   0   4    0.30    0.60
  -1   0   4    0.90    1.40
  -1   0   4    0.50    0.90
  -1   0   4   -1.30    1.00
  -1   0   4   -0.40    1.00
  -1   0   4    0.50    0.70
  -1   0   4    0.70    0.60
   1   0  -4    0.60    0.90
   1   0  -4   -0.60    1.20
   1   0  -4    2.40    1.50
   1   0  -4    0.40    0.70
   1   0  -4   -0.20    0.70
   1   0  -4   -0.50    0.60
   1   0  -4    3.00    1.40
   1   0  -4    0.20    1.10
  -2   0   4 4391.86   83.59
  -2   0   4 4366.56   82.69
  -2   0   4 4353.76   82.39
   2   0  -4 4312.57   83.59
   2   0  -4 4309.87   83.89
  -3   0   4   -1.50    1.20
  -3   0   4    1.60    1.50
  -3   0   4    1.00    1.40
  -3   0   4    0.40    0.80
  -3   0   4    1.40    1.30
  -3   0   4   -0.40    1.00
  -3   0   4   -0.50    1.20
  -3   0   4    1.00    0.80
   3   0  -4   -1.30    1.10
   3   0  -4    1.10    1.30
   3   0  -4    1.30    1.60
   3   0  -4    0.40    1.20
   3   0  -4    0.50    0.80
   3   0  -4    1.50    1.30
  -4   0   4   82.89    4.90
  -4   0   4   85.09    5.60
  -4   0   4   86.69    4.60
  -4   0   4   78.79    2.50
  -4   0   4   77.89    4.90
  -4   0   4   78.59    4.10
  -4   0   4   85.29    4.40
  -4   0   4   79.29    3.50
   4   0  -4   76.59    4.50
   4   0  -4   93.79    5.90
   4   0  -4   75.69    3.30
   4   0  -4   87.99    5.30
   4   0  -4   76.69    4.40
  -5   0   4    2.90    3.10
  -5   0   4    5.00    2.10
  -5   0   4    3.90    1.90
  -5   0   4    4.70    1.80
  -5   0   4    4.80    2.20
   5   0  -4    2.50    2.00
  -6   0   4   75.29    5.90
  -6   0   4   70.19    5.30
  -6   0   4   61.99    4.10
  -6   0   4   52.49    4.50
  -6   0   4   53.79    8.20
  -6   0   4   68.79    5.50
   6   0  -4   69.29    5.40
   6   0  -4   58.09    5.00
   6   0  -4   73.19    5.80
   6   0  -4   63.29    5.00
   6   0  -4   63.79    5.80
   6   1   4   11.40    3.50
   6   1   4   14.90    3.30
   6   1   4   11.50    3.10
   6   1   4   10.70    2.30
   6   1   4   11.10    2.40
   6   1   4   14.50    2.90
  -6  -1  -4   12.70    2.60
  -6  -1  -4   10.60    3.00
  -6  -1  -4   10.70    3.40
  -6  -1  -4    9.20    2.80
  -6  -1  -4   14.90    2.90
  -6  -1  -4   13.20    3.20
  -6  -1  -4    8.00    2.60
   5   1   4   40.70    3.30
   5   1   4   47.00    3.50
   5   1   4   44.80    4.20
   5   1   4   47.30    4.40
  -5  -1  -4   41.40    4.30
  -5  -1  -4   42.70    3.40
  -5  -1  -4   47.70    4.40
  -5  -1  -4   49.50    6.60
  -5  -1  -4   40.00    4.20
  -5  -1  -4   39.50    4.00
  -5  -1  -4   44.80    3.80
   4   1   4  272.57    7.70
   4   1   4  278.77    8.90
   4   1   4  272.87    7.70
   4   1   4  271.57    9.00
   4   1   4  265.27    9.20
   4   1   4  258.27    9.10
   4   1   4  264.37    8.60
  -4  -1  -4  274.27    8.90
  -4  -1  -4  268.67    9.00
  -4  -1  -4  259.57    8.60
  -4  -1  -4  253.37    9.80
  -4  -1  -4  263.77    9.20
  -4  -1  -4  271.27    9.20
  -4  -1  -4  265.57    8.80
  -4  -1  -4  268.97    7.70
   3   1   4  349.77   10.10
   3   1   4  353.36    9.50
   3   1   4  345.97    9.70
   3   1   4  353.76    8.70
   3   1   4  349.27    8.30
   3   1   4  357.36    9.60
  -3  -1  -4  338.27   10.00
  -3  -1  -4  356.76   10.10
  -3  -1  -4  337.57    8.30
  -3  -1  -4  352.76   11.00
  -3  -1  -4  338.57   10.00
  -3  -1  -4  344.57    9.50
  -3  -1  -4  335.47    9.40
  -3  -1  -4  347.47    9.70
   2   1   4 1311.17   25.50
   2   1   4 1262.87   26.90
   2   1   4 1284.77   26.30
   2   1   4 1270.07   25.60
   2   1   4 1167.88   23.80
   2   1   4 1194.78   24.20
   2   1   4 1186.08   24.90
   2   1   4 1249.88   25.40
  -2  -1  -4 1111.19   24.70
  -2  -1  -4 1330.57   25.50
  -2  -1  -4 1240.08   26.20
  -2  -1  -4 1288.37   26.80
  -2  -1  -4 1176.28   25.50
  -2  -1  -4 1320.37   23.90
  -2  -1  -4 1279.97   25.40
   1   1   4  374.46    8.50
   1   1   4  378.76    8.20
   1   1   4  375.66   10.10
   1   1   4  375.46    8.50
   1   1   4  381.16    9.40
   1   1   4  365.66    8.70
  -1  -1  -4  387.86    8.20
  -1  -1  -4  386.36   10.10
  -1  -1  -4  371.46    8.70
  -1  -1  -4  388.66    9.40
  -1  -1  -4  382.16    9.20
  -1  -1  -4  393.56    8.50
  -1  -1  -4  371.26    8.80
   0   1   4  432.36    9.30
   0   1   4  434.16   10.00
   0   1   4  438.46    9.20
   0   1   4  435.76   10.40
   0   1   4  440.26    9.20
   0   1   4  448.06   11.00
   0   1   4  417.26    9.10
   0  -1  -4  433.66    9.20
   0  -1  -4  444.96    9.20
   0  -1  -4  443.16   10.50
   0  -1  -4  451.05    9.90
   0  -1  -4  431.66    9.30
   0  -1  -4  450.25   10.00
   0  -1  -4  438.16    9.20
   0  -1  -4  460.25   10.90
  -1   1   4 2038.50   39.80
  -1   1   4 2088.99   40.50
  -1   1   4 2083.69   40.70
  -1   1   4 2103.39   41.10
  -1   1   4 2079.89   41.60
   1  -1  -4 2097.49   40.80
   1  -1  -4 2133.49   39.90
   1  -1  -4 2025.70   39.90
   1  -1  -4 2103.59   40.50
   1  -1  -4 2042.20   39.60
   1  -1  -4 2023.40   41.30
  -2   1   4  339.57    8.50
  -2   1   4  338.97    7.50
  -2   1   4  357.76    9.30
  -2   1   4  328.47    8.50
  -2   1   4  333.67    9.50
  -2   1   4  335.47    8.40
   2  -1  -4  335.17    8.40
   2  -1  -4  341.97    9.20
   2  -1  -4  332.47    8.40
   2  -1  -4  322.27    9.20
   2  -1  -4  369.36    8.70
   2  -1  -4  343.67    9.10
  -3   1   4  125.39    5.50
  -3   1   4  127.19    4.90
  -3   1   4  121.59    4.90
  -3   1   4  116.09    5.10
  -3   1   4  124.99    4.30
  -3   1   4  125.49    4.40
   3  -1  -4  121.79    4.90
   3  -1  -4  118.69    5.10
   3  -1  -4  129.19    5.00
   3  -1  -4  123.39    4.40
   3  -1  -4  123.09    5.20
   3  -1  -4  124.09    5.50
  -4   1   4   10.40    2.20
  -4   1   4   10.70    2.80
  -4   1   4    9.90    2.10
  -4   1   4   10.70    2.00
  -4   1   4   10.10    1.90
  -4   1   4    9.20    2.20
  -4   1   4    9.90    2.40
   4  -1  -4   11.50    2.60
   4  -1  -4    7.30    2.40
   4  -1  -4   11.60    2.30
   4  -1  -4    9.80    2.10
  -5   1   4  179.68    7.60
  -5   1   4  191.58    7.20
  -5   1   4  181.48    7.90
  -5   1   4  180.58    6.90
  -5   1   4  197.18    7.80
   5  -1  -4  190.18    8.00
   5  -1  -4  181.08    7.60
   5  -1  -4  187.68    7.90
   5  -1  -4  194.48    6.80
   5  -1  -4  185.68    8.20
   5  -1  -4  192.58    8.60
  -6   1   4   11.60    2.90
  -6   1   4    6.00    2.60
  -6   1   4    7.60    2.50
  -6   1   4   10.20    3.30
  -6   1   4   15.70    3.40
  -6   1   4   11.10    2.70
  -6   1   4    7.80    2.40
   6  -1  -4   18.10    3.80
   6  -1  -4   13.00    3.00
   6  -1  -4   10.90    2.70
   6  -1  -4   13.60    3.50
   6  -1  -4    6.60    2.50
   6   2   4   38.70    5.00
   6   2   4   34.70    3.60
   6   2   4   36.20    4.50
   6   2   4   31.50    4.60
   6   2   4   32.50    3.40
   6   2   4   43.00    5.00
  -6  -2  -4   32.00    4.40
  -6  -2  -4   40.60    4.90
  -6  -2  -4   33.10    4.90
  -6  -2  -4   32.50    4.80
  -6  -2  -4   35.40    3.70
  -6  -2  -4   37.80    4.90
  -6  -2  -4   43.10    4.70
   5   2   4   48.00    4.00
   5   2   4   52.69    5.00
   5   2   4   49.90    3.80
   5   2   4   41.10    4.10
   5   2   4   39.60    3.30
  -5  -2  -4   45.50    4.30
  -5  -2  -4   41.20    4.40
  -5  -2  -4   39.50    3.30
  -5  -2  -4   45.50    4.50
  -5  -2  -4   44.40    4.60
  -5  -2  -4   43.30    5.00
   4   2   4   13.20    2.40
   4   2   4    7.90    2.10
   4   2   4    6.80    2.20
   4   2   4   10.50    1.80
   4   2   4    8.60    2.20
   4   2   4   11.90    2.00
   4   2   4    5.60    2.20
  -4  -2  -4   11.00    2.80
  -4  -2  -4    7.40    2.20
  -4  -2  -4    8.40    1.60
  -4  -2  -4   10.70    2.40
  -4  -2  -4   10.10    2.40
  -4  -2  -4    4.60    2.10
  -4  -2  -4   13.00    2.70
   3   2   4  313.87    8.90
   3   2   4  323.27    8.90
   3   2   4  316.27    9.40
   3   2   4  311.47    8.40
   3   2   4  304.17    7.40
   3   2   4  306.37    9.10
  -3  -2  -4  306.87    9.40
  -3  -2  -4  298.97    7.40
  -3  -2  -4  297.37    8.80
  -3  -2  -4  308.67    9.40
  -3  -2  -4  308.77    9.40
  -3  -2  -4  300.47    8.90
   2   2   4  122.79    4.90
   2   2   4  109.89    2.90
   2   2   4  117.89    4.40
   2   2   4  118.69    4.70
   2   2   4  112.19    5.10
   2   2   4  119.99    4.40
   2   2   4  109.69    4.20
  -2  -2  -4  115.99    4.50
  -2  -2  -4  112.89    4.40
  -2  -2  -4  114.79    4.60
  -2  -2  -4  113.79    4.70
  -2  -2  -4  114.79    4.30
  -2  -2  -4  108.29    4.10
   1   2   4  109.49    4.40
   1   2   4  112.49    4.90
   1   2   4  113.29    3.80
   1   2   4  113.69    3.90
   1   2   4  113.69    4.10
   1   2   4  116.49    4.40
  -1  -2  -4  110.79    3.80
  -1  -2  -4  108.29    3.80
  -1  -2  -4  114.89    2.90
  -1  -2  -4  115.59    3.90
  -1  -2  -4  112.99    4.00
  -1  -2  -4  116.49    4.80
  -1  -2  -4  109.09    4.40
   0   2   4  742.03   14.70
   0   2   4  727.23   15.10
   0   2   4  728.13   15.10
   0   2   4  713.93   15.70
   0   2   4  724.63   15.10
   0  -2  -4  716.63   14.60
   0  -2  -4  708.53   15.80
   0  -2  -4  720.23   15.10
   0  -2  -4  720.23   15.90
   0  -2  -4  721.73   15.20
   0  -2  -4  743.03   15.80
   0  -2  -4  727.73   14.30
  -1   2   4 1355.06   27.40
  -1   2   4 1397.76   30.30
  -1   2   4 1315.77   27.30
  -1   2   4 1377.16   27.80
  -1   2   4 1376.66   28.10
   1  -2  -4 1375.26   27.40
   1  -2  -4 1394.66   26.20
   1  -2  -4 1331.07   28.60
   1  -2  -4 1421.66   28.20
   1  -2  -4 1417.46   28.40
   1  -2  -4 1353.86   27.40
   1  -2  -4 1431.26   27.90
  -2   2   4  169.78    6.00
  -2   2   4  182.08    4.40
  -2   2   4  181.78    5.70
  -2   2   4  183.78    5.60
   2  -2  -4  179.08    5.90
   2  -2  -4  184.88    5.70
   2  -2  -4  194.98    6.30
   2  -2  -4  179.38    6.20
   2  -2  -4  179.58    6.10
   2  -2  -4  177.88    5.60
  -3   2   4    7.00    2.30
  -3   2   4    8.70    1.80
  -3   2   4    9.30    1.90
  -3   2   4    9.90    1.80
  -3   2   4    8.80    1.40
  -3   2   4    5.20    1.90
  -3   2   4    7.00    1.80
   3  -2  -4    9.80    2.00
   3  -2  -4    9.40    1.90
   3  -2  -4    7.30    1.80
   3  -2  -4    9.00    1.80
   3  -2  -4    8.00    1.90
   3  -2  -4    6.80    2.10
  -4   2   4  211.18    8.00
  -4   2   4  198.78    7.20
  -4   2   4  192.28    7.20
  -4   2   4  177.98    7.10
  -4   2   4  197.28    7.10
  -4   2   4  187.78    7.70
  -4   2   4  197.88    6.40
   4  -2  -4  194.98    7.30
   4  -2  -4  188.38    6.90
   4  -2  -4  186.58    7.60
   4  -2  -4  188.38    6.80
   4  -2  -4  189.28    7.30
   4  -2  -4  192.88    7.20
   4  -2  -4  198.98    7.80
  -5   2   4  189.28    8.00
  -5   2   4  197.78    8.50
  -5   2   4  202.28    7.80
  -5   2   4  196.18    7.30
  -5   2   4  195.98    7.70
   5  -2  -4  207.78    8.20
   5  -2  -4  211.38    8.30
   5  -2  -4  198.58    8.80
   5  -2  -4  198.18    7.40
   5  -2  -4  195.18    8.10
  -6   2   4  105.79    7.10
  -6   2   4   86.99    6.20
  -6   2   4   94.39    4.00
  -6   2   4  104.19    5.80
  -6   2   4  117.09    6.90
  -6   2   4  105.19    6.10
  -6   2   4  102.49    6.40
   6  -2  -4  102.29    6.40
   6  -2  -4  110.39    5.80
   6  -2  -4   96.19    6.80
   6  -2  -4   98.39    6.20
   6  -2  -4   97.89    6.10
   6  -2  -4   94.69    6.40
   6   3   4   45.30    4.70
   6   3   4   42.30    2.90
   6   3   4   47.40    3.80
   6   3   4   50.89    5.00
   6   3   4   43.70    5.30
   6   3   4   48.80    5.20
  -6  -3  -4   44.90    5.10
  -6  -3  -4   51.39    4.90
  -6  -3  -4   40.80    5.00
  -6  -3  -4   43.80    5.50
  -6  -3  -4   49.40    5.10
  -6  -3  -4   51.59    4.00
  -6  -3  -4   49.70    5.20
   5   3   4  324.97   10.20
   5   3   4  324.97    9.50
   5   3   4  321.77   11.40
   5   3   4  335.57   11.60
   5   3   4  324.67   10.40
   5   3   4  314.07    8.10
   5   3   4  341.67   11.70
  -5  -3  -4  333.37   11.50
  -5  -3  -4  340.07    9.60
  -5  -3  -4  334.27   12.20
  -5  -3  -4  326.77   11.20
  -5  -3  -4  327.27   11.20
  -5  -3  -4  336.27   11.60
   4   3   4  346.37    7.70
   4   3   4  357.16   10.20
   4   3   4  339.67   11.10
   4   3   4  355.96    9.20
   4   3   4  348.87   11.10
   4   3   4  357.86   10.90
   4   3   4  358.56   10.80
   4   3   4  346.87   10.70
  -4  -3  -4  340.67   10.90
  -4  -3  -4  339.37   10.70
  -4  -3  -4  360.56   11.30
  -4  -3  -4  350.96   10.80
  -4  -3  -4  348.07   11.30
  -4  -3  -4  347.47    9.10
   3   3   4  143.19    5.80
   3   3   4  159.88    6.30
   3   3   4  146.99    5.60
   3   3   4  149.88    5.70
   3   3   4  150.08    6.30
   3   3   4  147.09    4.50
   3   3   4  136.09    5.90
  -3  -3  -4  145.99    6.10
  -3  -3  -4  137.49    6.00
  -3  -3  -4  145.69    6.10
  -3  -3  -4  140.89    5.70
  -3  -3  -4  151.48    6.00
   2   3   4  206.38    6.40
   2   3   4  199.28    6.40
   2   3   4  210.38    6.80
   2   3   4  203.68    6.80
   2   3   4  198.58    6.40
   2   3   4  205.88    7.50
   2   3   4  201.78    4.90
  -2  -3  -4  200.08    6.60
  -2  -3  -4  212.18    6.90
  -2  -3  -4  207.48    6.50
  -2  -3  -4  208.48    6.50
  -2  -3  -4  201.58    6.60
  -2  -3  -4  204.58    6.50
   1   3   4  793.62   18.40
   1   3   4  785.52   16.90
   1   3   4  753.92   17.80
   1   3   4  781.22   17.20
   1   3   4  755.32   17.00
   1   3   4  775.32   16.90
   1   3   4  768.02   17.40
  -1  -3  -4  789.82   16.70
  -1  -3  -4  795.62   15.30
  -1  -3  -4  805.62   17.30
  -1  -3  -4  774.22   16.90
  -1  -3  -4  805.82   17.60
  -1  -3  -4  786.72   17.10
  -1  -3  -4  787.52   17.00
   0   3   4  628.84   13.00
   0   3   4  612.54   13.80
   0   3   4  633.14   14.00
   0   3   4  620.44   13.80
   0   3   4  615.44   14.00
   0   3   4  613.94   14.30
   0  -3  -4  635.44   12.90
   0  -3  -4  640.94   13.90
   0  -3  -4  640.44   13.90
   0  -3  -4  615.94   14.30
   0  -3  -4  640.04   14.50
   0  -3  -4  655.13   14.10
  -1   3   4   17.20    1.90
  -1   3   4   14.60    2.00
  -1   3   4   15.60    1.90
  -1   3   4   18.90    1.00
  -1   3   4   14.00    1.70
  -1   3   4   17.50    2.10
   1  -3  -4   18.00    2.00
   1  -3  -4   12.70    1.90
   1  -3  -4   14.20    1.80
   1  -3  -4   16.70    2.60
   1  -3  -4   15.60    1.80
  -2   3   4  409.36   10.50
  -2   3   4  434.66   10.90
  -2   3   4  431.76   11.10
  -2   3   4  427.16   11.30
   2  -3  -4  418.26   10.60
   2  -3  -4  400.36   11.10
   2  -3  -4  415.26   11.00
   2  -3  -4  425.56   10.60
   2  -3  -4  390.16   10.90
   2  -3  -4  422.56   10.90
  -3   3   4  376.66   10.30
  -3   3   4  382.96   11.10
  -3   3   4  376.36   10.80
  -3   3   4  380.56   10.50
   3  -3  -4  383.96   10.50
   3  -3  -4  373.66   11.10
   3  -3  -4  382.96   10.50
   3  -3  -4  386.66   10.60
   3  -3  -4  384.06   10.60
   3  -3  -4  337.97   10.10
  -4   3   4   24.30    3.10
  -4   3   4   23.20    3.00
  -4   3   4   25.40    3.10
  -4   3   4   19.40    2.40
  -4   3   4   25.30    3.50
  -4   3   4   20.50    3.20
   4  -3  -4   15.10    2.60
   4  -3  -4   27.40    3.30
   4  -3  -4   20.50    3.10
   4  -3  -4   20.10    3.20
   4  -3  -4   21.30    3.00
   4  -3  -4   23.60    2.80
   4  -3  -4   22.50    3.10
  -5   3   4   48.20    4.50
  -5   3   4   37.40    3.50
  -5   3   4   40.70    4.40
  -5   3   4   39.40    4.10
   5  -3  -4   42.90    4.30
   5  -3  -4   41.70    4.30
   5  -3  -4   39.20    4.00
   5  -3  -4   44.80    5.00
   5  -3  -4   41.10    4.00
  -6   3   4   13.10    3.20
  -6   3   4    3.50    2.60
  -6   3   4    3.80    2.80
  -6   3   4    8.00    2.40
  -6   3   4    7.80    2.80
  -6   3   4    5.80    2.80
   6  -3  -4   10.10    3.10
   6  -3  -4    2.60    2.70
   6  -3  -4    5.00    2.60
   6  -3  -4    7.50    2.50
   6  -3  -4    8.60    2.70
   6  -3  -4    5.60    2.70
   6   4   4   49.70    4.90
   6   4   4   56.09    5.90
   6   4   4   61.39    4.20
   6   4   4   78.19    9.50
   6   4   4   50.29    5.30
   6   4   4   67.59    5.60
  -6  -4  -4   54.29    5.50
  -6  -4  -4   50.49    5.80
  -6  -4  -4   56.49    5.30
  -6  -4  -4   44.90    5.30
   5   4   4   41.60    1.70
   5   4   4   39.50    3.80
   5   4   4   43.90    4.20
   5   4   4   46.20    3.40
   5   4   4   46.00    4.50
   5   4   4   49.50    4.70
   5   4   4   44.90    4.70
   5   4   4   45.90    4.60
  -5  -4  -4   46.20    4.70
  -5  -4  -4   49.70    5.50
  -5  -4  -4   49.50    4.80
  -5  -4  -4   46.90    4.60
  -5  -4  -4   47.20    4.60
  -5  -4  -4   49.00    4.60
   4   4   4   29.30    3.50
   4   4   4   32.70    3.40
   4   4   4   34.20    2.60
   4   4   4   36.90    3.80
   4   4   4   35.50    3.80
   4   4   4   38.20    4.10
   4   4   4   35.00    4.10
  -4  -4  -4   34.70    6.60
  -4  -4  -4   32.40    3.80
  -4  -4  -4   35.20    4.20
  -4  -4  -4   39.10    4.10
   3   4   4   44.00    4.00
   3   4   4   42.50    3.60
   3   4   4   42.60    3.80
   3   4   4   51.79    6.30
   3   4   4   42.80    3.30
   3   4   4   46.00    3.70
   3   4   4   45.70    3.50
  -3  -4  -4   42.20    3.70
  -3  -4  -4   45.10    3.80
  -3  -4  -4   40.10    3.50
  -3  -4  -4   51.79    3.90
  -3  -4  -4   49.80    3.70
   2   4   4  332.27    9.50
   2   4   4  323.77   10.10
   2   4   4  323.97    7.70
   2   4   4  333.37    9.30
   2   4   4  348.37    9.40
   2   4   4  320.17    9.50
   2   4   4  336.57    9.40
   2   4   4  327.47    9.40
  -2  -4  -4  336.17    9.30
  -2  -4  -4  309.77    9.40
  -2  -4  -4  324.17    9.30
  -2  -4  -4  327.97    9.40
  -2  -4  -4  335.17    9.60
  -2  -4  -4  339.27    9.40
   1   4   4  691.03   15.80
   1   4   4  702.63   15.60
   1   4   4  722.23   16.30
   1   4   4  708.13   15.90
   1   4   4  717.83   16.30
  -1  -4  -4  685.03   16.20
  -1  -4  -4  694.33   15.90
  -1  -4  -4  693.63   16.20
  -1  -4  -4  705.23   16.00
  -1  -4  -4  704.83   15.60
  -1  -4  -4  704.03   16.30
   0   4   4  160.58    5.60
   0   4   4  166.48    5.60
   0   4   4  162.98    5.40
   0   4   4  161.48    4.70
   0   4   4  170.68    5.00
   0   4   4  160.08    5.70
   0  -4  -4  166.98    5.90
   0  -4  -4  165.78    5.70
   0  -4  -4  163.78    6.60
   0  -4  -4  169.58    4.70
   0  -4  -4  169.48    5.60
   0  -4  -4  157.48    5.40
   0  -4  -4  171.38    5.80
  -1   4   4  544.05   13.00
  -1   4   4  547.85   13.30
  -1   4   4  559.84   13.10
  -1   4   4  552.84   11.50
  -1   4   4  550.34   13.00
  -1   4   4  550.64   13.30
   1  -4  -4  512.65   12.80
   1  -4  -4  535.25   13.30
   1  -4  -4  566.04   13.10
   1  -4  -4  562.24   14.30
  -2   4   4    0.70    1.40
  -2   4   4   -1.10    1.40
  -2   4   4    1.00    1.70
  -2   4   4   -1.80    1.30
  -2   4   4    0.60    1.20
  -2   4   4    0.20    0.60
  -2   4   4   -0.80    1.30
   2  -4  -4    0.00    1.10
   2  -4  -4    0.30    1.30
   2  -4  -4   -0.30    1.30
   2  -4  -4    1.00    1.30
   2  -4  -4    0.70    1.30
   2  -4  -4    2.90    1.70
  -3   4   4   97.39    4.80
  -3   4   4   97.29    5.40
  -3   4   4  104.19    5.50
  -3   4   4  106.09    5.10
   3  -4  -4   99.19    5.00
   3  -4  -4   90.69    4.80
   3  -4  -4   97.79    5.30
   3  -4  -4  103.29    5.30
   3  -4  -4   94.29    4.60
   3  -4  -4  100.59    2.50
   3  -4  -4  103.69    5.00
  -4   4   4  105.99    6.00
  -4   4   4  108.79    6.10
  -4   4   4  105.49    5.70
  -4   4   4  100.99    5.70
   4  -4  -4   89.99    4.70
   4  -4  -4  101.89    5.60
   4  -4  -4   94.59    3.50
   4  -4  -4   99.39    7.10
   4  -4  -4   95.29    5.50
   4  -4  -4  108.89    5.50
   4  -4  -4  100.29    5.60
   4  -4  -4  102.39    6.20
  -5   4   4   23.10    2.90
  -5   4   4   14.50    3.30
  -5   4   4   19.50    3.50
  -5   4   4   22.30    3.60
  -5   4   4   14.80    3.10
   5  -4  -4   15.40    2.70
   5  -4  -4   21.10    3.40
   5  -4  -4   12.40    3.20
   5  -4  -4   17.50    3.00
   5  -4  -4   19.00    2.90
[truncated: 496,586 more chars]
