# Supplementary material for: N-Methyl­serotonin hydrogen oxalate
Source: IUCrdata. 2023 May 5;8(Pt 5):x230378. doi: 10.1107/S2414314623003784 (PMC10242732; doi:10.1107/S2414314623003784)
Supplement: Supplementary file 2 [file x-08-x230378-Isup2.hkl]

data_I                                                                          
_shelx_title ' umd2836d_a.res in Pn'                                            
_shelx_refln_list_code          4                                               
_shelx_F_calc_maximum       85.67                                               
_exptl_crystal_F_000       296.00                                               
_reflns_d_resolution_high  0.7992                                               
                                                                                
loop_                                                                           
 _space_group_symop_operation_xyz                                               
 'x, y, z'                                                                      
 'x+1/2, -y, z+1/2'                                                             
                                                                                
_cell_length_a     5.7044                                                       
_cell_length_b     9.9485                                                       
_cell_length_c    11.7687                                                       
_cell_angle_alpha  90.000                                                       
_cell_angle_beta   90.321                                                       
_cell_angle_gamma  90.000                                                       
                                                                                
_shelx_F_squared_multiplier     1.000                                           
                                                                                
loop_                                                                           
 _refln_index_h                                                                 
 _refln_index_k                                                                 
 _refln_index_l                                                                 
 _refln_F_squared_calc                                                          
 _refln_F_squared_meas                                                          
 _refln_F_squared_sigma                                                         
 _refln_observed_status                                                         
  -2   0 -14         41.25         38.36         2.85 o                         
   0   0 -14          2.57          4.42         0.59 o                         
   2   0 -14         60.33         54.33         2.04 o                         
  -2   1 -14          1.78          1.43         0.49 o                         
  -1   1 -14         14.23         15.37         0.67 o                         
   0   1 -14          5.15          4.80         0.38 o                         
   1   1 -14          2.32          1.69         0.42 o                         
   2   1 -14          2.35          3.49         0.46 o                         
  -1   2 -14          2.37          2.62         0.32 o                         
   0   2 -14          5.91          6.32         0.56 o                         
   1   2 -14         17.16         15.91         1.07 o                         
  -1   3 -14          5.45          4.91         0.37 o                         
   0   3 -14         21.31         21.99         1.07 o                         
   1   3 -14          9.63          9.02         0.50 o                         
  -3   0 -13         23.13         19.60         0.76 o                         
  -1   0 -13         29.15         31.82         1.09 o                         
   1   0 -13         22.30         29.37         1.50 o                         
   3   0 -13          7.89         10.05         0.83 o                         
  -3   1 -13          1.72          2.09         0.38 o                         
  -2   1 -13          4.96          5.05         0.33 o                         
  -1   1 -13         32.81         33.33         0.85 o                         
   0   1 -13          5.56          6.19         0.42 o                         
   1   1 -13         19.37         22.72         0.85 o                         
   2   1 -13          4.48          5.24         0.47 o                         
   3   1 -13         15.53         14.96         0.85 o                         
  -3   2 -13         11.13         12.46         0.44 o                         
  -2   2 -13         18.15         16.47         0.56 o                         
  -1   2 -13          7.90          7.81         0.42 o                         
   0   2 -13         12.24         13.73         0.42 o                         
   1   2 -13          8.72          8.61         0.45 o                         
   2   2 -13         10.62         10.82         0.79 o                         
   3   2 -13         19.24         22.04         1.48 o                         
  -2   3 -13          2.04          1.95         0.47 o                         
  -1   3 -13         50.63         53.07         1.05 o                         
   0   3 -13         11.52         14.01         0.99 o                         
   1   3 -13          1.69          1.71         0.37 o                         
   2   3 -13          9.63         12.66         0.72 o                         
  -2   4 -13          7.75          7.88         0.49 o                         
  -1   4 -13          4.96          5.67         0.59 o                         
   0   4 -13         77.91         77.83         1.63 o                         
   1   4 -13          3.59          4.85         0.43 o                         
   2   4 -13          6.49          7.01         0.79 o                         
  -1   5 -13         36.33         36.44         1.07 o                         
   0   5 -13         10.93         11.20         0.63 o                         
   1   5 -13         13.40         14.39         0.85 o                         
  -4   0 -12         10.86         14.45         1.81 o                         
  -2   0 -12        134.41        135.44         1.72 o                         
   0   0 -12         17.50         24.08         1.01 o                         
   2   0 -12         27.22         28.63         0.63 o                         
   4   0 -12          3.71          4.43         1.34 o                         
  -4   1 -12          2.30          1.86         0.40 o                         
  -3   1 -12         10.27         10.65         0.48 o                         
  -2   1 -12         16.70         15.39         0.52 o                         
  -1   1 -12         17.41         16.30         0.41 o                         
   0   1 -12         51.14         50.98         1.07 o                         
   1   1 -12         25.13         28.38         0.64 o                         
   2   1 -12         11.19         11.47         0.48 o                         
   3   1 -12          0.53          0.81         0.39 o                         
   4   1 -12         15.14         16.07         1.05 o                         
  -3   2 -12         22.01         23.40         0.54 o                         
  -2   2 -12         56.85         56.15         0.90 o                         
  -1   2 -12          1.68          2.11         0.37 o                         
   0   2 -12         31.24         30.63         0.59 o                         
   1   2 -12          1.33          0.99         0.30 o                         
   2   2 -12         36.17         34.53         0.89 o                         
   3   2 -12          4.13          4.50         0.50 o                         
   4   2 -12         11.31          9.21         1.02 o                         
  -3   3 -12         19.33         20.44         0.54 o                         
  -2   3 -12         19.65         21.40         1.03 o                         
  -1   3 -12          1.57          2.42         0.34 o                         
   0   3 -12         20.21         19.42         0.49 o                         
   1   3 -12         13.54         14.47         0.62 o                         
   2   3 -12         10.04          9.99         0.58 o                         
   3   3 -12         15.63         15.82         0.63 o                         
  -3   4 -12          1.65          1.01         0.28 o                         
  -2   4 -12         16.41         15.65         0.73 o                         
  -1   4 -12         84.30         81.39         1.26 o                         
   0   4 -12         32.78         33.45         0.93 o                         
   1   4 -12         17.75         17.65         0.67 o                         
   2   4 -12         16.96         18.58         0.66 o                         
   3   4 -12         16.88         18.70         1.03 o                         
  -2   5 -12          7.35          9.03         0.65 o                         
  -1   5 -12         24.51         22.32         0.73 o                         
   0   5 -12         14.25         14.05         0.74 o                         
   1   5 -12         17.28         18.17         0.88 o                         
   2   5 -12         17.09         14.07         0.69 o                         
   3   5 -12          3.33          4.71         1.04 o                         
  -2   6 -12          2.55          2.10         0.44 o                         
  -1   6 -12         21.39         21.63         0.67 o                         
   0   6 -12          0.86          1.41         0.39 o                         
   1   6 -12         13.03         13.09         0.70 o                         
   2   6 -12          6.41          8.21         0.58 o                         
   0   7 -12          9.44          9.78         0.74 o                         
   1   7 -12          4.10          6.85         1.22 o                         
  -3   0 -11         41.55         44.31         1.81 o                         
  -1   0 -11         14.89         13.34         1.03 o                         
   1   0 -11         29.56         34.93         1.21 o                         
   3   0 -11         56.62         54.00         1.25 o                         
  -4   1 -11         13.98         14.04         0.68 o                         
  -3   1 -11        104.66         94.60         1.40 o                         
  -2   1 -11         27.28         25.45         0.50 o                         
  -1   1 -11          9.15          9.59         0.67 o                         
   0   1 -11         36.80         40.97         0.65 o                         
   1   1 -11         37.63         36.65         0.71 o                         
   2   1 -11         40.29         41.29         0.68 o                         
   3   1 -11         27.85         27.80         0.73 o                         
   4   1 -11         19.30         18.85         0.77 o                         
  -4   2 -11          7.87          7.32         0.56 o                         
  -3   2 -11          1.72          1.76         0.29 o                         
  -2   2 -11         26.86         26.59         0.76 o                         
  -1   2 -11         39.61         41.10         0.74 o                         
   0   2 -11         20.40         20.17         0.54 o                         
   1   2 -11         13.94         13.23         0.55 o                         
   2   2 -11         41.40         40.17         0.94 o                         
   3   2 -11          7.28          6.80         0.48 o                         
   4   2 -11         13.36         10.36         0.56 o                         
  -4   3 -11         23.38         25.84         0.99 o                         
  -3   3 -11          3.49          3.94         0.41 o                         
  -2   3 -11         25.05         24.06         0.66 o                         
  -1   3 -11        113.02        112.19         1.30 o                         
   0   3 -11         46.01         45.99         0.72 o                         
   1   3 -11         11.27         12.26         0.56 o                         
   2   3 -11         14.08         17.96         0.66 o                         
   3   3 -11         37.21         34.17         0.78 o                         
   4   3 -11         25.59         22.21         1.35 o                         
  -4   4 -11          9.94         11.18         0.64 o                         
  -3   4 -11          4.99          5.72         0.39 o                         
  -2   4 -11         49.69         47.31         1.01 o                         
  -1   4 -11         58.94         58.59         0.93 o                         
   0   4 -11         15.47         18.08         0.72 o                         
   1   4 -11          6.15          7.21         0.47 o                         
   2   4 -11         17.27         17.58         0.64 o                         
   3   4 -11         30.56         29.55         0.75 o                         
   4   4 -11          6.21          6.49         0.51 o                         
  -3   5 -11          3.76          3.31         0.40 o                         
  -2   5 -11         44.43         43.93         1.15 o                         
  -1   5 -11         41.05         39.99         0.80 o                         
   0   5 -11        113.47        111.60         1.56 o                         
   1   5 -11         16.19         18.15         0.74 o                         
   2   5 -11         31.86         30.51         0.76 o                         
   3   5 -11          2.49          3.04         0.42 o                         
  -3   6 -11          0.29          0.89         0.43 o                         
  -2   6 -11          4.88          5.37         0.45 o                         
  -1   6 -11          5.04          5.66         0.37 o                         
   0   6 -11         23.49         24.46         1.08 o                         
   1   6 -11         12.87         14.22         0.67 o                         
   2   6 -11         35.04         34.15         0.81 o                         
   3   6 -11          4.49          4.11         0.44 o                         
  -2   7 -11         12.42         13.43         0.77 o                         
  -1   7 -11         12.57         12.35         0.46 o                         
   0   7 -11          6.63          6.82         0.62 o                         
   1   7 -11          5.89          6.02         0.69 o                         
   2   7 -11          5.73          5.67         1.10 o                         
  -1   8 -11         17.96         17.55         0.47 o                         
   0   8 -11          1.24          1.33         0.66 o                         
   1   8 -11         10.97         12.48         0.72 o                         
  -4   0 -10          4.57          7.60         0.75 o                         
  -2   0 -10        122.70        120.94         1.69 o                         
   0   0 -10         62.27         68.47         1.26 o                         
   2   0 -10         65.77         66.03         1.11 o                         
   4   0 -10          2.54          2.25         0.63 o                         
  -5   1 -10          2.73          3.29         0.46 o                         
  -4   1 -10         25.11         25.22         0.67 o                         
  -3   1 -10        112.78        110.00         1.24 o                         
  -2   1 -10        129.09        118.29         1.09 o                         
  -1   1 -10         17.63         17.63         0.44 o                         
   0   1 -10          0.05          0.21         0.22 o                         
   1   1 -10         41.15         39.97         0.63 o                         
   2   1 -10         30.22         34.67         1.05 o                         
   3   1 -10         21.68         22.21         0.65 o                         
   4   1 -10         21.27         19.51         0.66 o                         
   5   1 -10          0.56          0.60         0.48 o                         
  -5   2 -10          0.87          0.80         0.37 o                         
  -4   2 -10         32.11         30.74         0.78 o                         
  -3   2 -10          9.63         10.36         0.45 o                         
  -2   2 -10         19.54         18.13         0.44 o                         
  -1   2 -10         25.61         27.39         0.62 o                         
   0   2 -10         43.04         40.68         0.66 o                         
   1   2 -10          1.46          1.80         0.32 o                         
   2   2 -10         56.07         59.01         0.76 o                         
   3   2 -10         58.67         58.03         0.93 o                         
   4   2 -10         80.57         72.79         1.13 o                         
   5   2 -10         13.94         13.39         0.66 o                         
  -4   3 -10          6.63          6.96         0.46 o                         
  -3   3 -10         92.25         88.50         1.11 o                         
  -2   3 -10         48.06         47.14         0.61 o                         
  -1   3 -10          2.70          3.79         0.33 o                         
   0   3 -10         29.62         28.83         0.61 o                         
   1   3 -10         34.11         34.59         0.78 o                         
   2   3 -10         81.06         80.67         0.93 o                         
   3   3 -10         75.29         69.67         1.13 o                         
   4   3 -10         14.01         11.38         0.63 o                         
  -4   4 -10          2.99          3.31         0.45 o                         
  -3   4 -10         32.07         33.61         0.77 o                         
  -2   4 -10          8.53          9.55         0.37 o                         
  -1   4 -10        113.05        113.93         1.34 o                         
   0   4 -10         38.65         36.05         0.84 o                         
   1   4 -10         50.09         48.01         0.95 o                         
   2   4 -10         22.55         25.03         0.52 o                         
   3   4 -10          5.76          7.87         0.50 o                         
   4   4 -10          1.41          2.70         0.47 o                         
  -4   5 -10         19.79         23.14         1.30 o                         
  -3   5 -10         22.03         22.16         0.69 o                         
  -2   5 -10         57.05         55.70         0.77 o                         
  -1   5 -10         36.12         33.30         0.72 o                         
   0   5 -10         31.51         30.59         0.77 o                         
   1   5 -10         18.88         17.58         0.68 o                         
   2   5 -10         21.19         22.88         0.64 o                         
   3   5 -10         10.07         10.01         0.53 o                         
   4   5 -10          2.30          3.00         0.48 o                         
  -3   6 -10          4.98          6.61         0.44 o                         
  -2   6 -10          6.22          6.58         0.37 o                         
  -1   6 -10          8.69          8.86         0.35 o                         
   0   6 -10         56.51         55.48         0.97 o                         
   1   6 -10         13.00         12.99         0.62 o                         
   2   6 -10          0.02          0.76         0.28 o                         
   3   6 -10         17.32         19.79         0.71 o                         
  -3   7 -10         14.82         17.21         0.96 o                         
  -2   7 -10         14.86         14.23         0.53 o                         
  -1   7 -10         20.48         22.14         0.61 o                         
   0   7 -10         19.06         17.22         0.67 o                         
   1   7 -10         21.76         21.61         0.58 o                         
   2   7 -10          2.25          3.91         0.49 o                         
   3   7 -10          0.56          1.30         0.53 o                         
  -2   8 -10          6.93          6.67         0.63 o                         
  -1   8 -10          2.72          3.41         0.28 o                         
   0   8 -10          8.65          8.49         0.48 o                         
   1   8 -10          4.45          4.92         0.41 o                         
   2   8 -10         11.46         10.43         0.66 o                         
   0   9 -10         16.97         17.66         0.78 o                         
  -5   0  -9         15.86         14.25         0.76 o                         
  -3   0  -9        107.42         95.16         1.73 o                         
  -1   0  -9        181.87        189.47         1.71 o                         
   1   0  -9         25.49         27.08         1.21 o                         
   3   0  -9          7.48          8.72         0.79 o                         
   5   0  -9          9.62          7.05         0.82 o                         
  -5   1  -9         17.07         17.83         0.68 o                         
  -4   1  -9          0.25          1.26         0.32 o                         
  -3   1  -9        116.09        112.98         1.22 o                         
  -2   1  -9          4.66          4.84         0.27 o                         
  -1   1  -9        119.53        122.61         1.16 o                         
   0   1  -9         83.25         79.35         0.88 o                         
   1   1  -9         38.96         41.34         0.59 o                         
   2   1  -9         74.89         73.12         0.84 o                         
   3   1  -9         76.66         76.11         1.07 o                         
   4   1  -9         39.32         43.43         0.97 o                         
   5   1  -9          0.23          0.82         0.43 o                         
  -5   2  -9         26.76         30.29         1.06 o                         
  -4   2  -9          4.34          6.36         0.43 o                         
  -3   2  -9          6.20          6.41         0.39 o                         
  -2   2  -9         27.59         24.72         0.58 o                         
  -1   2  -9          3.10          4.36         0.30 o                         
   0   2  -9         27.03         29.72         0.60 o                         
   1   2  -9          9.46          9.55         0.46 o                         
   2   2  -9         48.87         50.08         0.71 o                         
   3   2  -9        110.45        101.59         1.31 o                         
   4   2  -9         32.73         31.34         0.76 o                         
   5   2  -9          7.46          7.89         0.51 o                         
  -5   3  -9         34.18         38.33         1.03 o                         
  -4   3  -9          1.02          0.90         0.32 o                         
  -3   3  -9          6.09          5.98         0.40 o                         
  -2   3  -9        196.97        194.61         1.69 o                         
  -1   3  -9         24.40         22.10         0.55 o                         
   0   3  -9         25.34         23.49         0.58 o                         
   1   3  -9         48.08         48.36         0.82 o                         
   2   3  -9        169.02        172.91         1.71 o                         
   3   3  -9         35.73         33.86         0.80 o                         
   4   3  -9          1.50          2.77         0.54 o                         
   5   3  -9          1.03          2.10         0.52 o                         
  -5   4  -9          9.30         10.64         0.67 o                         
  -4   4  -9          4.03          3.96         0.45 o                         
  -3   4  -9         31.44         29.20         0.83 o                         
  -2   4  -9        331.05        324.98         2.39 o                         
  -1   4  -9         30.07         28.40         0.65 o                         
   0   4  -9         24.78         23.69         0.59 o                         
   1   4  -9         50.40         50.49         0.86 o                         
   2   4  -9         19.83         19.15         0.72 o                         
   3   4  -9         16.10         15.97         0.62 o                         
   4   4  -9          5.33          5.07         0.70 o                         
   5   4  -9         11.78         11.93         0.70 o                         
  -4   5  -9          1.24          3.53         0.51 o                         
  -3   5  -9         33.85         32.51         0.75 o                         
  -2   5  -9         15.98         13.10         0.52 o                         
  -1   5  -9         53.63         54.88         0.62 o                         
   0   5  -9         99.46         96.20         1.27 o                         
   1   5  -9         17.96         16.85         0.73 o                         
   2   5  -9         16.00         16.69         0.47 o                         
   3   5  -9         16.14         18.76         0.63 o                         
   4   5  -9          1.56          1.45         0.41 o                         
  -4   6  -9          1.80          2.70         0.52 o                         
  -3   6  -9         23.93         23.59         0.69 o                         
  -2   6  -9          1.82          1.99         0.31 o                         
  -1   6  -9         15.12         15.05         0.39 o                         
   0   6  -9         62.91         58.17         0.85 o                         
   1   6  -9         11.15         11.16         0.35 o                         
   2   6  -9         97.07         96.32         1.08 o                         
   3   6  -9         21.57         23.37         0.77 o                         
   4   6  -9          5.49          5.40         0.61 o                         
  -3   7  -9         11.32         13.35         0.62 o                         
  -2   7  -9         17.32         17.89         0.63 o                         
  -1   7  -9         21.27         21.63         0.57 o                         
   0   7  -9          6.39          6.85         0.38 o                         
   1   7  -9         28.55         27.58         0.77 o                         
   2   7  -9          0.28          0.88         0.39 o                         
   3   7  -9         17.12         16.74         0.65 o                         
   4   7  -9          7.98          6.77         1.44 o                         
  -3   8  -9          1.51          1.68         0.42 o                         
  -2   8  -9         21.10         19.44         0.91 o                         
  -1   8  -9          0.74          0.97         0.28 o                         
   0   8  -9          2.79          3.37         0.36 o                         
   1   8  -9          7.94          7.16         0.51 o                         
   2   8  -9         30.80         31.98         0.97 o                         
   3   8  -9          5.90          6.67         0.80 o                         
  -2   9  -9          6.07          5.65         0.56 o                         
  -1   9  -9          0.56          0.78         0.42 o                         
   0   9  -9         12.00         10.52         0.57 o                         
   1   9  -9         12.05         12.90         0.64 o                         
   2   9  -9          6.63          6.56         0.67 o                         
  -4   0  -8         73.90         76.86         1.36 o                         
  -2   0  -8         52.97         53.47         0.73 o                         
   0   0  -8        201.07        214.71         2.00 o                         
   2   0  -8        191.16        194.49         2.10 o                         
   4   0  -8         27.37         23.86         1.02 o                         
   6   0  -8          4.34          6.09         0.97 o                         
  -5   1  -8          5.95          6.59         0.40 o                         
  -4   1  -8         18.84         19.28         0.68 o                         
  -3   1  -8         39.84         40.70         0.90 o                         
  -2   1  -8        203.00        202.80         1.50 o                         
  -1   1  -8         19.38         21.33         0.31 o                         
   0   1  -8         91.10         89.90         0.84 o                         
   1   1  -8         40.98         41.46         0.49 o                         
   2   1  -8          7.47          9.03         0.55 o                         
   3   1  -8        254.48        247.40         2.65 o                         
   4   1  -8         60.17         60.30         1.00 o                         
   5   1  -8         42.63         38.06         0.99 o                         
  -5   2  -8          1.75          3.75         0.46 o                         
  -4   2  -8        120.86        107.25         1.88 o                         
  -3   2  -8         97.31         93.81         1.08 o                         
  -2   2  -8          6.84          6.39         0.30 o                         
  -1   2  -8         58.46         60.71         0.73 o                         
   0   2  -8         95.50         93.22         0.91 o                         
   1   2  -8          5.46          4.34         0.30 o                         
   2   2  -8          1.37          1.11         0.22 o                         
   3   2  -8        114.51        107.07         1.27 o                         
   4   2  -8         44.71         45.37         0.86 o                         
   5   2  -8          6.63          5.69         0.49 o                         
  -5   3  -8          8.75          7.99         0.57 o                         
  -4   3  -8         19.36         21.60         0.73 o                         
  -3   3  -8        106.24        103.81         1.16 o                         
  -2   3  -8         61.95         60.61         0.89 o                         
  -1   3  -8        305.32        304.87         2.02 o                         
   0   3  -8        117.64        114.22         0.99 o                         
   1   3  -8          6.77          7.45         0.44 o                         
   2   3  -8        145.23        140.36         1.36 o                         
   3   3  -8         13.32         14.42         0.56 o                         
   4   3  -8         18.71         19.98         0.75 o                         
   5   3  -8          2.31          2.31         0.40 o                         
  -5   4  -8          4.57          6.87         0.60 o                         
  -4   4  -8          0.96          1.44         0.39 o                         
  -3   4  -8        140.82        137.76         1.49 o                         
  -2   4  -8         43.13         40.94         1.10 o                         
  -1   4  -8         83.65         78.72         0.74 o                         
   0   4  -8         60.41         56.00         0.90 o                         
   1   4  -8         61.95         65.88         0.96 o                         
   2   4  -8         39.14         39.27         0.82 o                         
   3   4  -8          0.54          0.38         0.29 o                         
   4   4  -8         10.38         11.56         0.67 o                         
   5   4  -8         39.49         37.85         1.05 o                         
  -5   5  -8         88.79         85.31         2.11 o                         
  -4   5  -8          0.64          1.10         0.39 o                         
  -3   5  -8         65.44         63.40         0.98 o                         
  -2   5  -8        146.89        144.83         1.51 o                         
  -1   5  -8        126.78        127.82         1.12 o                         
   0   5  -8         37.35         36.02         0.55 o                         
   1   5  -8         34.61         36.40         0.63 o                         
   2   5  -8         66.41         67.60         0.89 o                         
   3   5  -8          4.99          4.57         0.41 o                         
   4   5  -8         36.42         35.79         0.95 o                         
   5   5  -8          6.74          8.35         0.69 o                         
  -4   6  -8          5.77          6.61         0.53 o                         
  -3   6  -8          0.11          0.39         0.34 o                         
  -2   6  -8         20.14         19.18         0.60 o                         
  -1   6  -8         24.68         22.82         0.51 o                         
   0   6  -8         21.80         19.74         0.62 o                         
   1   6  -8         12.34         11.48         0.52 o                         
   2   6  -8         61.97         61.51         0.82 o                         
   3   6  -8         13.97         15.25         0.60 o                         
   4   6  -8         67.69         72.33         1.50 o                         
  -4   7  -8         18.91         20.11         0.82 o                         
  -3   7  -8         20.03         21.84         0.78 o                         
  -2   7  -8          9.34          9.48         0.53 o                         
  -1   7  -8         38.08         37.29         0.71 o                         
   0   7  -8         41.04         40.02         0.74 o                         
   1   7  -8         72.23         68.15         1.09 o                         
   2   7  -8          4.65          5.36         0.52 o                         
   3   7  -8         65.15         67.85         1.10 o                         
   4   7  -8         38.68         38.09         0.95 o                         
  -3   8  -8          9.62          9.43         0.58 o                         
  -2   8  -8          8.43          7.65         0.54 o                         
  -1   8  -8         70.54         68.29         1.04 o                         
   0   8  -8        107.28        101.10         1.24 o                         
   1   8  -8         19.50         20.52         0.70 o                         
   2   8  -8          9.73          9.75         0.83 o                         
   3   8  -8         14.24         15.13         0.85 o                         
  -3   9  -8         17.04         18.17         0.93 o                         
  -2   9  -8          1.40          2.67         0.62 o                         
  -1   9  -8          4.79          4.77         0.42 o                         
   0   9  -8          4.90          6.04         0.49 o                         
   1   9  -8         20.60         21.46         0.77 o                         
   2   9  -8         15.25         17.02         0.82 o                         
   3   9  -8          0.15         -0.04         0.57 o                         
  -1  10  -8          3.31          2.64         0.39 o                         
   0  10  -8          4.58          6.40         0.53 o                         
   1  10  -8         10.64         10.31         0.63 o                         
  -5   0  -7         24.71         24.31         0.89 o                         
  -3   0  -7        109.57        123.85         2.06 o                         
  -1   0  -7        154.52        156.36         1.49 o                         
   1   0  -7       1060.94       1018.59         8.41 o                         
   3   0  -7         26.92         45.94         0.98 o                         
   5   0  -7         11.33          8.86         0.90 o                         
  -6   1  -7          0.18          0.68         0.43 o                         
  -5   1  -7         25.91         24.85         0.67 o                         
  -4   1  -7         55.96         57.41         1.35 o                         
  -3   1  -7         55.88         60.92         1.56 o                         
  -2   1  -7         51.81         50.06         0.60 o                         
  -1   1  -7        167.26        175.86         1.12 o                         
   0   1  -7        199.04        197.65         1.43 o                         
   1   1  -7         46.33         45.22         0.57 o                         
   2   1  -7        320.79        329.20         2.14 o                         
   3   1  -7        108.86        110.78         1.24 o                         
   4   1  -7          2.33          2.03         0.36 o                         
   5   1  -7         57.08         52.27         1.04 o                         
   6   1  -7         11.68         13.83         0.90 o                         
  -6   2  -7          0.09          0.97         0.69 o                         
  -5   2  -7         22.66         21.36         0.79 o                         
  -4   2  -7         19.23         16.85         0.61 o                         
  -3   2  -7        246.43        231.82         1.88 o                         
  -2   2  -7        144.31        150.67         1.23 o                         
  -1   2  -7         63.89         58.84         0.59 o                         
   0   2  -7        109.69        118.46         0.93 o                         
   1   2  -7        130.77        125.27         0.95 o                         
   2   2  -7        317.01        316.20         2.06 o                         
   3   2  -7         56.75         52.49         1.22 o                         
   4   2  -7         13.15         13.33         0.57 o                         
   5   2  -7         23.95         27.30         0.98 o                         
   6   2  -7          7.99          9.64         0.69 o                         
  -6   3  -7          4.46          6.11         0.65 o                         
  -5   3  -7         27.37         31.24         0.96 o                         
  -4   3  -7          2.16          3.45         0.44 o                         
  -3   3  -7        414.29        397.34         2.98 o                         
  -2   3  -7          8.97          9.48         0.41 o                         
  -1   3  -7         85.31         86.20         0.71 o                         
   0   3  -7         66.56         67.70         0.73 o                         
   1   3  -7         36.77         38.66         0.54 o                         
   2   3  -7          8.42          8.32         0.37 o                         
   3   3  -7         97.26         95.71         1.12 o                         
   4   3  -7         69.04         69.60         1.07 o                         
   5   3  -7         44.58         42.78         0.92 o                         
   6   3  -7         15.30         14.09         0.95 o                         
  -5   4  -7         46.22         49.19         1.08 o                         
  -4   4  -7         37.07         38.76         0.91 o                         
  -3   4  -7        197.73        192.46         1.83 o                         
  -2   4  -7         77.01         76.80         1.09 o                         
  -1   4  -7         51.57         51.04         0.70 o                         
   0   4  -7        216.69        223.65         1.55 o                         
   1   4  -7        141.52        144.96         1.20 o                         
   2   4  -7        200.64        199.70         1.59 o                         
   3   4  -7          7.45          7.28         0.42 o                         
   4   4  -7         20.17         20.04         0.78 o                         
   5   4  -7         28.01         27.84         0.71 o                         
  -5   5  -7         21.09         23.06         0.87 o                         
  -4   5  -7         26.23         26.19         0.84 o                         
  -3   5  -7         13.17         12.41         0.59 o                         
  -2   5  -7        173.71        166.52         1.52 o                         
  -1   5  -7         23.88         25.09         0.52 o                         
   0   5  -7         32.87         31.94         0.55 o                         
   1   5  -7         81.49         86.74         0.90 o                         
   2   5  -7         49.94         49.80         0.78 o                         
   3   5  -7         15.78         16.61         0.61 o                         
   4   5  -7         84.44         79.36         1.26 o                         
   5   5  -7          0.83          1.12         0.42 o                         
  -5   6  -7         20.48         21.39         1.16 o                         
  -4   6  -7         36.46         34.35         0.94 o                         
  -3   6  -7         38.00         36.98         0.78 o                         
  -2   6  -7         25.39         26.31         0.69 o                         
  -1   6  -7         81.49         79.18         0.94 o                         
   0   6  -7         89.98         85.84         1.06 o                         
   1   6  -7         29.21         29.33         0.74 o                         
   2   6  -7        158.19        152.87         1.76 o                         
   3   6  -7         65.94         62.89         1.04 o                         
   4   6  -7         11.40         11.40         0.61 o                         
   5   6  -7         12.93         11.01         0.70 o                         
  -4   7  -7         19.16         19.82         0.82 o                         
  -3   7  -7          9.21          8.70         0.53 o                         
  -2   7  -7         17.59         16.91         0.51 o                         
  -1   7  -7         68.72         64.96         0.97 o                         
   0   7  -7        135.03        127.29         1.34 o                         
   1   7  -7          2.61          2.55         0.43 o                         
   2   7  -7          3.67          3.59         0.47 o                         
   3   7  -7          6.92          7.24         0.48 o                         
   4   7  -7         36.22         35.79         0.87 o                         
  -4   8  -7         12.46         14.28         0.75 o                         
  -3   8  -7          1.97          2.08         0.41 o                         
  -2   8  -7          2.65          2.44         0.42 o                         
  -1   8  -7          4.38          4.64         0.41 o                         
   0   8  -7         55.42         51.30         0.95 o                         
   1   8  -7         19.70         19.10         0.70 o                         
   2   8  -7          4.91          5.45         0.60 o                         
   3   8  -7          2.17          2.49         0.47 o                         
   4   8  -7          8.67          9.47         0.70 o                         
  -3   9  -7          1.48          0.47         0.43 o                         
  -2   9  -7         17.82         17.58         0.65 o                         
  -1   9  -7         42.29         44.29         0.90 o                         
   0   9  -7         18.74         19.88         0.69 o                         
   1   9  -7         64.94         58.33         1.09 o                         
   2   9  -7          1.52          1.71         0.47 o                         
   3   9  -7          1.88          3.07         0.53 o                         
  -2  10  -7          9.02          8.15         0.57 o                         
  -1  10  -7         17.46         16.71         0.78 o                         
   0  10  -7         48.10         45.48         0.98 o                         
   1  10  -7         34.55         37.92         1.10 o                         
   2  10  -7         20.22         20.39         0.94 o                         
  -6   0  -6         15.65         15.12         0.82 o                         
  -4   0  -6         10.17         12.92         0.87 o                         
  -2   0  -6        357.09        416.20         6.84 o                         
   0   0  -6        175.74        167.90         1.40 o                         
   2   0  -6        349.86        359.97         2.88 o                         
   4   0  -6         57.50         54.72         1.84 o                         
   6   0  -6         52.75         54.22         1.81 o                         
  -6   1  -6         15.46         14.40         0.72 o                         
  -5   1  -6         12.35         10.47         0.53 o                         
  -4   1  -6         64.38         60.51         0.93 o                         
  -3   1  -6          9.89         11.16         0.41 o                         
  -2   1  -6        110.75        114.16         1.55 o                         
  -1   1  -6        125.07        137.70         0.95 o                         
   0   1  -6         30.48         28.77         0.40 o                         
   1   1  -6         43.38         47.81         0.47 o                         
   2   1  -6        640.26        624.14         3.47 o                         
   3   1  -6        109.66        115.87         1.25 o                         
   4   1  -6         16.78         19.30         0.89 o                         
   5   1  -6         66.36         65.40         1.15 o                         
   6   1  -6         24.33         25.83         1.02 o                         
  -6   2  -6         21.07         23.70         0.98 o                         
  -5   2  -6          1.03          1.38         0.35 o                         
  -4   2  -6        120.85        117.43         1.22 o                         
  -3   2  -6        131.22        122.17         1.37 o                         
  -2   2  -6        180.82        174.27         1.36 o                         
  -1   2  -6         14.51         15.70         0.32 o                         
   0   2  -6         76.45         81.11         0.72 o                         
   1   2  -6         29.36         31.92         0.46 o                         
   2   2  -6        372.49        367.89         2.22 o                         
   3   2  -6         75.46         73.21         1.00 o                         
   4   2  -6         23.61         25.74         0.79 o                         
   5   2  -6         13.47         15.64         0.73 o                         
   6   2  -6         27.85         30.72         1.30 o                         
  -6   3  -6         12.59         15.05         0.80 o                         
  -5   3  -6          7.79          8.62         0.57 o                         
  -4   3  -6          9.15          9.15         0.55 o                         
  -3   3  -6         27.54         26.64         0.74 o                         
  -2   3  -6         33.76         34.76         0.59 o                         
  -1   3  -6        108.80        115.44         0.90 o                         
   0   3  -6        211.24        222.10         1.40 o                         
   1   3  -6        201.46        187.56         1.42 o                         
   2   3  -6         35.35         32.59         0.59 o                         
   3   3  -6         23.87         25.63         0.58 o                         
   4   3  -6         29.20         28.14         0.82 o                         
   5   3  -6          6.00          5.46         0.49 o                         
   6   3  -6         14.48         15.61         0.90 o                         
  -6   4  -6         15.47         16.74         0.85 o                         
  -5   4  -6          4.15          5.23         0.54 o                         
  -4   4  -6        113.59        111.21         1.48 o                         
  -3   4  -6        119.09        119.62         1.42 o                         
  -2   4  -6         69.35         62.73         0.96 o                         
  -1   4  -6         70.94         71.17         0.74 o                         
   0   4  -6        186.05        201.90         1.43 o                         
   1   4  -6        221.41        218.58         1.50 o                         
   2   4  -6        164.92        171.23         1.40 o                         
   3   4  -6         27.25         25.84         0.62 o                         
   4   4  -6         18.18         16.81         0.69 o                         
   5   4  -6         18.34         18.53         0.65 o                         
   6   4  -6          9.07          9.09         0.67 o                         
  -5   5  -6         25.47         23.99         0.94 o                         
  -4   5  -6         13.81         14.65         0.69 o                         
  -3   5  -6        391.90        372.88         3.06 o                         
  -2   5  -6        202.29        197.63         1.76 o                         
  -1   5  -6        182.62        194.30         1.54 o                         
   0   5  -6         21.33         20.39         0.40 o                         
   1   5  -6         34.11         36.45         0.53 o                         
   2   5  -6         84.38         85.20         1.01 o                         
   3   5  -6         27.62         28.50         0.73 o                         
   4   5  -6        117.14        115.20         1.51 o                         
   5   5  -6          0.08          1.50         0.42 o                         
  -5   6  -6         35.52         41.78         1.27 o                         
  -4   6  -6          6.46          8.01         0.66 o                         
  -3   6  -6         98.02        102.26         1.34 o                         
  -2   6  -6        198.10        188.12         1.82 o                         
  -1   6  -6          1.22          1.79         0.29 o                         
   0   6  -6          1.45          1.49         0.28 o                         
   1   6  -6          9.33         10.79         0.52 o                         
   2   6  -6         46.22         47.49         1.37 o                         
   3   6  -6         37.10         36.47         0.83 o                         
   4   6  -6          0.38          0.24         0.38 o                         
   5   6  -6          6.35          8.68         0.63 o                         
  -5   7  -6          4.19          6.61         0.68 o                         
  -4   7  -6         13.21         14.07         0.69 o                         
  -3   7  -6         45.12         43.86         0.99 o                         
  -2   7  -6          0.16         -0.36         0.36 o                         
  -1   7  -6         21.17         22.56         0.65 o                         
   0   7  -6         48.84         46.40         0.97 o                         
   1   7  -6         84.14         83.65         1.22 o                         
   2   7  -6        115.47        111.67         1.59 o                         
   3   7  -6         59.15         60.26         1.03 o                         
   4   7  -6         28.32         26.74         1.06 o                         
   5   7  -6          7.15          6.70         0.65 o                         
  -4   8  -6         25.44         26.06         1.02 o                         
  -3   8  -6         12.55         13.60         0.70 o                         
  -2   8  -6         28.29         25.23         0.70 o                         
  -1   8  -6         33.05         34.38         0.81 o                         
   0   8  -6        183.04        170.45         1.77 o                         
   1   8  -6         46.96         48.68         0.98 o                         
   2   8  -6        103.56        105.75         1.56 o                         
   3   8  -6         47.19         47.32         1.06 o                         
   4   8  -6         14.18         13.96         0.80 o                         
  -3   9  -6         21.51         21.69         0.86 o                         
  -2   9  -6         47.00         42.52         0.90 o                         
  -1   9  -6         45.92         44.54         1.12 o                         
   0   9  -6         46.77         45.07         0.96 o                         
   1   9  -6          9.92          9.62         0.60 o                         
   2   9  -6         52.40         55.86         1.26 o                         
   3   9  -6          9.95         10.91         0.81 o                         
  -3  10  -6          3.96          5.87         0.66 o                         
  -2  10  -6          9.50         11.30         0.55 o                         
  -1  10  -6          6.06          6.28         0.47 o                         
   0  10  -6         13.50         14.93         0.68 o                         
   1  10  -6         29.36         29.82         1.19 o                         
   2  10  -6         10.08         11.06         0.81 o                         
   3  10  -6          0.42         -0.05         0.87 o                         
  -1  11  -6          4.37          5.99         0.51 o                         
   0  11  -6          5.43          6.32         0.52 o                         
   1  11  -6         16.36         14.44         0.90 o                         
  -5   0  -5         14.29         14.62         0.93 o                         
  -3   0  -5        217.95        243.55         2.58 o                         
  -1   0  -5       1231.82       1227.99         8.07 o                         
   1   0  -5        640.52        661.82         4.85 o                         
   3   0  -5        672.58        675.53         6.01 o                         
   5   0  -5         10.34         11.02         0.92 o                         
  -6   1  -5         35.77         36.72         0.91 o                         
  -5   1  -5          9.87          6.94         0.45 o                         
  -4   1  -5          1.16          0.58         0.26 o                         
  -3   1  -5         49.93         53.91         0.78 o                         
  -2   1  -5        629.01        685.53        13.35 o                         
  -1   1  -5        293.12        289.30         1.63 o                         
   0   1  -5        264.91        272.32         1.51 o                         
   1   1  -5        214.75        207.95         1.35 o                         
   2   1  -5        125.38        128.22         1.09 o                         
   3   1  -5        125.49        136.86         4.07 o                         
   4   1  -5          4.39          5.61         0.56 o                         
   5   1  -5         18.15         16.98         0.78 o                         
   6   1  -5         20.52         23.51         0.96 o                         
  -6   2  -5         16.70         19.68         0.91 o                         
  -5   2  -5         18.68         17.46         0.69 o                         
  -4   2  -5        159.63        146.78         1.51 o                         
  -3   2  -5        195.26        190.55         1.49 o                         
  -2   2  -5        235.03        220.77         1.65 o                         
  -1   2  -5        140.78        136.80         0.99 o                         
   0   2  -5        141.83        142.67         1.05 o                         
   1   2  -5        806.58        804.74         4.00 o                         
   2   2  -5        351.38        367.82         2.34 o                         
   3   2  -5         68.73         70.93         0.92 o                         
   4   2  -5        131.99        125.30         1.42 o                         
   5   2  -5         58.10         56.91         1.21 o                         
   6   2  -5          1.26          1.62         0.47 o                         
  -6   3  -5         55.22         53.41         1.27 o                         
  -5   3  -5          5.40          7.53         0.56 o                         
  -4   3  -5         98.17         89.68         1.37 o                         
  -3   3  -5         22.09         23.92         0.69 o                         
  -2   3  -5         49.46         48.33         0.75 o                         
  -1   3  -5        305.71        333.84         1.89 o                         
   0   3  -5        163.51        166.42         1.18 o                         
   1   3  -5        136.28        152.14         1.14 o                         
   2   3  -5         77.15         73.11         0.82 o                         
   3   3  -5         39.13         35.75         0.68 o                         
   4   3  -5         81.93         80.32         1.20 o                         
   5   3  -5          3.09          3.36         0.44 o                         
   6   3  -5          9.08         10.41         0.81 o                         
  -6   4  -5         12.41         12.84         0.85 o                         
  -5   4  -5         17.21         18.21         0.83 o                         
  -4   4  -5         61.22         53.45         1.13 o                         
  -3   4  -5        224.01        211.68         1.98 o                         
  -2   4  -5         93.21         91.15         1.12 o                         
  -1   4  -5        338.00        338.70         2.11 o                         
   0   4  -5        598.02        616.93         3.45 o                         
   1   4  -5         12.88         14.14         0.42 o                         
   2   4  -5         67.89         63.39         0.76 o                         
   3   4  -5        151.27        140.28         1.39 o                         
   4   4  -5         11.65         10.54         0.59 o                         
   5   4  -5         31.94         30.83         0.76 o                         
   6   4  -5          3.14          3.92         0.57 o                         
  -6   5  -5          7.37          8.43         0.74 o                         
  -5   5  -5          2.46          2.35         0.51 o                         
  -4   5  -5          6.29          6.69         0.53 o                         
  -3   5  -5        133.14        132.98         1.61 o                         
  -2   5  -5         96.38         98.59         1.10 o                         
  -1   5  -5         89.77         92.83         0.90 o                         
   0   5  -5         43.54         37.67         0.62 o                         
   1   5  -5         92.14        100.37         1.06 o                         
   2   5  -5         39.92         39.09         0.67 o                         
   3   5  -5          0.96          1.13         0.29 o                         
   4   5  -5          2.20          2.07         0.39 o                         
   5   5  -5         20.76         20.71         0.76 o                         
   6   5  -5          4.71          5.10         0.54 o                         
  -5   6  -5         55.37         50.73         1.27 o                         
  -4   6  -5         37.67         39.69         1.11 o                         
  -3   6  -5         55.96         56.63         1.19 o                         
  -2   6  -5        144.09        145.33         1.59 o                         
  -1   6  -5        141.69        136.38         1.35 o                         
   0   6  -5        193.66        194.70         1.60 o                         
   1   6  -5         93.95         98.90         1.40 o                         
   2   6  -5         52.15         52.08         0.86 o                         
   3   6  -5         59.68         57.33         1.00 o                         
   4   6  -5         34.46         30.70         0.84 o                         
   5   6  -5         61.84         62.25         1.19 o                         
  -5   7  -5         58.80         62.19         1.91 o                         
  -4   7  -5          2.80          2.46         0.50 o                         
  -3   7  -5         79.36         67.64         1.20 o                         
  -2   7  -5         72.79         74.79         1.09 o                         
  -1   7  -5         92.34         86.50         1.09 o                         
   0   7  -5          1.79          2.34         0.34 o                         
   1   7  -5         40.24         36.76         0.90 o                         
   2   7  -5        164.57        165.98         2.15 o                         
   3   7  -5        156.90        154.79         1.71 o                         
   4   7  -5         98.53         94.69         1.40 o                         
   5   7  -5          2.28          2.79         0.83 o                         
  -4   8  -5          8.87          9.04         0.66 o                         
  -3   8  -5         16.97         16.20         0.74 o                         
  -2   8  -5          2.83          1.84         0.37 o                         
  -1   8  -5        134.88        125.34         1.37 o                         
   0   8  -5        107.11        104.36         1.37 o                         
   1   8  -5         15.13         15.95         0.93 o                         
   2   8  -5         54.24         57.82         1.16 o                         
   3   8  -5         29.72         31.19         0.81 o                         
   4   8  -5          5.47          7.13         0.54 o                         
  -4   9  -5          3.89          3.63         0.52 o                         
  -3   9  -5          0.87          2.00         0.37 o                         
  -2   9  -5         31.15         30.74         0.74 o                         
  -1   9  -5          9.12          6.00         0.48 o                         
   0   9  -5          2.57          2.96         0.44 o                         
   1   9  -5         33.70         33.04         0.97 o                         
   2   9  -5         80.58         75.37         1.42 o                         
   3   9  -5         25.90         27.38         0.99 o                         
   4   9  -5          3.04          5.47         0.84 o                         
  -3  10  -5          5.18          5.14         0.64 o                         
  -2  10  -5          4.65          6.16         0.44 o                         
  -1  10  -5         15.80         17.17         0.68 o                         
   0  10  -5         63.32         59.13         1.08 o                         
   1  10  -5          1.19          1.43         0.47 o                         
   2  10  -5          4.40          5.53         0.75 o                         
   3  10  -5         33.23         34.66         1.36 o                         
  -2  11  -5          2.64          2.86         0.43 o                         
  -1  11  -5          5.82          6.36         0.54 o                         
   0  11  -5          5.49          5.36         0.53 o                         
   1  11  -5          4.65          4.56         0.58 o                         
   2  11  -5         27.08         27.74         1.05 o                         
  -6   0  -4          8.79          9.33         0.67 o                         
  -4   0  -4        421.43        395.65         3.88 o                         
  -2   0  -4         78.02         86.43         1.16 o                         
   0   0  -4       2148.33       2067.55        35.92 o                         
   2   0  -4       2965.64       2947.45        40.48 o                         
   4   0  -4         55.04         54.90         2.26 o                         
   6   0  -4         46.23         44.76         1.64 o                         
  -6   1  -4          7.38          8.66         0.55 o                         
  -5   1  -4         29.04         28.19         0.57 o                         
  -4   1  -4        190.12        182.99         1.62 o                         
  -3   1  -4        215.73        234.29         1.62 o                         
  -2   1  -4        717.21        806.37        13.81 o                         
  -1   1  -4        257.21        258.82         1.51 o                         
   0   1  -4        315.34        303.04         1.65 o                         
   1   1  -4       1419.84       1406.56         7.33 o                         
   2   1  -4        251.28        234.60         1.68 o                         
   3   1  -4         78.92         85.59         0.96 o                         
   4   1  -4          7.01         11.19         1.41 o                         
   5   1  -4        132.13        126.83         1.69 o                         
   6   1  -4          6.15          7.88         0.73 o                         
  -6   2  -4         25.57         24.92         0.83 o                         
  -5   2  -4         34.68         30.34         0.88 o                         
  -4   2  -4          6.03          6.05         0.40 o                         
  -3   2  -4        208.45        207.28         1.57 o                         
  -2   2  -4         75.97         77.28         0.78 o                         
  -1   2  -4         78.56         76.43         0.63 o                         
   0   2  -4        526.58        491.64         2.50 o                         
   1   2  -4        910.84        953.64         4.61 o                         
   2   2  -4        128.33        124.40         1.04 o                         
   3   2  -4          7.15          6.00         0.36 o                         
   4   2  -4        134.55        130.91         1.38 o                         
   5   2  -4        137.87        141.81         1.90 o                         
   6   2  -4         73.26         70.26         1.43 o                         
  -6   3  -4         33.01         33.13         0.94 o                         
  -5   3  -4        242.84        226.13         2.23 o                         
  -4   3  -4        238.48        240.56         2.12 o                         
  -3   3  -4        105.18         98.06         1.16 o                         
  -2   3  -4        144.64        139.84         1.22 o                         
  -1   3  -4        510.64        536.85         2.86 o                         
   0   3  -4        432.74        431.45         2.41 o                         
   1   3  -4         10.22         10.77         0.33 o                         
   2   3  -4        284.48        284.74         1.93 o                         
   3   3  -4        256.94        258.51         2.00 o                         
   4   3  -4         15.25         14.42         0.56 o                         
   5   3  -4         29.41         30.11         0.95 o                         
   6   3  -4          3.84          4.21         0.56 o                         
  -6   4  -4         35.42         36.21         1.25 o                         
  -5   4  -4         32.84         32.09         0.90 o                         
  -4   4  -4         26.58         23.81         0.87 o                         
  -3   4  -4         29.52         31.39         0.72 o                         
  -2   4  -4        218.11        222.16         1.84 o                         
  -1   4  -4        447.94        480.91         2.80 o                         
   0   4  -4        106.03        113.17         0.96 o                         
   1   4  -4        362.03        373.69         2.34 o                         
   2   4  -4          0.32          0.52         0.22 o                         
   3   4  -4         71.98         67.41         0.76 o                         
   4   4  -4         73.59         67.44         1.01 o                         
   5   4  -4         11.39         12.30         0.57 o                         
   6   4  -4         23.37         23.22         0.92 o                         
  -6   5  -4          3.93          5.26         0.71 o                         
  -5   5  -4         45.83         47.61         1.18 o                         
  -4   5  -4        120.09        112.16         1.61 o                         
  -3   5  -4        421.44        394.99         3.32 o                         
  -2   5  -4         32.24         28.72         0.57 o                         
  -1   5  -4        349.58        350.16         2.50 o                         
   0   5  -4        419.65        446.27         2.78 o                         
   1   5  -4        189.85        193.79         1.84 o                         
   2   5  -4         78.59         77.30         0.92 o                         
   3   5  -4          2.36          3.57         0.32 o                         
   4   5  -4        103.86        101.57         1.16 o                         
   5   5  -4          0.75          1.00         0.34 o                         
   6   5  -4          1.21          1.39         0.45 o                         
  -5   6  -4          4.75          5.97         0.61 o                         
  -4   6  -4         15.79         18.41         0.82 o                         
  -3   6  -4         22.99         21.25         0.86 o                         
  -2   6  -4         26.42         29.80         0.63 o                         
  -1   6  -4        290.75        293.61         2.12 o                         
   0   6  -4         18.97         20.79         0.52 o                         
   1   6  -4         10.95         11.63         0.51 o                         
   2   6  -4         95.00         94.49         1.59 o                         
   3   6  -4          4.66          4.78         0.44 o                         
   4   6  -4         55.62         48.18         0.97 o                         
   5   6  -4          1.71          2.99         0.47 o                         
  -5   7  -4          8.58          9.62         0.82 o                         
  -4   7  -4         16.62         18.33         0.82 o                         
  -3   7  -4          8.24          8.94         0.58 o                         
  -2   7  -4         31.55         29.97         0.86 o                         
  -1   7  -4         14.85         14.98         0.52 o                         
   0   7  -4          8.06          8.59         0.44 o                         
   1   7  -4        136.14        139.56         1.71 o                         
   2   7  -4        259.03        254.96         2.58 o                         
   3   7  -4         46.82         45.71         0.91 o                         
   4   7  -4         36.59         37.36         1.15 o                         
   5   7  -4         39.50         43.43         1.05 o                         
  -5   8  -4         23.64         25.93         1.09 o                         
  -4   8  -4          2.67          3.75         0.53 o                         
  -3   8  -4         19.17         18.29         0.68 o                         
  -2   8  -4        175.58        169.01         1.59 o                         
  -1   8  -4         64.68         62.08         0.96 o                         
   0   8  -4         75.00         73.08         1.14 o                         
   1   8  -4         29.46         29.54         1.03 o                         
   2   8  -4         17.65         17.39         0.76 o                         
   3   8  -4         34.97         34.88         0.88 o                         
   4   8  -4          2.94          3.21         0.40 o                         
   5   8  -4          7.59          9.70         1.01 o                         
  -4   9  -4          1.73          2.63         0.55 o                         
  -3   9  -4         18.16         19.14         0.70 o                         
  -2   9  -4         10.48         10.39         0.51 o                         
  -1   9  -4         69.56         66.34         1.05 o                         
   0   9  -4        257.84        245.85         2.28 o                         
   1   9  -4        109.04        107.32         1.61 o                         
   2   9  -4          3.98          3.80         0.51 o                         
   3   9  -4         34.64         34.44         1.31 o                         
   4   9  -4          4.94          4.97         0.61 o                         
  -3  10  -4          4.14          4.88         0.49 o                         
  -2  10  -4          5.60          6.10         0.49 o                         
  -1  10  -4         11.87         13.92         0.61 o                         
   0  10  -4         54.68         56.58         1.05 o                         
   1  10  -4         28.35         30.35         1.00 o                         
   2  10  -4         22.23         24.91         1.20 o                         
   3  10  -4         11.56         13.74         0.85 o                         
  -2  11  -4          3.36          3.59         0.65 o                         
  -1  11  -4          1.42          1.54         0.39 o                         
   0  11  -4          9.16          9.61         0.57 o                         
   1  11  -4          0.09          0.59         0.47 o                         
   2  11  -4          0.07          0.96         0.50 o                         
  -5   0  -3         24.29         22.20         0.80 o                         
  -3   0  -3        388.56        428.50         3.85 o                         
  -1   0  -3        110.43        125.80         3.19 o                         
   1   0  -3       3684.04       3593.21        79.57 o                         
   3   0  -3        190.56        200.42         2.59 o                         
   5   0  -3        315.07        357.93         5.06 o                         
  -6   1  -3          4.66          5.37         0.48 o                         
  -5   1  -3         74.32         67.29         0.93 o                         
  -4   1  -3        450.53        423.88         2.79 o                         
  -3   1  -3        161.42        168.08         1.34 o                         
  -2   1  -3        331.92        343.26         2.06 o                         
  -1   1  -3        224.82        217.09         2.19 o                         
   0   1  -3       3715.47       3285.52        67.61 o                         
   1   1  -3       2976.71       2840.27        50.79 o                         
   2   1  -3         26.38         23.16         0.47 o                         
   3   1  -3        159.63        164.73         1.40 o                         
   4   1  -3          4.86          5.03         0.45 o                         
   5   1  -3        342.84        350.74        11.43 o                         
   6   1  -3         70.39         69.99         1.47 o                         
  -6   2  -3          3.81          4.44         0.48 o                         
  -5   2  -3         24.35         24.05         0.76 o                         
  -4   2  -3        133.23        125.40         1.30 o                         
  -3   2  -3         13.97         15.34         0.48 o                         
  -2   2  -3        619.63        635.45         3.77 o                         
  -1   2  -3        674.73        711.01         3.74 o                         
   0   2  -3       1822.17       1741.21        21.54 o                         
   1   2  -3        664.75        648.39         3.76 o                         
   2   2  -3         84.27         74.66         0.75 o                         
   3   2  -3         26.36         30.67         0.58 o                         
   4   2  -3         68.08         66.80         0.92 o                         
   5   2  -3         13.22         14.14         1.22 o                         
   6   2  -3          8.06          9.93         0.66 o                         
  -6   3  -3          2.99          3.34         0.50 o                         
  -5   3  -3         51.51         46.35         0.99 o                         
  -4   3  -3        422.37        417.19         3.01 o                         
  -3   3  -3          7.75          5.56         0.38 o                         
  -2   3  -3        129.22        130.96         1.18 o                         
  -1   3  -3         13.44         13.96         0.33 o                         
   0   3  -3        353.12        344.14         2.05 o                         
   1   3  -3       1145.41       1155.19         6.35 o                         
   2   3  -3         98.34         89.04         0.79 o                         
   3   3  -3        243.61        260.54         1.98 o                         
   4   3  -3         77.82         80.61         1.02 o                         
   5   3  -3          9.15         10.27         0.65 o                         
   6   3  -3          3.18          3.13         0.51 o                         
  -6   4  -3          1.29          1.39         0.50 o                         
  -5   4  -3         69.08         65.87         1.30 o                         
  -4   4  -3         12.20         11.67         0.62 o                         
  -3   4  -3         97.50         93.68         1.15 o                         
  -2   4  -3         25.35         35.58         0.57 o                         
  -1   4  -3        228.68        229.86         1.65 o                         
   0   4  -3        211.77        257.00         1.73 o                         
   1   4  -3        125.17        140.04         1.24 o                         
   2   4  -3         73.65         78.52         1.07 o                         
   3   4  -3         60.94         59.35         0.72 o                         
   4   4  -3         18.25         19.92         0.60 o                         
   5   4  -3          6.01          5.60         0.45 o                         
   6   4  -3         11.14         12.65         0.91 o                         
  -6   5  -3          2.33          2.88         0.60 o                         
  -5   5  -3         31.74         33.56         1.02 o                         
  -4   5  -3         87.83         84.60         1.38 o                         
  -3   5  -3         40.15         44.16         1.02 o                         
  -2   5  -3        145.39        157.86         1.37 o                         
  -1   5  -3        451.93        510.62         3.23 o                         
   0   5  -3        297.26        309.01         2.08 o                         
   1   5  -3         46.48         45.63         0.79 o                         
   2   5  -3        257.38        250.90         2.07 o                         
   3   5  -3         14.73         15.98         0.56 o                         
   4   5  -3         36.22         35.73         0.72 o                         
   5   5  -3         11.13         11.52         0.56 o                         
   6   5  -3          6.29          6.56         0.61 o                         
  -6   6  -3          1.99          3.43         0.75 o                         
  -5   6  -3          0.36          0.22         0.45 o                         
  -4   6  -3         96.80         96.71         1.53 o                         
  -3   6  -3        129.49        135.55         1.61 o                         
  -2   6  -3         28.93         30.77         0.63 o                         
  -1   6  -3         63.99         69.34         0.82 o                         
   0   6  -3         61.91         63.47         0.82 o                         
   1   6  -3         76.98         73.28         1.06 o                         
   2   6  -3        434.28        431.71         3.10 o                         
   3   6  -3        176.40        172.29         1.70 o                         
   4   6  -3          3.53          3.10         0.33 o                         
   5   6  -3          4.89          5.89         0.43 o                         
   6   6  -3         16.39         14.79         1.01 o                         
  -5   7  -3         18.69         19.33         0.96 o                         
  -4   7  -3         42.39         41.27         1.16 o                         
  -3   7  -3        210.69        203.91         1.96 o                         
  -2   7  -3        174.70        157.17         1.41 o                         
  -1   7  -3          5.80          5.22         0.35 o                         
   0   7  -3         20.53         15.86         0.53 o                         
   1   7  -3         41.49         37.77         0.91 o                         
   2   7  -3        127.88        127.03         1.40 o                         
   3   7  -3         30.21         29.18         0.80 o                         
   4   7  -3        165.42        157.25         1.91 o                         
   5   7  -3         38.38         36.21         0.81 o                         
  -5   8  -3         28.47         30.05         1.68 o                         
  -4   8  -3         19.61         18.83         0.89 o                         
  -3   8  -3         61.25         57.42         1.09 o                         
  -2   8  -3         42.51         41.41         0.82 o                         
  -1   8  -3         28.11         26.36         0.81 o                         
   0   8  -3          4.95          4.76         0.42 o                         
   1   8  -3        172.01        170.56         3.00 o                         
   2   8  -3          9.86         10.97         0.65 o                         
   3   8  -3         76.83         75.89         1.24 o                         
   4   8  -3         20.18         20.38         0.73 o                         
   5   8  -3         16.93         18.13         0.84 o                         
  -4   9  -3          3.05          3.78         0.55 o                         
  -3   9  -3         38.92         40.71         1.00 o                         
  -2   9  -3          2.62          3.53         0.54 o                         
  -1   9  -3        158.85        148.04         1.65 o                         
   0   9  -3         36.36         35.68         0.99 o                         
   1   9  -3         31.72         31.50         1.00 o                         
   2   9  -3         63.99         62.72         1.30 o                         
   3   9  -3         34.31         35.27         1.08 o                         
   4   9  -3         14.60         16.33         0.71 o                         
  -3  10  -3          2.57          2.20         0.48 o                         
  -2  10  -3         14.43         13.68         0.60 o                         
  -1  10  -3         37.17         36.45         0.88 o                         
   0  10  -3          0.65          0.73         0.38 o                         
   1  10  -3          6.06          4.68         0.55 o                         
   2  10  -3         24.55         26.86         1.22 o                         
   3  10  -3         42.37         43.33         1.18 o                         
   4  10  -3          2.06          3.62         1.78 o                         
  -2  11  -3         21.04         22.34         0.86 o                         
  -1  11  -3          7.89          8.42         0.53 o                         
   0  11  -3         14.08         15.82         0.67 o                         
   1  11  -3          5.34          4.48         0.75 o                         
   2  11  -3         23.00         23.02         1.11 o                         
   3  11  -3          2.21          3.38         0.77 o                         
  -1  12  -3          8.84          8.81         0.68 o                         
   0  12  -3          9.03          9.42         0.75 o                         
   1  12  -3         15.23         15.01         0.88 o                         
  -6   0  -2         23.16         23.37         0.91 o                         
  -4   0  -2        359.73        372.64         3.42 o                         
  -2   0  -2       4635.29       4430.55        99.54 o                         
   0   0  -2       2099.33       1972.73        38.55 o                         
   2   0  -2        315.72        318.52         2.77 o                         
   4   0  -2        170.35        159.37         3.54 o                         
   6   0  -2         17.23         18.15         1.33 o                         
  -7   1  -2         36.94         42.20         1.37 o                         
  -6   1  -2          4.92          6.72         0.49 o                         
  -5   1  -2         39.58         36.88         0.75 o                         
  -4   1  -2         61.96         58.75         0.76 o                         
  -3   1  -2         37.29         33.26         0.57 o                         
  -2   1  -2       1239.58       1259.71         6.90 o                         
  -1   1  -2        224.04        219.09         1.94 o                         
   0   1  -2       1294.40       1247.05        18.87 o                         
   1   1  -2       7338.74       6419.22       190.18 o                         
   2   1  -2        122.54        119.91         1.10 o                         
   3   1  -2        138.17        134.90         1.27 o                         
   4   1  -2        197.63        193.02         2.04 o                         
   5   1  -2         12.42         15.36         0.90 o                         
   6   1  -2         37.50         40.37         1.19 o                         
   7   1  -2         15.64         17.92         1.18 o                         
  -6   2  -2         41.17         36.51         0.87 o                         
  -5   2  -2        136.67        132.01         1.54 o                         
  -4   2  -2         47.90         47.61         0.81 o                         
  -3   2  -2        117.84        131.99         1.24 o                         
  -2   2  -2         27.92         34.40         0.65 o                         
  -1   2  -2         38.79         31.65         0.44 o                         
   0   2  -2       1130.34       1038.50         6.09 o                         
   1   2  -2         63.17         47.52         0.52 o                         
   2   2  -2        524.03        514.07         3.07 o                         
   3   2  -2        117.37        114.74         1.08 o                         
   4   2  -2          8.11         10.24         0.54 o                         
   5   2  -2         23.57         23.90         0.87 o                         
   6   2  -2          3.07          4.55         0.52 o                         
  -6   3  -2          3.46          5.20         0.56 o                         
  -5   3  -2         52.81         54.35         1.08 o                         
  -4   3  -2        126.30        115.53         1.31 o                         
  -3   3  -2         40.53         39.60         0.69 o                         
  -2   3  -2        924.99        966.03         6.27 o                         
  -1   3  -2        665.44        677.82         3.59 o                         
   0   3  -2        616.88        624.32         3.59 o                         
   1   3  -2        101.36        102.73         0.91 o                         
   2   3  -2        618.26        602.75         3.46 o                         
   3   3  -2        164.30        176.95         1.44 o                         
   4   3  -2         37.72         40.64         0.77 o                         
   5   3  -2        122.89        114.69         1.75 o                         
   6   3  -2         29.99         31.66         0.99 o                         
  -6   4  -2         18.26         18.04         0.87 o                         
  -5   4  -2         34.18         36.44         1.08 o                         
  -4   4  -2         30.93         31.16         0.82 o                         
  -3   4  -2         22.99         27.72         0.78 o                         
  -2   4  -2        423.44        438.03         3.08 o                         
  -1   4  -2        140.15        153.72         1.40 o                         
   0   4  -2        445.87        466.99         2.87 o                         
   1   4  -2         18.32         19.45         0.45 o                         
   2   4  -2          8.18          7.39         0.33 o                         
   3   4  -2        103.15        102.08         1.01 o                         
   4   4  -2          1.53          1.69         0.30 o                         
   5   4  -2         77.25         74.08         1.19 o                         
   6   4  -2         54.44         50.69         1.15 o                         
  -6   5  -2         21.44         20.91         0.99 o                         
  -5   5  -2         95.89         94.06         1.56 o                         
  -4   5  -2         13.81         14.50         0.72 o                         
  -3   5  -2         25.31         24.79         0.83 o                         
  -2   5  -2         70.79         84.23         0.89 o                         
  -1   5  -2         55.56         56.19         0.68 o                         
   0   5  -2        248.97        270.08         1.86 o                         
   1   5  -2        112.30        121.21         1.22 o                         
   2   5  -2         28.11         24.64         0.60 o                         
   3   5  -2        153.80        149.77         1.35 o                         
   4   5  -2         31.03         30.17         0.67 o                         
   5   5  -2         12.89         13.18         0.64 o                         
   6   5  -2          7.84          8.75         0.61 o                         
  -6   6  -2         11.73         14.90         1.06 o                         
  -5   6  -2          2.34          2.33         0.54 o                         
  -4   6  -2        110.50        100.40         1.85 o                         
  -3   6  -2        151.39        148.60         1.66 o                         
  -2   6  -2         46.87         45.75         0.71 o                         
  -1   6  -2        140.26        145.25         1.24 o                         
   0   6  -2         29.11         25.64         0.55 o                         
   1   6  -2        418.42        432.05         3.50 o                         
   2   6  -2         15.91         18.79         0.78 o                         
   3   6  -2         34.39         34.98         0.71 o                         
   4   6  -2         26.25         24.84         0.62 o                         
   5   6  -2         14.12         14.63         0.59 o                         
   6   6  -2         15.85         16.08         0.95 o                         
  -5   7  -2         14.44         16.38         1.02 o                         
  -4   7  -2         27.09         25.72         0.92 o                         
  -3   7  -2        188.95        175.85         1.82 o                         
  -2   7  -2          0.24          0.44         0.27 o                         
  -1   7  -2         41.28         43.39         0.71 o                         
   0   7  -2         23.15         23.67         0.59 o                         
   1   7  -2         11.59         10.64         0.60 o                         
   2   7  -2         29.60         29.72         0.73 o                         
   3   7  -2         93.47         85.78         1.25 o                         
   4   7  -2         12.13         11.85         0.54 o                         
   5   7  -2         47.28         43.24         1.00 o                         
  -5   8  -2          0.40          1.60         0.56 o                         
  -4   8  -2         19.55         19.20         0.85 o                         
  -3   8  -2         83.28         76.22         1.16 o                         
  -2   8  -2        134.28        129.10         1.47 o                         
  -1   8  -2         96.36         87.23         1.06 o                         
   0   8  -2        131.56        137.91         1.39 o                         
   1   8  -2        164.78        157.93         2.04 o                         
   2   8  -2        328.32        328.65         3.41 o                         
   3   8  -2         35.42         35.42         0.87 o                         
   4   8  -2         13.92         15.07         0.72 o                         
   5   8  -2          9.32          9.49         0.58 o                         
  -4   9  -2          2.42          4.04         0.53 o                         
  -3   9  -2          4.20          4.02         0.45 o                         
  -2   9  -2         30.04         28.86         0.79 o                         
  -1   9  -2         15.17         16.76         0.64 o                         
   0   9  -2        129.19        128.76         1.43 o                         
   1   9  -2         24.85         24.12         1.01 o                         
   2   9  -2         76.35         80.87         1.61 o                         
   3   9  -2         73.58         75.53         1.21 o                         
   4   9  -2         31.36         32.22         0.93 o                         
  -4  10  -2          2.87          2.80         0.69 o                         
  -3  10  -2         27.60         28.04         0.83 o                         
  -2  10  -2         17.80         18.37         0.73 o                         
  -1  10  -2         24.20         22.69         0.78 o                         
   0  10  -2          0.75          0.96         0.36 o                         
   1  10  -2         14.07         13.99         0.71 o                         
   2  10  -2         67.61         68.19         1.39 o                         
   3  10  -2         10.16         11.41         0.69 o                         
   4  10  -2          6.80          7.61         0.61 o                         
  -3  11  -2         24.90         26.98         0.94 o                         
  -2  11  -2         71.39         73.89         1.24 o                         
  -1  11  -2          0.80          0.78         0.40 o                         
   0  11  -2         17.75         18.28         0.72 o                         
   1  11  -2         11.74         13.44         0.74 o                         
   2  11  -2         19.22         16.95         0.88 o                         
   3  11  -2          2.21          1.60         0.64 o                         
  -1  12  -2          5.87          5.56         0.61 o                         
   0  12  -2         15.67         16.31         0.86 o                         
   1  12  -2          2.50          4.34         0.66 o                         
  -7   0  -1        116.69        117.22         2.90 o                         
  -5   0  -1        111.79        105.11         1.55 o                         
  -3   0  -1        696.35        696.43         5.33 o                         
  -1   0  -1       1405.32       1271.84        31.93 o                         
   1   0  -1       3462.36       3203.42        68.77 o                         
   3   0  -1         80.75         86.02         1.38 o                         
   5   0  -1        299.98        311.09         5.26 o                         
   7   0  -1         63.44         66.00         3.05 o                         
  -7   1  -1         52.29         62.54         3.25 o                         
  -6   1  -1          0.13          0.37         0.30 o                         
  -5   1  -1        100.16         98.43         1.41 o                         
  -4   1  -1         15.01         14.42         0.48 o                         
  -3   1  -1        325.90        325.21         2.00 o                         
  -2   1  -1        264.40        282.80         1.80 o                         
  -1   1  -1        469.72        421.53         2.62 o                         
   1   1  -1        886.11        846.99         5.07 o                         
   2   1  -1        445.53        456.04         2.78 o                         
   3   1  -1        396.71        412.88         3.09 o                         
   4   1  -1        185.78        184.62         1.89 o                         
   5   1  -1        241.29        260.48         7.14 o                         
   6   1  -1        103.17        102.09         2.13 o                         
   7   1  -1         28.37         32.76         2.04 o                         
  -7   2  -1          1.22          4.00         0.86 o                         
  -6   2  -1         30.33         28.44         0.81 o                         
  -5   2  -1        543.44        529.88         3.79 o                         
  -4   2  -1         24.90         25.46         0.62 o                         
  -3   2  -1         86.28        102.23         1.10 o                         
  -2   2  -1        735.84        716.49         4.47 o                         
  -1   2  -1        506.81        521.33         2.96 o                         
   0   2  -1       3052.05       2747.91        85.55 o                         
   1   2  -1       1031.43        965.86         5.24 o                         
   2   2  -1        301.85        302.25         1.91 o                         
   3   2  -1       1031.70       1044.32         5.78 o                         
   4   2  -1         95.17         91.00         1.21 o                         
   5   2  -1         12.30         13.80         0.91 o                         
   6   2  -1         90.38         92.10         2.88 o                         
   7   2  -1          9.78         12.02         2.35 o                         
  -6   3  -1         16.11         16.08         0.72 o                         
  -5   3  -1         40.10         38.38         0.93 o                         
  -4   3  -1         11.36         13.39         0.55 o                         
  -3   3  -1         53.90         56.89         0.88 o                         
  -2   3  -1       2093.22       2112.81        13.70 o                         
  -1   3  -1        804.98        773.70         4.98 o                         
   0   3  -1       1847.26       1718.23        46.48 o                         
   1   3  -1        439.89        438.46         3.54 o                         
   2   3  -1        140.61        145.81         1.19 o                         
   3   3  -1        121.63        121.43         1.00 o                         
   4   3  -1          8.46          7.17         0.44 o                         
   5   3  -1          5.55          4.32         0.44 o                         
   6   3  -1         28.38         31.46         0.98 o                         
  -6   4  -1          2.83          2.61         0.49 o                         
  -5   4  -1        139.43        129.56         1.69 o                         
  -4   4  -1          0.55          0.25         0.38 o                         
  -3   4  -1        103.62        108.09         1.41 o                         
  -2   4  -1        118.46        146.24         1.37 o                         
  -1   4  -1        210.34        210.59         1.48 o                         
   0   4  -1        143.39        143.96         1.11 o                         
   1   4  -1        328.19        346.30         2.43 o                         
   2   4  -1        360.15        390.68         2.80 o                         
   3   4  -1         44.49         43.56         0.66 o                         
   4   4  -1         18.14         19.60         0.54 o                         
   5   4  -1         36.89         35.28         0.90 o                         
   6   4  -1         23.11         23.50         0.92 o                         
  -6   5  -1         42.66         44.89         1.27 o                         
  -5   5  -1         30.29         28.26         0.98 o                         
  -4   5  -1         66.46         61.36         1.36 o                         
  -3   5  -1        155.26        159.23         1.90 o                         
  -2   5  -1         46.69         49.70         0.69 o                         
  -1   5  -1        106.98        119.87         1.05 o                         
   0   5  -1        444.75        466.99         2.84 o                         
   1   5  -1         39.32         39.88         0.72 o                         
   2   5  -1        227.03        223.69         1.72 o                         
   3   5  -1        147.19        154.13         1.33 o                         
   4   5  -1         51.14         46.23         0.82 o                         
   5   5  -1          1.06          1.04         0.37 o                         
   6   5  -1          6.63          7.33         0.58 o                         
  -6   6  -1          9.44         10.08         0.92 o                         
  -5   6  -1         19.11         20.50         0.96 o                         
  -4   6  -1         36.15         36.66         1.54 o                         
  -3   6  -1         97.21         93.21         1.20 o                         
  -2   6  -1        180.49        186.86         1.50 o                         
  -1   6  -1        200.94        215.32         1.60 o                         
   0   6  -1        173.96        190.25         1.51 o                         
   1   6  -1        122.32        123.63         1.57 o                         
   2   6  -1         67.89         64.36         0.92 o                         
   3   6  -1        145.10        133.91         1.26 o                         
   4   6  -1         79.64         77.91         1.11 o                         
   5   6  -1         28.65         27.83         0.78 o                         
   6   6  -1          5.38          6.06         0.64 o                         
  -5   7  -1         20.21         22.49         1.15 o                         
  -4   7  -1         16.13         19.29         0.85 o                         
  -3   7  -1         25.96         24.32         0.74 o                         
  -2   7  -1         86.11         85.85         1.19 o                         
  -1   7  -1         38.73         38.47         0.67 o                         
   0   7  -1        114.32        110.01         1.15 o                         
   1   7  -1         87.21         86.51         1.48 o                         
   2   7  -1         83.23         78.74         1.23 o                         
   3   7  -1         21.07         20.59         0.67 o                         
   4   7  -1        120.89        115.23         1.35 o                         
   5   7  -1         19.68         20.69         0.74 o                         
  -5   8  -1         11.30         10.47         0.77 o                         
  -4   8  -1         62.50         56.05         1.22 o                         
  -3   8  -1          2.01          2.26         0.39 o                         
  -2   8  -1        105.57        100.71         1.22 o                         
  -1   8  -1        150.30        153.57         1.54 o                         
   0   8  -1        103.32        100.43         1.12 o                         
   1   8  -1         91.48         91.15         1.51 o                         
   2   8  -1         57.96         59.58         1.33 o                         
   3   8  -1         44.47         47.18         0.99 o                         
   4   8  -1         31.24         26.63         0.81 o                         
   5   8  -1          2.80          3.34         0.47 o                         
  -4   9  -1          1.05          0.53         0.48 o                         
  -3   9  -1         28.63         25.53         0.77 o                         
  -2   9  -1         45.99         48.23         0.90 o                         
  -1   9  -1        139.16        135.95         1.51 o                         
   0   9  -1        187.87        183.88         1.83 o                         
   1   9  -1         17.26         16.89         0.78 o                         
   2   9  -1         57.22         60.46         1.35 o                         
   3   9  -1        117.21        111.61         1.48 o                         
   4   9  -1          2.03          2.65         0.57 o                         
  -4  10  -1         11.78         13.50         0.80 o                         
  -3  10  -1         16.85         19.18         0.75 o                         
  -2  10  -1         57.38         54.35         1.05 o                         
  -1  10  -1         40.12         37.15         0.91 o                         
   0  10  -1          0.57          0.10         0.36 o                         
   1  10  -1          3.16          2.98         0.46 o                         
   2  10  -1         22.42         21.67         1.21 o                         
   3  10  -1         11.13         12.74         0.71 o                         
   4  10  -1          0.71          2.18         0.53 o                         
  -3  11  -1         31.90         37.58         1.68 o                         
  -2  11  -1          2.28          2.16         0.43 o                         
  -1  11  -1         81.43         83.01         1.29 o                         
   0  11  -1          7.82         10.17         0.62 o                         
   1  11  -1         11.43         13.02         0.70 o                         
   2  11  -1          1.80          2.41         0.46 o                         
   3  11  -1         29.02         31.55         1.74 o                         
  -1  12  -1          2.49          3.76         0.50 o                         
   0  12  -1         10.55         11.57         0.72 o                         
   1  12  -1          0.41          1.23         0.50 o                         
  -6   0   0         15.24         15.64         0.77 o                         
  -4   0   0         32.78         32.52         0.86 o                         
  -2   0   0        253.63        253.45         2.01 o                         
   2   0   0        253.48        252.80         2.63 o                         
   4   0   0         32.80         31.91         1.12 o                         
   6   0   0         15.37         17.64         1.77 o                         
  -7   1   0         19.39         21.09         0.82 o                         
  -6   1   0         14.56         16.20         0.82 o                         
  -5   1   0        106.69        103.54         1.14 o                         
  -4   1   0         85.96         93.22         0.89 o                         
  -3   1   0        168.65        171.35         1.25 o                         
  -2   1   0        312.50        325.86         2.66 o                         
  -1   1   0        160.06        144.06         1.11 o                         
   1   1   0        160.05        144.64         0.99 o                         
   2   1   0        312.50        326.68         2.19 o                         
   3   1   0        168.85        174.75         1.64 o                         
   4   1   0         85.81         91.71         1.26 o                         
   5   1   0        106.43        104.82         1.70 o                         
   6   1   0         14.50         18.24         0.94 o                         
   7   1   0         19.41         21.23         1.61 o                         
  -7   2   0         60.85         59.25         1.48 o                         
  -6   2   0          5.64          6.52         0.50 o                         
  -5   2   0        416.46        389.74         2.81 o                         
  -4   2   0        297.30        291.91         2.13 o                         
  -3   2   0         95.14         99.69         1.09 o                         
  -2   2   0        436.78        438.30         3.53 o                         
  -1   2   0         17.07         16.81         0.41 o                         
   0   2   0         45.62         41.30         0.46 o                         
   1   2   0         16.98         16.95         0.34 o                         
   2   2   0        436.80        441.20         2.55 o                         
   3   2   0         95.27        101.11         1.00 o                         
   4   2   0        297.85        290.97         2.44 o                         
   5   2   0        416.42        391.76         3.31 o                         
   6   2   0          5.64          6.40         0.61 o                         
   7   2   0         60.88         59.42         2.66 o                         
  -6   3   0         17.86         20.59         0.78 o                         
  -5   3   0         15.45         13.31         0.63 o                         
  -4   3   0        160.18        152.41         1.70 o                         
  -3   3   0         67.01         72.47         0.99 o                         
  -2   3   0        514.82        498.05         3.93 o                         
  -1   3   0        245.91        238.20         1.49 o                         
   0   3   0         63.43         56.93         0.65 o                         
   1   3   0        246.05        239.48         1.64 o                         
   2   3   0        514.86        503.63         2.82 o                         
   3   3   0         67.16         72.61         0.74 o                         
   4   3   0        160.14        154.32         1.62 o                         
   5   3   0         15.40         15.42         0.68 o                         
   6   3   0         17.92         22.10         0.87 o                         
  -6   4   0         36.32         36.36         0.98 o                         
  -5   4   0         61.89         61.39         1.18 o                         
  -4   4   0         43.19         42.58         0.93 o                         
  -3   4   0        429.01        473.41         3.79 o                         
  -2   4   0        168.24        167.70         1.48 o                         
  -1   4   0         28.19         31.85         0.52 o                         
   0   4   0        143.87        142.90         1.23 o                         
   1   4   0         27.98         32.30         0.58 o                         
   2   4   0        168.19        167.49         1.30 o                         
   3   4   0        428.82        469.42         2.74 o                         
   4   4   0         43.22         42.11         0.78 o                         
   5   4   0         61.78         59.12         1.07 o                         
   6   4   0         36.26         35.41         0.96 o                         
  -6   5   0          3.03          5.32         0.55 o                         
  -5   5   0          7.60          7.47         0.58 o                         
  -4   5   0         19.83         20.98         0.85 o                         
  -3   5   0        311.76        308.26         2.67 o                         
  -2   5   0         54.64         58.06         0.72 o                         
  -1   5   0        124.86        124.08         1.08 o                         
   0   5   0         54.05         61.04         0.75 o                         
   1   5   0        125.37        126.60         1.29 o                         
   2   5   0         54.68         57.68         0.73 o                         
   3   5   0        312.14        309.32         2.10 o                         
   4   5   0         19.77         20.95         0.60 o                         
   5   5   0          7.62          6.48         0.51 o                         
   6   5   0          3.04          3.56         0.51 o                         
  -6   6   0          1.07          0.82         0.55 o                         
  -5   6   0         45.16         41.84         1.20 o                         
  -4   6   0         33.04         32.10         1.05 o                         
  -3   6   0         51.51         55.09         0.89 o                         
  -2   6   0        114.00        118.72         1.13 o                         
  -1   6   0        392.14        393.91         2.57 o                         
   0   6   0          9.53         10.98         0.40 o                         
   1   6   0        391.93        394.52         3.45 o                         
   2   6   0        113.74        120.00         1.21 o                         
   3   6   0         51.66         55.86         0.83 o                         
   4   6   0         33.05         33.28         0.66 o                         
   5   6   0         45.10         42.71         0.93 o                         
   6   6   0          1.04          1.58         0.48 o                         
  -5   7   0         47.63         42.80         1.11 o                         
  -4   7   0         12.22         11.80         0.78 o                         
  -3   7   0         18.01         14.87         0.61 o                         
  -2   7   0          0.44          0.55         0.29 o                         
  -1   7   0        128.89        131.35         1.27 o                         
   0   7   0         33.77         28.93         0.61 o                         
   1   7   0        128.78        133.92         1.73 o                         
   2   7   0          0.43          0.49         0.38 o                         
   3   7   0         18.02         14.87         0.67 o                         
   4   7   0         12.19         11.50         0.49 o                         
   5   7   0         47.48         44.80         0.90 o                         
  -5   8   0          8.90         11.80         0.80 o                         
  -4   8   0         57.11         57.20         1.20 o                         
  -3   8   0         19.90         20.03         0.73 o                         
  -2   8   0        153.77        147.54         1.44 o                         
  -1   8   0        130.17        131.44         1.41 o                         
   0   8   0         17.14         17.34         0.58 o                         
   1   8   0        130.12        132.45         1.83 o                         
   2   8   0        153.63        150.90         2.01 o                         
   3   8   0         19.97         21.46         0.79 o                         
   4   8   0         57.04         55.25         1.08 o                         
   5   8   0          8.97         10.79         0.64 o                         
  -4   9   0         33.05         33.83         0.93 o                         
  -3   9   0          9.18          9.45         0.55 o                         
  -2   9   0         99.55         93.47         1.25 o                         
  -1   9   0         22.18         24.13         0.71 o                         
   0   9   0          0.09          0.32         0.34 o                         
   1   9   0         22.21         23.86         0.85 o                         
   2   9   0         99.65         91.68         1.57 o                         
   3   9   0          9.14          9.17         0.55 o                         
   4   9   0         33.08         34.17         0.93 o                         
  -4  10   0         16.24         17.08         0.94 o                         
  -3  10   0         15.99         19.50         0.74 o                         
  -2  10   0          4.14          3.17         0.39 o                         
  -1  10   0         37.89         37.29         0.90 o                         
   0  10   0         11.51         13.76         0.69 o                         
   1  10   0         37.94         37.26         1.08 o                         
   2  10   0          4.16          3.59         0.60 o                         
   3  10   0         16.00         19.74         0.91 o                         
   4  10   0         16.17         16.11         0.84 o                         
  -3  11   0          6.89          9.07         0.69 o                         
  -2  11   0         38.91         36.59         0.91 o                         
  -1  11   0          3.79          4.66         0.46 o                         
   0  11   0         11.95         11.40         0.70 o                         
   1  11   0          3.80          5.00         0.59 o                         
   2  11   0         38.92         37.43         1.06 o                         
   3  11   0          6.90          8.54         0.75 o                         
  -1  12   0          8.33          8.69         0.67 o                         
   0  12   0          0.09          0.34         0.41 o                         
   1  12   0          8.28          8.05         0.66 o                         
  -7   0   1         63.29         62.23         1.89 o                         
  -5   0   1        300.26        307.88         4.11 o                         
  -3   0   1         80.67         86.18         1.06 o                         
  -1   0   1       3464.29       3264.06        68.77 o                         
   1   0   1       1405.19       1270.74        32.75 o                         
   3   0   1        696.93        691.13         6.70 o                         
   5   0   1        111.97        107.18         3.29 o                         
   7   0   1        116.58        122.41         4.25 o                         
  -7   1   1         28.41         30.88         1.30 o                         
  -6   1   1        103.23         98.77         1.37 o                         
  -5   1   1        241.22        259.81         6.67 o                         
  -4   1   1        185.83        184.29         1.46 o                         
  -3   1   1        396.82        410.39         2.58 o                         
  -2   1   1        445.22        454.48         2.64 o                         
  -1   1   1        885.55        847.82         5.22 o                         
   1   1   1        469.37        424.59         2.24 o                         
   2   1   1        263.61        286.96         2.02 o                         
   3   1   1        325.96        325.65         2.45 o                         
   4   1   1         14.95         14.77         0.62 o                         
   5   1   1        100.05         96.19         1.62 o                         
   6   1   1          0.13         -0.03         0.43 o                         
   7   1   1         52.25         56.28         6.67 o                         
  -7   2   1          9.80          8.79         0.71 o                         
  -6   2   1         90.35         94.65         2.36 o                         
  -5   2   1         12.38         14.85         0.68 o                         
  -4   2   1         95.23         92.57         1.06 o                         
  -3   2   1       1032.42       1052.69         6.04 o                         
  -2   2   1        302.34        302.67         2.29 o                         
  -1   2   1       1031.20        960.92         5.99 o                         
   0   2   1       3052.68       2749.47        74.82 o                         
   1   2   1        506.84        521.31         2.97 o                         
   2   2   1        736.02        705.59         3.67 o                         
   3   2   1         86.21        100.39         1.05 o                         
   4   2   1         24.76         25.05         0.68 o                         
   5   2   1        543.65        523.46         4.38 o                         
   6   2   1         30.32         29.36         1.04 o                         
   7   2   1          1.24          3.51         0.75 o                         
  -6   3   1         28.29         29.95         0.91 o                         
  -5   3   1          5.54          3.34         0.55 o                         
  -4   3   1          8.46          7.81         0.49 o                         
  -3   3   1        121.29        120.93         1.37 o                         
  -2   3   1        140.81        145.68         1.39 o                         
  -1   3   1        439.57        440.15         2.45 o                         
   0   3   1       1847.63       1691.88        42.11 o                         
   1   3   1        805.39        771.88         4.51 o                         
   2   3   1       2093.60       2120.42        12.37 o                         
   3   3   1         53.98         56.95         0.68 o                         
   4   3   1         11.43         12.08         0.45 o                         
   5   3   1         40.35         39.76         0.82 o                         
   6   3   1         16.18         16.62         0.72 o                         
  -6   4   1         23.12         24.54         0.87 o                         
  -5   4   1         36.86         37.08         0.94 o                         
  -4   4   1         18.18         19.15         0.72 o                         
  -3   4   1         44.72         44.09         0.90 o                         
  -2   4   1        359.95        395.45         2.82 o                         
  -1   4   1        328.22        349.50         2.08 o                         
   0   4   1        143.56        143.02         1.09 o                         
   1   4   1        210.81        211.99         1.66 o                         
   2   4   1        118.78        149.15         1.20 o                         
   3   4   1        104.05        108.91         1.02 o                         
   4   4   1          0.56          0.37         0.26 o                         
   5   4   1        139.28        131.15         1.54 o                         
   6   4   1          2.80          2.60         0.42 o                         
  -6   5   1          6.65          6.63         0.61 o                         
  -5   5   1          1.06          1.45         0.43 o                         
  -4   5   1         51.16         45.94         1.07 o                         
  -3   5   1        147.17        157.46         1.63 o                         
  -2   5   1        226.95        224.57         1.81 o                         
  -1   5   1         39.52         39.33         0.57 o                         
   0   5   1        444.88        465.14         2.86 o                         
   1   5   1        107.00        119.94         1.27 o                         
   2   5   1         46.57         49.17         0.73 o                         
   3   5   1        155.21        156.90         1.34 o                         
   4   5   1         66.34         63.60         0.87 o                         
   5   5   1         30.25         29.26         0.75 o                         
   6   5   1         42.83         43.61         1.02 o                         
  -6   6   1          5.33          6.49         0.72 o                         
  -5   6   1         28.58         29.30         1.04 o                         
  -4   6   1         79.59         76.96         1.70 o                         
  -3   6   1        144.94        135.03         1.47 o                         
  -2   6   1         67.97         65.91         0.82 o                         
  -1   6   1        122.41        126.42         1.12 o                         
   0   6   1        173.68        189.08         1.54 o                         
   1   6   1        201.01        215.12         2.09 o                         
   2   6   1        180.53        191.23         1.61 o                         
   3   6   1         97.10         96.86         1.15 o                         
   4   6   1         36.18         37.22         0.75 o                         
   5   6   1         19.06         18.55         0.69 o                         
   6   6   1          9.51         10.72         0.64 o                         
  -5   7   1         19.69         22.15         0.87 o                         
  -4   7   1        121.00        116.94         1.75 o                         
  -3   7   1         21.05         21.78         0.75 o                         
  -2   7   1         83.12         80.00         0.98 o                         
  -1   7   1         87.03         86.62         0.96 o                         
   0   7   1        114.26        111.08         1.16 o                         
   1   7   1         38.98         39.87         0.90 o                         
   2   7   1         86.14         87.76         1.16 o                         
   3   7   1         25.99         24.70         0.77 o                         
   4   7   1         16.22         18.94         0.70 o                         
   5   7   1         20.23         21.20         0.72 o                         
  -5   8   1          2.83          2.13         0.56 o                         
  -4   8   1         31.27         28.27         0.96 o                         
  -3   8   1         44.41         45.09         1.00 o                         
  -2   8   1         58.01         58.01         0.90 o                         
  -1   8   1         91.27         90.15         1.06 o                         
   0   8   1        103.19         98.63         1.16 o                         
   1   8   1        149.96        151.59         1.91 o                         
   2   8   1        105.56         98.87         2.37 o                         
   3   8   1          2.04          2.76         0.42 o                         
   4   8   1         62.47         57.79         1.05 o                         
   5   8   1         11.32          9.72         0.64 o                         
  -4   9   1          2.04          3.11         0.47 o                         
  -3   9   1        117.30        109.49         1.45 o                         
  -2   9   1         57.21         57.59         0.99 o                         
  -1   9   1         17.29         16.42         0.58 o                         
   0   9   1        188.20        182.92         1.81 o                         
   1   9   1        139.39        136.72         1.59 o                         
   2   9   1         45.82         48.21         1.22 o                         
   3   9   1         28.51         26.62         0.98 o                         
   4   9   1          1.04          0.71         0.36 o                         
  -4  10   1          0.71          1.30         0.48 o                         
  -3  10   1         11.12         11.35         0.59 o                         
  -2  10   1         22.46         21.90         0.81 o                         
  -1  10   1          3.18          4.06         0.42 o                         
   0  10   1          0.55          0.36         0.37 o                         
   1  10   1         40.04         36.27         0.90 o                         
   2  10   1         57.20         55.39         1.25 o                         
   3  10   1         16.84         17.89         0.79 o                         
   4  10   1         11.82         12.42         0.78 o                         
  -3  11   1         28.98         30.56         1.02 o                         
  -2  11   1          1.80          2.87         0.37 o                         
  -1  11   1         11.44         12.39         0.61 o                         
   0  11   1          7.83          8.59         0.61 o                         
   1  11   1         81.51         81.20         1.27 o                         
   2  11   1          2.28          3.45         0.49 o                         
   3  11   1         31.93         35.54         1.19 o                         
  -1  12   1          0.42          0.42         0.36 o                         
   0  12   1         10.57         12.65         0.61 o                         
   1  12   1          2.51          4.34         0.47 o                         
  -6   0   2         17.34         18.87         1.06 o                         
  -4   0   2        170.55        158.92         1.77 o                         
  -2   0   2        315.73        321.36         2.75 o                         
   0   0   2       2100.65       1951.68        38.55 o                         
   2   0   2       4637.92       4364.59        99.47 o                         
   4   0   2        359.97        376.75         4.32 o                         
   6   0   2         23.18         23.05         1.61 o                         
  -7   1   2         15.69         16.53         0.84 o                         
  -6   1   2         37.49         38.96         0.95 o                         
  -5   1   2         12.34         13.56         0.53 o                         
  -4   1   2        197.61        191.30         1.68 o                         
  -3   1   2        137.91        134.60         1.18 o                         
  -2   1   2        122.38        117.56         0.94 o                         
  -1   1   2       7338.22       6775.94        94.03 o                         
   1   1   2        223.79        219.49         2.20 o                         
   2   1   2       1239.64       1258.49         7.17 o                         
   3   1   2         37.26         32.89         0.65 o                         
   4   1   2         62.07         59.72         1.07 o                         
   5   1   2         39.60         36.39         1.05 o                         
   6   1   2          4.95          7.09         0.73 o                         
   7   1   2         36.87         40.24         1.68 o                         
  -6   2   2          3.04          3.47         0.42 o                         
  -5   2   2         23.53         22.79         0.66 o                         
  -4   2   2          8.10         11.47         0.48 o                         
  -3   2   2        117.50        116.36         1.11 o                         
  -2   2   2        523.73        511.42         3.61 o                         
  -1   2   2         63.17         46.55         0.57 o                         
   0   2   2       1131.68       1039.48         6.11 o                         
   1   2   2         38.82         31.26         0.47 o                         
   2   2   2         27.75         34.77         0.66 o                         
   3   2   2        117.58        131.58         1.18 o                         
   4   2   2         47.91         45.31         0.81 o                         
   5   2   2        136.78        132.88         1.66 o                         
   6   2   2         41.11         35.25         1.06 o                         
  -6   3   2         30.07         28.27         0.88 o                         
  -5   3   2        122.78        112.26         1.49 o                         
  -4   3   2         37.63         39.22         0.80 o                         
  -3   3   2        164.16        175.19         1.65 o                         
  -2   3   2        618.27        604.60         3.75 o                         
  -1   3   2        101.27        101.66         0.81 o                         
   0   3   2        617.17        628.82         3.88 o                         
   1   3   2        665.68        681.28         4.03 o                         
   2   3   2        925.39        960.98         4.86 o                         
   3   3   2         40.58         40.52         0.60 o                         
   4   3   2        125.91        117.85         1.21 o                         
   5   3   2         52.74         51.29         0.95 o                         
   6   3   2          3.41          4.00         0.46 o                         
  -6   4   2         54.40         49.13         1.16 o                         
  -5   4   2         77.24         72.86         1.31 o                         
  -4   4   2          1.52          1.76         0.36 o                         
  -3   4   2        103.49        104.17         1.26 o                         
  -2   4   2          8.13          7.68         0.38 o                         
  -1   4   2         18.40         18.92         0.38 o                         
   0   4   2        445.65        465.08         3.10 o                         
   1   4   2        140.29        154.09         1.26 o                         
   2   4   2        423.74        442.59         2.85 o                         
   3   4   2         23.03         27.70         0.51 o                         
   4   4   2         30.92         30.36         0.66 o                         
   5   4   2         34.18         33.44         0.80 o                         
   6   4   2         18.28         16.70         0.69 o                         
  -6   5   2          7.84          8.39         0.69 o                         
  -5   5   2         12.87         14.47         0.71 o                         
  -4   5   2         31.08         31.31         0.94 o                         
  -3   5   2        153.88        152.84         1.77 o                         
  -2   5   2         28.09         23.65         0.54 o                         
  -1   5   2        112.07        121.74         1.01 o                         
   0   5   2        248.66        267.81         1.83 o                         
   1   5   2         55.29         55.69         0.77 o                         
   2   5   2         70.67         85.38         0.95 o                         
   3   5   2         25.15         24.62         0.65 o                         
   4   5   2         13.76         13.26         0.56 o                         
   5   5   2         95.99         92.07         1.33 o                         
   6   5   2         21.43         20.12         0.79 o                         
  -6   6   2         15.82         14.42         0.90 o                         
  -5   6   2         14.14         15.40         0.70 o                         
  -4   6   2         26.35         27.76         1.09 o                         
  -3   6   2         34.35         34.24         0.73 o                         
  -2   6   2         15.80         18.97         0.52 o                         
  -1   6   2        418.55        430.11         2.76 o                         
   0   6   2         29.12         26.60         0.52 o                         
   1   6   2        140.38        146.43         1.51 o                         
   2   6   2         46.94         47.22         0.74 o                         
   3   6   2        151.66        148.75         1.37 o                         
   4   6   2        110.43        102.64         1.26 o                         
   5   6   2          2.35          2.01         0.36 o                         
   6   6   2         11.72         14.45         0.82 o                         
  -5   7   2         47.31         45.36         1.00 o                         
  -4   7   2         12.05         12.37         0.70 o                         
  -3   7   2         93.66         87.53         1.24 o                         
  -2   7   2         29.61         29.22         0.61 o                         
  -1   7   2         11.63         10.58         0.40 o                         
   0   7   2         23.08         24.02         0.55 o                         
   1   7   2         41.26         42.77         0.92 o                         
   2   7   2          0.24          0.42         0.29 o                         
   3   7   2        188.80        173.88         1.88 o                         
   4   7   2         27.01         24.82         0.76 o                         
   5   7   2         14.35         15.00         0.76 o                         
  -5   8   2          9.30          8.52         0.73 o                         
  -4   8   2         13.89         13.37         0.71 o                         
  -3   8   2         35.25         34.23         0.88 o                         
  -2   8   2        328.41        325.91         2.59 o                         
  -1   8   2        164.78        161.55         1.42 o                         
   0   8   2        131.37        137.08         1.28 o                         
   1   8   2         96.47         86.75         1.26 o                         
   2   8   2        134.14        129.52         1.84 o                         
   3   8   2         83.42         79.35         1.25 o                         
   4   8   2         19.49         18.79         0.72 o                         
   5   8   2          0.41          1.07         0.42 o                         
  -4   9   2         31.36         31.39         0.94 o                         
  -3   9   2         73.55         75.13         1.29 o                         
  -2   9   2         76.17         77.50         1.11 o                         
  -1   9   2         24.86         24.35         0.67 o                         
   0   9   2        129.21        128.81         1.46 o                         
   1   9   2         15.20         16.90         0.63 o                         
   2   9   2         30.07         28.68         0.98 o                         
   3   9   2          4.21          4.14         0.51 o                         
   4   9   2          2.41          3.26         0.42 o                         
  -4  10   2          6.81          8.79         0.81 o                         
  -3  10   2         10.11         10.56         0.57 o                         
  -2  10   2         67.69         67.75         1.13 o                         
  -1  10   2         14.03         16.29         0.73 o                         
   0  10   2          0.76          1.11         0.39 o                         
   1  10   2         24.15         21.56         0.73 o                         
   2  10   2         17.77         20.44         0.93 o                         
   3  10   2         27.62         28.76         0.94 o                         
   4  10   2          2.88          2.82         0.47 o                         
  -3  11   2          2.22          0.88         0.58 o                         
  -2  11   2         19.31         16.33         0.74 o                         
  -1  11   2         11.74         13.06         0.69 o                         
   0  11   2         17.70         17.58         0.89 o                         
   1  11   2          0.81          1.46         0.37 o                         
   2  11   2         71.33         77.23         2.31 o                         
   3  11   2         24.85         29.75         1.38 o                         
  -1  12   2          2.51          5.43         0.68 o                         
   0  12   2         15.65         16.29         0.95 o                         
   1  12   2          5.87          5.14         0.82 o                         
  -5   0   3        314.75        349.62         3.97 o                         
  -3   0   3        191.06        199.14         2.11 o                         
  -1   0   3       3682.37       3530.11        77.86 o                         
   1   0   3        110.49        122.05         2.30 o                         
   3   0   3        388.57        430.76         3.76 o                         
   5   0   3         24.20         19.88         1.54 o                         
  -6   1   3         70.43         66.81         1.20 o                         
  -5   1   3        343.00        359.31         9.91 o                         
  -4   1   3          4.87          6.21         0.40 o                         
  -3   1   3        159.41        167.81         1.36 o                         
  -2   1   3         26.46         23.09         0.41 o                         
  -1   1   3       2979.45       2856.40        44.62 o                         
   0   1   3       3713.65       3102.25        67.27 o                         
   1   1   3        224.88        219.31         1.75 o                         
   2   1   3        331.51        341.57         2.16 o                         
   3   1   3        161.52        169.27         1.40 o                         
   4   1   3        450.02        429.11         4.32 o                         
   5   1   3         74.13         65.54         1.29 o                         
   6   1   3          4.62          5.31         0.52 o                         
  -6   2   3          8.06          9.05         0.57 o                         
  -5   2   3         13.25         11.75         0.78 o                         
  -4   2   3         68.17         66.56         0.90 o                         
  -3   2   3         26.33         30.64         0.53 o                         
  -2   2   3         84.16         74.34         0.98 o                         
  -1   2   3        664.42        645.69         3.64 o                         
   0   2   3       1821.51       1757.88        34.05 o                         
   1   2   3        674.60        708.92         3.86 o                         
   2   2   3        619.31        637.41         3.72 o                         
   3   2   3         13.96         15.61         0.66 o                         
   4   2   3        133.31        126.68         1.28 o                         
   5   2   3         24.34         23.62         0.78 o                         
   6   2   3          3.81          2.99         0.43 o                         
  -6   3   3          3.18          3.32         0.43 o                         
  -5   3   3          9.13         10.67         0.65 o                         
  -4   3   3         78.05         78.43         1.03 o                         
  -3   3   3        243.60        263.54         2.00 o                         
  -2   3   3         98.36         89.76         0.93 o                         
  -1   3   3       1144.69       1149.79         6.33 o                         
   0   3   3        353.08        343.79         2.07 o                         
   1   3   3         13.36         13.50         0.37 o                         
   2   3   3        129.31        132.15         1.08 o                         
   3   3   3          7.77          5.82         0.28 o                         
   4   3   3        423.07        417.21         3.03 o                         
   5   3   3         51.43         47.71         0.98 o                         
   6   3   3          2.95          4.13         0.50 o                         
  -6   4   3         11.10         11.79         0.74 o                         
  -5   4   3          5.98          6.07         0.54 o                         
  -4   4   3         18.24         19.06         0.65 o                         
  -3   4   3         60.90         61.11         0.96 o                         
  -2   4   3         73.60         77.36         0.85 o                         
  -1   4   3        125.30        141.11         1.12 o                         
   0   4   3        211.67        255.90         1.83 o                         
   1   4   3        228.46        227.13         1.70 o                         
   2   4   3         25.29         34.55         0.57 o                         
   3   4   3         97.76         95.19         0.98 o                         
   4   4   3         12.20         11.53         0.43 o                         
   5   4   3         69.29         64.63         1.17 o                         
   6   4   3          1.28          1.04         0.37 o                         
  -6   5   3          6.41          5.52         0.72 o                         
  -5   5   3         11.14         11.36         0.66 o                         
  -4   5   3         36.11         35.77         0.88 o                         
  -3   5   3         14.71         15.48         0.58 o                         
  -2   5   3        257.03        249.21         1.92 o                         
  -1   5   3         46.35         45.54         0.64 o                         
   0   5   3        297.09        309.49         2.23 o                         
   1   5   3        451.80        514.78         3.56 o                         
   2   5   3        145.61        159.64         1.38 o                         
   3   5   3         40.15         42.20         0.69 o                         
   4   5   3         87.96         81.06         1.10 o                         
   5   5   3         31.69         31.71         0.72 o                         
   6   5   3          2.34          2.76         0.62 o                         
  -6   6   3         16.33         13.42         0.98 o                         
  -5   6   3          4.89          6.18         0.56 o                         
  -4   6   3          3.57          2.77         0.50 o                         
  -3   6   3        176.14        174.46         1.65 o                         
  -2   6   3        434.80        439.34         3.08 o                         
  -1   6   3         77.00         72.45         0.89 o                         
   0   6   3         61.85         62.64         0.92 o                         
   1   6   3         63.91         70.04         0.95 o                         
   2   6   3         29.05         30.69         0.66 o                         
   3   6   3        129.56        134.26         1.26 o                         
   4   6   3         96.63         96.90         1.36 o                         
   5   6   3          0.36          1.17         0.33 o                         
   6   6   3          1.96          2.68         0.41 o                         
  -5   7   3         38.34         37.51         0.90 o                         
  -4   7   3        165.37        161.31         1.82 o                         
  -3   7   3         30.15         28.66         0.75 o                         
  -2   7   3        128.00        129.45         1.42 o                         
  -1   7   3         41.56         39.92         0.76 o                         
   0   7   3         20.54         17.17         0.68 o                         
   1   7   3          5.77          4.93         0.38 o                         
   2   7   3        174.73        158.39         1.67 o                         
   3   7   3        210.49        203.66         1.92 o                         
   4   7   3         42.26         40.53         0.86 o                         
   5   7   3         18.67         17.87         0.68 o                         
  -5   8   3         16.91         19.06         1.04 o                         
  -4   8   3         20.17         19.27         0.83 o                         
  -3   8   3         76.95         76.68         1.33 o                         
  -2   8   3          9.82         11.91         0.61 o                         
  -1   8   3        171.97        173.01         1.70 o                         
   0   8   3          4.99          6.13         0.49 o                         
   1   8   3         28.14         25.62         0.69 o                         
   2   8   3         42.52         42.76         1.06 o                         
   3   8   3         61.26         55.19         1.05 o                         
   4   8   3         19.56         19.25         0.76 o                         
   5   8   3         28.41         30.74         1.13 o                         
  -4   9   3         14.65         16.83         0.78 o                         
  -3   9   3         34.27         34.99         1.02 o                         
  -2   9   3         63.94         62.98         1.23 o                         
  -1   9   3         31.70         30.69         0.83 o                         
   0   9   3         36.46         34.82         0.86 o                         
   1   9   3        158.78        151.18         1.60 o                         
   2   9   3          2.62          3.25         0.49 o                         
   3   9   3         38.96         39.76         1.07 o                         
   4   9   3          3.02          3.26         0.50 o                         
  -4  10   3          2.05          0.14         1.78 o                         
  -3  10   3         42.34         40.93         1.02 o                         
  -2  10   3         24.53         25.85         1.02 o                         
  -1  10   3          6.03          6.45         0.50 o                         
   0  10   3          0.66          1.30         0.37 o                         
   1  10   3         37.20         37.20         1.18 o                         
   2  10   3         14.35         13.69         0.71 o                         
   3  10   3          2.54          3.31         0.48 o                         
  -3  11   3          2.22          3.87         0.69 o                         
  -2  11   3         22.95         24.21         1.12 o                         
  -1  11   3          5.34          5.65         0.54 o                         
   0  11   3         14.05         14.72         0.81 o                         
   1  11   3          7.88          9.02         0.71 o                         
   2  11   3         21.04         22.02         0.91 o                         
   3  11   3          9.07          5.95         2.19 o                         
  -1  12   3         15.29         16.68         0.96 o                         
   0  12   3          9.07         10.48         0.91 o                         
   1  12   3          8.88          9.52         1.02 o                         
  -6   0   4         46.16         44.02         2.34 o                         
  -4   0   4         54.98         55.37         0.95 o                         
  -2   0   4       2965.65       2988.04        32.72 o                         
   0   0   4       2147.61       2075.69        40.06 o                         
   2   0   4         77.65         89.29         1.21 o                         
   4   0   4        422.58        398.04         4.02 o                         
   6   0   4          8.81          9.65         0.87 o                         
  -6   1   4          6.11          7.12         0.58 o                         
  -5   1   4        132.20        125.91         1.52 o                         
  -4   1   4          7.05         12.10         1.40 o                         
  -3   1   4         78.73         84.58         0.92 o                         
  -2   1   4        251.76        236.11         1.73 o                         
  -1   1   4       1419.31       1425.08         8.35 o                         
   0   1   4        315.32        300.42         2.06 o                         
   1   1   4        257.33        257.94         1.68 o                         
   2   1   4        717.79        815.92        10.84 o                         
   3   1   4        215.54        235.34         1.80 o                         
   4   1   4        189.62        182.99         1.64 o                         
   5   1   4         29.05         31.25         0.93 o                         
   6   1   4          7.38          8.58         0.54 o                         
  -6   2   4         73.38         70.34         1.16 o                         
  -5   2   4        137.70        138.14         1.65 o                         
  -4   2   4        134.49        133.60         1.38 o                         
  -3   2   4          7.17          5.73         0.36 o                         
  -2   2   4        128.32        124.31         1.21 o                         
  -1   2   4        911.40        936.94         6.05 o                         
   0   2   4        526.65        497.08         3.00 o                         
   1   2   4         78.55         77.96         0.78 o                         
   2   2   4         75.96         77.97         0.89 o                         
   3   2   4        208.46        211.21         1.55 o                         
   4   2   4          5.97          6.09         0.34 o                         
   5   2   4         34.79         30.94         0.89 o                         
   6   2   4         25.53         22.99         0.74 o                         
  -6   3   4          3.88          4.74         0.53 o                         
  -5   3   4         29.44         29.47         1.03 o                         
  -4   3   4         15.24         14.86         0.59 o                         
  -3   3   4        256.95        262.24         2.31 o                         
  -2   3   4        284.61        290.40         2.33 o                         
  -1   3   4         10.42         11.69         0.33 o                         
   0   3   4        432.94        422.57         2.62 o                         
   1   3   4        510.69        533.27         3.14 o                         
   2   3   4        144.56        139.74         1.18 o                         
   3   3   4        105.34         99.75         1.13 o                         
   4   3   4        238.61        241.14         1.71 o                         
   5   3   4        242.62        225.35         2.15 o                         
   6   3   4         33.05         32.32         0.83 o                         
  -6   4   4         23.27         21.62         1.01 o                         
  -5   4   4         11.40         13.35         0.71 o                         
  -4   4   4         73.67         70.34         1.24 o                         
  -3   4   4         71.99         68.79         0.91 o                         
  -2   4   4          0.30          0.12         0.20 o                         
  -1   4   4        362.53        375.51         2.43 o                         
   0   4   4        105.88        112.24         1.00 o                         
   1   4   4        448.68        486.78         3.14 o                         
   2   4   4        218.10        222.93         1.72 o                         
   3   4   4         29.54         31.32         0.74 o                         
   4   4   4         26.60         23.73         0.71 o                         
   5   4   4         32.78         29.67         0.72 o                         
   6   4   4         35.44         37.11         1.45 o                         
  -6   5   4          1.18          2.22         0.83 o                         
  -5   5   4          0.75          1.03         0.44 o                         
  -4   5   4        103.85         98.93         1.95 o                         
  -3   5   4          2.36          3.46         0.34 o                         
  -2   5   4         78.46         78.50         0.93 o                         
  -1   5   4        189.74        193.72         1.44 o                         
   0   5   4        419.73        445.61         2.94 o                         
   1   5   4        349.97        347.90         2.48 o                         
   2   5   4         32.17         29.56         0.60 o                         
   3   5   4        421.38        398.38         2.88 o                         
   4   5   4        119.96        110.15         1.59 o                         
   5   5   4         45.79         46.63         1.16 o                         
   6   5   4          3.94          5.60         0.68 o                         
  -5   6   4          1.68          3.63         0.63 o                         
  -4   6   4         55.76         48.61         1.24 o                         
  -3   6   4          4.66          5.17         0.39 o                         
  -2   6   4         95.19         94.14         1.10 o                         
  -1   6   4         10.93         10.84         0.53 o                         
   0   6   4         18.96         21.35         0.54 o                         
   1   6   4        290.44        292.13         2.25 o                         
   2   6   4         26.48         30.32         0.64 o                         
   3   6   4         23.06         19.21         0.54 o                         
   4   6   4         15.83         17.33         0.77 o                         
   5   6   4          4.74          5.79         0.56 o                         
  -5   7   4         39.49         43.02         1.32 o                         
  -4   7   4         36.51         37.36         0.89 o                         
  -3   7   4         46.88         44.89         0.94 o                         
  -2   7   4        258.90        250.39         2.10 o                         
  -1   7   4        135.85        136.81         1.33 o                         
   0   7   4          8.06          9.74         0.50 o                         
   1   7   4         14.90         15.01         0.47 o                         
   2   7   4         31.53         31.22         0.74 o                         
   3   7   4          8.23          8.04         0.45 o                         
   4   7   4         16.59         17.85         0.74 o                         
   5   7   4          8.52          8.42         0.71 o                         
  -5   8   4          7.62         10.00         0.81 o                         
  -4   8   4          2.97          2.34         0.42 o                         
  -3   8   4         34.92         36.36         0.89 o                         
  -2   8   4         17.58         17.09         0.73 o                         
  -1   8   4         29.43         31.10         0.88 o                         
   0   8   4         74.76         75.42         1.27 o                         
   1   8   4         64.63         63.84         1.22 o                         
   2   8   4        175.30        165.52         2.70 o                         
   3   8   4         19.23         19.94         0.65 o                         
   4   8   4          2.68          3.52         0.44 o                         
   5   8   4         23.70         24.23         1.08 o                         
  -4   9   4          4.95          5.55         0.65 o                         
  -3   9   4         34.56         34.44         0.91 o                         
  -2   9   4          3.98          4.59         0.53 o                         
  -1   9   4        109.13        106.42         1.48 o                         
   0   9   4        257.90        245.03         2.66 o                         
   1   9   4         69.50         67.12         1.54 o                         
   2   9   4         10.51         11.64         0.59 o                         
   3   9   4         18.15         18.79         0.70 o                         
   4   9   4          1.74          2.14         0.51 o                         
  -3  10   4         11.50         12.61         0.79 o                         
  -2  10   4         22.22         24.26         0.88 o                         
  -1  10   4         28.32         27.91         0.85 o                         
   0  10   4         54.91         56.04         1.23 o                         
   1  10   4         11.85         13.53         0.79 o                         
   2  10   4          5.57          6.69         0.64 o                         
   3  10   4          4.15          4.06         0.50 o                         
  -2  11   4          0.07          0.36         0.49 o                         
  -1  11   4          0.09          0.17         0.51 o                         
   0  11   4          9.17          9.25         0.69 o                         
   1  11   4          1.42          2.38         0.51 o                         
   2  11   4          3.33          4.66         0.83 o                         
  -5   0   5         10.31         11.30         1.07 o                         
  -3   0   5        672.40        668.57         5.60 o                         
  -1   0   5        641.52        662.91         5.57 o                         
   1   0   5       1231.95       1243.63         9.22 o                         
   3   0   5        217.55        253.51         2.65 o                         
   5   0   5         14.27         16.57         1.00 o                         
  -6   1   5         20.55         24.10         0.85 o                         
  -5   1   5         18.18         17.44         0.85 o                         
  -4   1   5          4.37          4.92         0.36 o                         
  -3   1   5        125.67        140.28         4.59 o                         
  -2   1   5        125.24        127.08         1.04 o                         
  -1   1   5        214.80        208.32         1.46 o                         
   0   1   5        265.01        266.60         2.05 o                         
   1   1   5        292.97        287.29         1.92 o                         
   2   1   5        628.89        676.08         5.87 o                         
   3   1   5         50.10         53.60         1.04 o                         
   4   1   5          1.19          0.59         0.27 o                         
   5   1   5          9.86          6.74         0.56 o                         
   6   1   5         35.73         36.83         0.94 o                         
  -6   2   5          1.26          2.17         0.37 o                         
  -5   2   5         58.19         55.79         1.19 o                         
  -4   2   5        131.98        128.02         1.41 o                         
  -3   2   5         68.81         72.25         0.93 o                         
  -2   2   5        351.57        374.30         2.71 o                         
  -1   2   5        805.73        802.83         4.98 o                         
   0   2   5        141.80        141.37         1.25 o                         
   1   2   5        140.95        136.11         1.54 o                         
   2   2   5        234.74        221.28         1.75 o                         
   3   2   5        195.45        189.88         1.58 o                         
   4   2   5        160.04        146.21         1.36 o                         
   5   2   5         18.57         17.62         0.84 o                         
   6   2   5         16.80         20.67         0.73 o                         
  -6   3   5          9.04          8.70         0.74 o                         
  -5   3   5          3.10          4.07         0.57 o                         
  -4   3   5         81.94         81.35         1.31 o                         
  -3   3   5         39.06         36.42         0.80 o                         
  -2   3   5         77.05         72.47         0.75 o                         
  -1   3   5        136.08        152.91         1.25 o                         
   0   3   5        163.76        164.83         1.32 o                         
   1   3   5        305.58        337.24         2.23 o                         
   2   3   5         49.56         48.37         0.61 o                         
   3   3   5         22.13         22.96         0.64 o                         
   4   3   5         98.13         88.84         1.24 o                         
   5   3   5          5.40          7.67         0.47 o                         
   6   3   5         55.45         55.29         1.29 o                         
  -6   4   5          3.14          4.21         0.68 o                         
  -5   4   5         31.84         30.41         0.97 o                         
  -4   4   5         11.73         11.52         0.64 o                         
  -3   4   5        151.44        140.17         1.85 o                         
  -2   4   5         67.80         64.79         0.76 o                         
  -1   4   5         12.88         13.36         0.38 o                         
   0   4   5        598.05        631.65         4.43 o                         
   1   4   5        338.53        339.30         2.26 o                         
   2   4   5         93.05         90.34         0.93 o                         
   3   4   5        224.05        212.58         1.89 o                         
   4   4   5         61.26         51.51         1.01 o                         
   5   4   5         17.24         19.18         0.76 o                         
   6   4   5         12.29         12.50         0.82 o                         
  -6   5   5          4.69          4.47         0.74 o                         
  -5   5   5         20.77         20.81         0.85 o                         
  -4   5   5          2.25          1.75         0.42 o                         
  -3   5   5          0.97          0.97         0.35 o                         
  -2   5   5         39.84         40.34         0.72 o                         
  -1   5   5         92.12         99.58         1.02 o                         
   0   5   5         43.60         38.52         0.65 o                         
   1   5   5         89.95         93.64         0.97 o                         
   2   5   5         96.53         97.84         1.01 o                         
   3   5   5        133.30        129.48         1.50 o                         
   4   5   5          6.22          5.92         0.53 o                         
   5   5   5          2.45          2.34         0.48 o                         
   6   5   5          7.34          8.88         0.76 o                         
  -5   6   5         61.79         60.89         1.14 o                         
  -4   6   5         34.55         31.37         1.01 o                         
  -3   6   5         59.67         59.89         1.13 o                         
  -2   6   5         52.14         51.17         0.85 o                         
  -1   6   5         93.76         95.95         1.23 o                         
   0   6   5        193.53        193.45         1.79 o                         
   1   6   5        141.65        138.49         1.31 o                         
   2   6   5        144.15        145.09         1.38 o                         
   3   6   5         55.78         54.69         0.88 o                         
   4   6   5         37.74         39.05         0.97 o                         
   5   6   5         55.42         52.99         1.18 o                         
  -5   7   5          2.29          2.73         0.60 o                         
  -4   7   5         98.50         92.70         1.36 o                         
  -3   7   5        156.90        152.98         1.99 o                         
  -2   7   5        164.74        161.17         1.74 o                         
  -1   7   5         40.35         36.56         0.78 o                         
   0   7   5          1.79          2.44         0.35 o                         
   1   7   5         92.43         85.54         1.18 o                         
   2   7   5         72.84         74.45         1.16 o                         
   3   7   5         79.39         69.17         1.05 o                         
   4   7   5          2.79          2.69         0.43 o                         
   5   7   5         58.84         60.73         1.52 o                         
  -4   8   5          5.46          6.66         0.48 o                         
  -3   8   5         29.67         29.66         0.78 o                         
  -2   8   5         54.13         57.09         1.15 o                         
  -1   8   5         15.11         15.03         0.53 o                         
   0   8   5        106.93        104.41         1.57 o                         
   1   8   5        134.94        125.26         1.62 o                         
   2   8   5          2.84          2.42         0.37 o                         
   3   8   5         17.03         15.86         0.61 o                         
   4   8   5          8.88          8.01         0.55 o                         
  -4   9   5          3.03          3.97         0.61 o                         
  -3   9   5         25.92         27.86         0.86 o                         
  -2   9   5         80.74         75.76         1.24 o                         
  -1   9   5         33.78         34.38         0.88 o                         
   0   9   5          2.55          3.25         0.49 o                         
   1   9   5          9.05          7.05         0.66 o                         
   2   9   5         31.04         31.09         1.02 o                         
   3   9   5          0.87          1.55         0.37 o                         
   4   9   5          3.86          3.30         0.54 o                         
  -3  10   5         33.18         32.16         1.09 o                         
  -2  10   5          4.40          4.94         0.49 o                         
  -1  10   5          1.20          1.48         0.39 o                         
   0  10   5         63.19         57.40         1.26 o                         
   1  10   5         15.78         16.14         0.79 o                         
   2  10   5          4.62          5.20         0.56 o                         
   3  10   5          5.17          6.60         0.59 o                         
  -2  11   5         27.10         25.33         1.16 o                         
  -1  11   5          4.69          4.74         0.53 o                         
   0  11   5          5.49          5.21         0.55 o                         
   1  11   5          5.83          6.82         0.67 o                         
   2  11   5          2.64          2.44         0.68 o                         
  -6   0   6         52.90         54.79         1.67 o                         
  -4   0   6         57.41         54.00         1.12 o                         
  -2   0   6        349.54        366.25         3.26 o                         
   0   0   6        175.35        167.58         1.51 o                         
   2   0   6        356.66        414.48         6.66 o                         
   4   0   6         10.05         12.75         0.64 o                         
   6   0   6         15.80         15.36         1.12 o                         
  -6   1   6         24.35         24.89         1.17 o                         
  -5   1   6         66.27         64.85         1.10 o                         
  -4   1   6         16.70         20.90         1.36 o                         
  -3   1   6        109.61        116.18         1.16 o                         
  -2   1   6        640.06        633.79         3.62 o                         
  -1   1   6         43.25         46.95         0.52 o                         
   0   1   6         30.40         29.48         0.63 o                         
   1   1   6        125.17        137.16         1.07 o                         
   2   1   6        110.94        113.28         1.03 o                         
   3   1   6          9.96          9.81         0.38 o                         
   4   1   6         64.29         62.33         1.14 o                         
   5   1   6         12.39         10.38         0.54 o                         
   6   1   6         15.42         12.56         0.63 o                         
  -6   2   6         27.86         29.88         1.24 o                         
  -5   2   6         13.44         14.27         0.78 o                         
  -4   2   6         23.63         25.74         0.76 o                         
  -3   2   6         75.42         74.56         1.27 o                         
  -2   2   6        373.18        370.39         2.93 o                         
  -1   2   6         29.43         30.95         0.44 o                         
   0   2   6         76.33         82.17         0.98 o                         
   1   2   6         14.48         15.93         0.39 o                         
   2   2   6        180.86        175.69         1.53 o                         
   3   2   6        131.09        120.37         1.52 o                         
   4   2   6        120.68        116.39         1.59 o                         
   5   2   6          1.02          0.69         0.35 o                         
   6   2   6         20.97         21.24         0.86 o                         
  -6   3   6         14.37         14.94         1.03 o                         
  -5   3   6          6.01          5.48         0.51 o                         
  -4   3   6         29.24         25.14         0.85 o                         
  -3   3   6         23.84         26.74         0.69 o                         
  -2   3   6         35.21         33.51         0.68 o                         
  -1   3   6        201.34        187.30         1.44 o                         
   0   3   6        211.43        222.23         1.65 o                         
   1   3   6        108.88        117.16         1.04 o                         
   2   3   6         33.82         34.47         0.66 o                         
   3   3   6         27.53         28.05         0.69 o                         
   4   3   6          9.12          7.93         0.51 o                         
   5   3   6          7.77          7.93         0.59 o                         
   6   3   6         12.61         14.51         0.85 o                         
  -6   4   6          9.09          7.32         0.92 o                         
  -5   4   6         18.33         20.64         0.85 o                         
  -4   4   6         18.12         17.57         0.85 o                         
  -3   4   6         27.31         26.15         0.70 o                         
  -2   4   6        165.06        171.89         1.65 o                         
  -1   4   6        221.69        218.21         1.68 o                         
   0   4   6        186.15        204.59         1.63 o                         
   1   4   6         70.67         73.14         0.87 o                         
   2   4   6         69.21         64.92         0.92 o                         
   3   4   6        119.12        117.01         1.26 o                         
   4   4   6        113.63        111.56         1.48 o                         
   5   4   6          4.15          5.42         0.53 o                         
   6   4   6         15.49         17.28         0.91 o                         
  -5   5   6          0.08          0.15         0.60 o                         
  -4   5   6        117.17        113.61         1.71 o                         
  -3   5   6         27.79         30.02         0.79 o                         
  -2   5   6         84.35         86.01         1.01 o                         
  -1   5   6         34.02         35.55         0.61 o                         
   0   5   6         21.27         20.46         0.53 o                         
   1   5   6        182.46        193.54         1.66 o                         
   2   5   6        202.44        196.26         1.53 o                         
   3   5   6        391.99        371.27         2.89 o                         
   4   5   6         13.86         13.98         0.69 o                         
   5   5   6         25.46         25.98         0.96 o                         
  -5   6   6          6.34          6.96         0.55 o                         
  -4   6   6          0.37          1.09         0.41 o                         
  -3   6   6         37.15         36.51         0.71 o                         
  -2   6   6         46.15         47.56         0.82 o                         
  -1   6   6          9.35          9.70         0.42 o                         
   0   6   6          1.45          1.81         0.34 o                         
   1   6   6          1.22          2.04         0.32 o                         
   2   6   6        198.19        188.15         1.66 o                         
   3   6   6         97.94        101.59         1.34 o                         
   4   6   6          6.50          7.77         0.52 o                         
   5   6   6         35.50         39.56         1.30 o                         
  -5   7   6          7.15          7.50         0.78 o                         
  -4   7   6         28.27         26.09         0.99 o                         
  -3   7   6         59.19         58.39         1.14 o                         
  -2   7   6        115.60        111.48         1.51 o                         
  -1   7   6         83.99         83.59         1.10 o                         
   0   7   6         48.92         48.23         1.06 o                         
   1   7   6         21.19         23.08         0.72 o                         
   2   7   6          0.17         -0.26         0.26 o                         
   3   7   6         45.02         40.77         0.93 o                         
   4   7   6         13.20         13.61         0.71 o                         
   5   7   6          4.19          6.20         0.61 o                         
  -4   8   6         14.17         14.69         0.77 o                         
  -3   8   6         47.13         47.63         0.91 o                         
  -2   8   6        103.36        107.38         1.61 o                         
  -1   8   6         46.98         48.79         1.02 o                         
   0   8   6        182.86        165.56         2.07 o                         
   1   8   6         33.11         33.73         0.97 o                         
   2   8   6         28.32         26.13         0.77 o                         
   3   8   6         12.57         12.49         0.59 o                         
   4   8   6         25.31         26.06         0.86 o                         
  -3   9   6          9.94         11.60         0.67 o                         
  -2   9   6         52.41         56.78         1.11 o                         
  -1   9   6          9.88         10.03         0.58 o                         
   0   9   6         46.95         45.20         1.06 o                         
   1   9   6         45.97         45.31         1.19 o                         
   2   9   6         46.96         44.12         1.02 o                         
   3   9   6         21.53         20.24         0.71 o                         
  -3  10   6          0.41          0.58         0.83 o                         
  -2  10   6         10.12          9.86         0.66 o                         
  -1  10   6         29.31         26.68         0.94 o                         
   0  10   6         13.53         13.51         0.66 o                         
   1  10   6          6.08          7.36         0.59 o                         
   2  10   6          9.60         10.44         0.71 o                         
   3  10   6          3.97          6.83         0.65 o                         
  -1  11   6         16.39         14.17         1.04 o                         
   0  11   6          5.42          5.90         0.60 o                         
   1  11   6          4.38          6.14         0.81 o                         
  -5   0   7         11.29         10.05         0.81 o                         
  -3   0   7         27.09         43.80         1.38 o                         
  -1   0   7       1060.44       1011.00         7.33 o                         
   1   0   7        154.36        155.17         1.57 o                         
   3   0   7        109.36        124.04         1.58 o                         
   5   0   7         24.61         23.65         0.91 o                         
  -6   1   7         11.69         11.37         0.89 o                         
  -5   1   7         57.02         52.86         1.01 o                         
  -4   1   7          2.34          2.20         0.33 o                         
  -3   1   7        108.75        111.40         1.15 o                         
  -2   1   7        320.64        328.60         2.36 o                         
  -1   1   7         46.46         45.27         0.75 o                         
   0   1   7        198.98        199.80         1.89 o                         
   1   1   7        167.34        175.63         1.35 o                         
   2   1   7         51.88         49.51         0.66 o                         
   3   1   7         55.63         61.77         1.14 o                         
   4   1   7         55.79         57.15         1.02 o                         
   5   1   7         25.94         25.79         0.75 o                         
   6   1   7          0.17          0.11         0.53 o                         
  -6   2   7          7.95          9.23         0.87 o                         
  -5   2   7         23.97         25.30         0.95 o                         
  -4   2   7         13.13         11.80         0.59 o                         
  -3   2   7         56.78         56.80         0.98 o                         
  -2   2   7        317.03        325.02         2.46 o                         
  -1   2   7        131.09        124.18         1.01 o                         
   0   2   7        109.55        119.62         1.21 o                         
   1   2   7         63.71         59.01         0.69 o                         
   2   2   7        144.27        151.91         1.39 o                         
   3   2   7        246.32        232.64         1.97 o                         
   4   2   7         19.38         17.87         0.70 o                         
   5   2   7         22.70         21.89         0.81 o                         
   6   2   7          0.10          0.41         0.57 o                         
  -6   3   7         15.40         15.27         0.94 o                         
  -5   3   7         44.55         44.14         1.06 o                         
  -4   3   7         69.02         68.67         1.32 o                         
  -3   3   7         97.12         94.46         1.45 o                         
  -2   3   7          8.43          9.25         0.46 o                         
  -1   3   7         36.78         40.11         0.54 o                         
   0   3   7         66.42         70.52         0.96 o                         
   1   3   7         85.18         86.92         0.96 o                         
   2   3   7          9.01          8.95         0.44 o                         
   3   3   7        414.41        396.69         3.24 o                         
   4   3   7          2.15          3.33         0.47 o                         
   5   3   7         27.31         27.34         0.94 o                         
   6   3   7          4.45          5.04         0.80 o                         
  -5   4   7         28.00         30.49         0.99 o                         
  -4   4   7         20.20         21.20         1.04 o                         
  -3   4   7          7.45          6.92         0.50 o                         
  -2   4   7        200.63        200.42         1.86 o                         
  -1   4   7        141.65        143.12         1.28 o                         
   0   4   7        216.81        223.00         1.70 o                         
   1   4   7         51.64         50.00         0.70 o                         
   2   4   7         77.17         78.06         1.02 o                         
   3   4   7        198.18        195.58         2.14 o                         
   4   4   7         37.13         38.30         1.01 o                         
   5   4   7         46.13         48.78         1.11 o                         
  -5   5   7          0.82          1.24         0.38 o                         
  -4   5   7         84.35         77.63         1.36 o                         
  -3   5   7         15.78         16.49         0.82 o                         
  -2   5   7         49.85         49.51         0.88 o                         
  -1   5   7         81.49         86.15         1.26 o                         
   0   5   7         32.85         30.96         0.62 o                         
   1   5   7         23.88         24.77         0.73 o                         
   2   5   7        173.75        166.51         1.74 o                         
   3   5   7         13.29         13.43         0.71 o                         
   4   5   7         26.27         27.54         0.89 o                         
   5   5   7         21.19         20.98         0.73 o                         
  -5   6   7         12.92         11.69         0.69 o                         
  -4   6   7         11.51         11.18         0.60 o                         
  -3   6   7         65.96         62.91         1.31 o                         
  -2   6   7        158.29        155.30         1.63 o                         
  -1   6   7         29.20         28.71         0.62 o                         
   0   6   7         89.74         86.52         1.12 o                         
   1   6   7         81.52         80.02         1.18 o                         
   2   6   7         25.33         24.83         0.63 o                         
   3   6   7         37.93         36.57         0.73 o                         
   4   6   7         36.45         34.31         0.78 o                         
   5   6   7         20.47         20.55         1.18 o                         
  -4   7   7         36.25         34.46         0.82 o                         
  -3   7   7          6.92          6.30         0.49 o                         
  -2   7   7          3.69          3.30         0.36 o                         
  -1   7   7          2.61          2.13         0.35 o                         
   0   7   7        135.21        128.31         1.67 o                         
   1   7   7         68.79         63.38         1.10 o                         
   2   7   7         17.51         16.84         0.56 o                         
   3   7   7          9.24          9.86         0.45 o                         
   4   7   7         19.16         17.72         0.65 o                         
  -4   8   7          8.68          8.13         0.58 o                         
  -3   8   7          2.18          2.98         0.45 o                         
  -2   8   7          4.91          3.66         0.49 o                         
  -1   8   7         19.80         19.52         0.67 o                         
   0   8   7         55.35         52.56         1.07 o                         
   1   8   7          4.40          3.75         0.47 o                         
   2   8   7          2.63          2.56         0.47 o                         
   3   8   7          1.96          1.93         0.31 o                         
   4   8   7         12.44         13.11         0.71 o                         
  -3   9   7          1.87          2.02         0.44 o                         
  -2   9   7          1.52          1.23         0.37 o                         
  -1   9   7         64.84         58.78         1.13 o                         
   0   9   7         18.75         19.69         0.81 o                         
   1   9   7         42.30         43.51         1.22 o                         
   2   9   7         17.78         17.87         0.66 o                         
   3   9   7          1.48          1.95         0.55 o                         
  -2  10   7         20.23         21.61         1.13 o                         
  -1  10   7         34.61         34.13         1.92 o                         
   0  10   7         48.12         41.34         1.59 o                         
   1  10   7         17.41         16.23         0.82 o                         
   2  10   7          9.06          8.49         0.64 o                         
  -6   0   8          4.41          2.65         1.08 o                         
  -4   0   8         27.26         23.39         1.21 o                         
  -2   0   8        191.07        191.71         2.58 o                         
   0   0   8        200.95        211.87         2.34 o                         
   2   0   8         52.67         51.87         1.00 o                         
   4   0   8         74.20         81.90         2.26 o                         
  -5   1   8         42.56         37.63         0.88 o                         
  -4   1   8         60.23         58.94         1.03 o                         
  -3   1   8        254.31        243.62         1.91 o                         
  -2   1   8          7.50          9.07         0.54 o                         
  -1   1   8         41.16         41.45         0.87 o                         
   0   1   8         91.16         88.53         1.08 o                         
   1   1   8         19.43         21.10         0.54 o                         
   2   1   8        202.73        203.70         1.70 o                         
   3   1   8         39.84         39.48         0.67 o                         
   4   1   8         18.88         18.64         0.59 o                         
   5   1   8          5.94          7.02         0.49 o                         
  -5   2   8          6.60          6.02         0.49 o                         
  -4   2   8         44.62         44.53         1.44 o                         
  -3   2   8        114.73        111.73         2.14 o                         
  -2   2   8          1.36          1.17         0.26 o                         
  -1   2   8          5.50          4.40         0.35 o                         
   0   2   8         95.65         95.43         1.09 o                         
   1   2   8         58.37         61.23         0.96 o                         
   2   2   8          6.84          6.36         0.39 o                         
   3   2   8         97.52         95.17         1.48 o                         
   4   2   8        120.83        111.81         1.50 o                         
   5   2   8          1.75          2.96         0.38 o                         
  -5   3   8          2.32          3.55         0.40 o                         
  -4   3   8         18.81         18.95         0.76 o                         
  -3   3   8         13.29         14.20         0.85 o                         
  -2   3   8        145.01        140.67         1.47 o                         
  -1   3   8          6.82          6.85         0.45 o                         
   0   3   8        117.35        115.71         1.28 o                         
   1   3   8        305.43        306.73         2.77 o                         
   2   3   8         62.00         62.94         1.20 o                         
   3   3   8        105.93        104.64         1.45 o                         
   4   3   8         19.45         20.19         0.90 o                         
   5   3   8          8.73          7.67         0.69 o                         
  -5   4   8         39.55         37.82         1.30 o                         
  -4   4   8         10.46         10.04         0.67 o                         
  -3   4   8          0.54          0.55         0.35 o                         
  -2   4   8         39.24         39.49         0.84 o                         
  -1   4   8         61.96         66.39         0.87 o                         
   0   4   8         60.47         58.33         1.04 o                         
   1   4   8         83.76         78.95         1.40 o                         
   2   4   8         43.14         41.64         0.88 o                         
   3   4   8        140.70        139.66         1.75 o                         
   4   4   8          0.95          1.86         0.45 o                         
   5   4   8          4.51          4.75         0.70 o                         
  -5   5   8          6.70          7.96         0.55 o                         
  -4   5   8         36.45         35.77         1.15 o                         
  -3   5   8          4.97          4.67         0.50 o                         
  -2   5   8         66.43         66.34         1.35 o                         
  -1   5   8         34.71         35.26         0.61 o                         
   0   5   8         37.40         35.59         0.62 o                         
   1   5   8        127.02        125.34         1.40 o                         
   2   5   8        146.69        143.01         1.51 o                         
   3   5   8         65.41         63.46         1.16 o                         
   4   5   8          0.65          1.17         0.41 o                         
   5   5   8         88.75         87.62         1.67 o                         
  -4   6   8         67.77         70.36         1.41 o                         
  -3   6   8         13.96         15.56         0.85 o                         
  -2   6   8         62.01         60.92         1.19 o                         
  -1   6   8         12.27         11.01         0.54 o                         
   0   6   8         21.90         19.63         0.57 o                         
   1   6   8         24.63         23.33         0.69 o                         
   2   6   8         20.18         18.85         0.78 o                         
   3   6   8          0.11          1.00         0.38 o                         
   4   6   8          5.80          6.03         0.55 o                         
  -4   7   8         38.68         36.99         1.27 o                         
  -3   7   8         65.12         68.52         1.46 o                         
  -2   7   8          4.63          5.51         0.45 o                         
  -1   7   8         72.21         70.75         1.26 o                         
   0   7   8         41.10         38.71         0.99 o                         
   1   7   8         38.07         37.43         0.86 o                         
   2   7   8          9.36          8.81         0.44 o                         
   3   7   8         20.09         21.60         0.82 o                         
   4   7   8         18.95         22.31         1.33 o                         
  -3   8   8         14.26         13.18         0.83 o                         
  -2   8   8          9.75          9.41         0.63 o                         
  -1   8   8         19.46         20.32         0.84 o                         
   0   8   8        107.10        101.74         1.35 o                         
   1   8   8         70.53         70.10         1.40 o                         
   2   8   8          8.49          7.79         0.49 o                         
   3   8   8          9.59          9.52         0.56 o                         
  -3   9   8          0.15          0.62         0.56 o                         
  -2   9   8         15.22         15.78         0.66 o                         
  -1   9   8         20.59         20.92         0.76 o                         
   0   9   8          4.94          6.92         0.54 o                         
   1   9   8          4.80          5.40         0.50 o                         
   2   9   8          1.38          3.03         0.51 o                         
   3   9   8         17.04         16.50         0.90 o                         
  -1  10   8         10.68          9.98         0.79 o                         
   0  10   8          4.56          5.71         0.51 o                         
   1  10   8          3.32          3.40         0.56 o                         
  -5   0   9          9.58          7.26         0.68 o                         
  -3   0   9          7.57          9.72         0.56 o                         
  -1   0   9         25.48         27.47         0.74 o                         
   1   0   9        181.52        188.46         1.92 o                         
   3   0   9        107.40         96.65         2.28 o                         
   5   0   9         15.84         15.57         0.84 o                         
  -5   1   9          0.23         -0.34         0.34 o                         
  -4   1   9         39.28         42.91         0.88 o                         
  -3   1   9         76.55         74.07         1.06 o                         
  -2   1   9         74.94         72.52         0.95 o                         
  -1   1   9         38.89         42.29         0.98 o                         
   0   1   9         83.12         80.79         1.06 o                         
   1   1   9        119.73        126.31         1.60 o                         
   2   1   9          4.66          4.84         0.33 o                         
   3   1   9        115.93        112.65         1.20 o                         
   4   1   9          0.25          0.80         0.36 o                         
   5   1   9         17.04         17.14         0.63 o                         
  -5   2   9          7.46          7.30         0.52 o                         
  -4   2   9         32.73         30.04         1.05 o                         
  -3   2   9        110.52        103.05         1.27 o                         
  -2   2   9         48.85         48.86         0.77 o                         
  -1   2   9          9.45          8.98         0.45 o                         
   0   2   9         27.08         31.18         0.72 o                         
   1   2   9          3.11          3.41         0.43 o                         
   2   2   9         27.49         24.76         0.59 o                         
   3   2   9          6.21          6.88         0.46 o                         
   4   2   9          4.36          6.52         0.55 o                         
   5   2   9         26.73         30.43         0.93 o                         
  -5   3   9          1.02          1.28         0.57 o                         
  -4   3   9          1.49          2.80         0.46 o                         
  -3   3   9         35.71         32.95         0.88 o                         
  -2   3   9        168.99        172.00         1.61 o                         
  -1   3   9         48.07         47.73         1.03 o                         
   0   3   9         25.35         23.30         0.66 o                         
   1   3   9         24.41         24.19         0.89 o                         
   2   3   9        196.84        191.44         1.78 o                         
   3   3   9          6.13          6.34         0.53 o                         
   4   3   9          1.01          1.44         0.46 o                         
   5   3   9         34.23         35.52         1.05 o                         
  -5   4   9         11.80         11.80         0.91 o                         
  -4   4   9          5.29          6.06         0.54 o                         
  -3   4   9         16.10         15.88         0.73 o                         
  -2   4   9         19.87         19.83         0.59 o                         
  -1   4   9         50.45         49.91         0.97 o                         
   0   4   9         24.82         24.87         0.71 o                         
   1   4   9         30.16         31.20         0.88 o                         
   2   4   9        331.56        328.36         2.84 o                         
   3   4   9         31.49         29.31         0.83 o                         
   4   4   9          4.03          4.98         0.49 o                         
   5   4   9          9.31          8.94         0.87 o                         
  -4   5   9          1.56          1.51         0.45 o                         
  -3   5   9         16.14         19.16         0.93 o                         
  -2   5   9         15.96         16.74         0.62 o                         
  -1   5   9         17.99         16.70         0.76 o                         
   0   5   9         99.41         95.01         1.44 o                         
   1   5   9         53.65         55.72         1.05 o                         
   2   5   9         15.92         14.48         0.57 o                         
   3   5   9         33.84         31.69         0.89 o                         
   4   5   9          1.24          2.43         0.48 o                         
  -4   6   9          5.46          5.69         0.69 o                         
  -3   6   9         21.65         23.80         1.36 o                         
  -2   6   9         97.01         95.16         1.47 o                         
  -1   6   9         11.17         10.31         0.54 o                         
   0   6   9         62.86         57.70         1.32 o                         
   1   6   9         15.11         15.74         0.63 o                         
   2   6   9          1.84          2.11         0.45 o                         
   3   6   9         23.95         21.52         0.87 o                         
   4   6   9          1.81          1.89         0.54 o                         
  -4   7   9          7.98         11.96         2.32 o                         
  -3   7   9         17.17         15.69         0.77 o                         
  -2   7   9          0.29          0.63         0.39 o                         
  -1   7   9         28.55         28.02         0.76 o                         
   0   7   9          6.40          6.59         0.49 o                         
   1   7   9         21.28         20.53         0.60 o                         
   2   7   9         17.22         17.37         0.71 o                         
   3   7   9         11.34         13.33         0.68 o                         
  -3   8   9          5.89          6.48         0.72 o                         
  -2   8   9         30.80         30.88         1.20 o                         
  -1   8   9          7.96          7.27         0.63 o                         
   0   8   9          2.80          2.61         0.40 o                         
   1   8   9          0.73          0.89         0.37 o                         
   2   8   9         21.09         20.24         0.70 o                         
   3   8   9          1.49          1.74         0.46 o                         
  -2   9   9          6.64          7.89         0.64 o                         
  -1   9   9         12.02         12.07         1.02 o                         
   0   9   9         11.99         11.35         0.73 o                         
   1   9   9          0.57          0.71         0.51 o                         
   2   9   9          6.09          6.06         0.54 o                         
  -4   0  10          2.57          2.07         0.50 o                         
  -2   0  10         65.50         62.79         1.05 o                         
   0   0  10         62.34         73.27         3.86 o                         
   2   0  10        122.55        120.76         1.57 o                         
   4   0  10          4.56          5.67         0.55 o                         
  -5   1  10          0.56          0.41         0.35 o                         
  -4   1  10         21.18         18.54         0.70 o                         
  -3   1  10         21.68         21.91         0.77 o                         
  -2   1  10         30.19         36.23         1.06 o                         
  -1   1  10         41.23         40.81         1.11 o                         
   0   1  10          0.04          0.30         0.26 o                         
   1   1  10         17.58         18.45         0.62 o                         
   2   1  10        129.27        120.33         1.26 o                         
   3   1  10        112.84        110.77         1.36 o                         
   4   1  10         25.10         26.69         0.76 o                         
   5   1  10          2.72          4.05         0.45 o                         
  -5   2  10         13.93         13.79         0.94 o                         
  -4   2  10         80.56         72.81         1.36 o                         
  -3   2  10         58.57         56.68         1.00 o                         
  -2   2  10         56.09         58.93         1.07 o                         
  -1   2  10          1.44          1.77         0.41 o                         
   0   2  10         43.05         42.14         0.98 o                         
   1   2  10         25.52         25.57         0.76 o                         
   2   2  10         19.42         17.09         0.56 o                         
   3   2  10          9.61         10.07         0.53 o                         
   4   2  10         32.12         32.09         0.94 o                         
   5   2  10          0.86          1.66         0.49 o                         
  -4   3  10         14.05         11.91         0.66 o                         
  -3   3  10         75.34         68.89         1.27 o                         
  -2   3  10         81.07         79.10         1.96 o                         
  -1   3  10         34.20         33.70         0.86 o                         
   0   3  10         29.54         30.17         0.75 o                         
   1   3  10          2.71          2.69         0.52 o                         
   2   3  10         48.00         49.47         0.89 o                         
   3   3  10         92.15         88.77         1.38 o                         
   4   3  10          6.59          6.23         0.52 o                         
  -4   4  10          1.40          1.98         0.50 o                         
  -3   4  10          5.80          6.66         0.53 o                         
  -2   4  10         22.66         24.05         0.70 o                         
  -1   4  10         50.09         49.38         1.05 o                         
   0   4  10         38.52         35.82         0.94 o                         
   1   4  10        113.09        115.44         1.64 o                         
   2   4  10          8.56          9.09         0.58 o                         
   3   4  10         32.06         32.93         0.93 o                         
   4   4  10          2.98          3.72         0.48 o                         
  -4   5  10          2.30          3.41         0.55 o                         
  -3   5  10         10.10         10.59         0.68 o                         
  -2   5  10         21.23         22.61         0.61 o                         
  -1   5  10         18.88         16.40         1.01 o                         
   0   5  10         31.61         30.83         0.98 o                         
   1   5  10         36.07         36.38         1.36 o                         
   2   5  10         57.08         55.11         1.23 o                         
   3   5  10         22.12         20.31         1.46 o                         
   4   5  10         19.76         20.66         1.53 o                         
  -3   6  10         17.29         17.83         0.90 o                         
  -2   6  10          0.02         -0.15         0.42 o                         
  -1   6  10         13.00         14.53         0.87 o                         
   0   6  10         56.50         52.09         1.36 o                         
   1   6  10          8.68          7.99         0.63 o                         
   2   6  10          6.18          6.44         0.43 o                         
   3   6  10          4.99          6.86         0.66 o                         
  -3   7  10          0.57          1.07         1.01 o                         
  -2   7  10          2.26          3.25         0.39 o                         
  -1   7  10         21.70         20.76         0.64 o                         
   0   7  10         19.07         16.87         0.82 o                         
   1   7  10         20.47         21.95         0.99 o                         
   2   7  10         14.90         13.52         0.81 o                         
   3   7  10         14.85         16.58         0.76 o                         
  -2   8  10         11.45          8.93         0.94 o                         
  -1   8  10          4.45          4.58         0.47 o                         
   0   8  10          8.66          8.26         0.51 o                         
   1   8  10          2.73          2.93         0.34 o                         
   2   8  10          6.85          5.94         0.76 o                         
   0   9  10         16.95         19.00         0.78 o                         
  -3   0  11         56.62         53.94         1.53 o                         
  -1   0  11         29.42         34.52         3.69 o                         
   1   0  11         14.85         13.15         1.95 o                         
   3   0  11         41.65         42.85         1.05 o                         
  -4   1  11         19.32         18.69         0.67 o                         
  -3   1  11         27.84         26.03         0.65 o                         
  -2   1  11         40.27         42.54         1.19 o                         
  -1   1  11         37.76         36.53         0.72 o                         
   0   1  11         36.82         39.57         0.86 o                         
   1   1  11          9.17          8.94         0.46 o                         
   2   1  11         27.23         25.96         0.95 o                         
   3   1  11        104.56         97.93         1.49 o                         
   4   1  11         14.04         13.16         0.61 o                         
  -4   2  11         13.40         10.97         0.62 o                         
  -3   2  11          7.28          7.06         0.52 o                         
  -2   2  11         41.36         40.76         1.05 o                         
  -1   2  11         13.93         13.07         0.68 o                         
   0   2  11         20.38         19.32         0.95 o                         
   1   2  11         39.56         40.02         1.09 o                         
   2   2  11         26.84         27.08         0.86 o                         
   3   2  11          1.69          1.70         0.39 o                         
   4   2  11          7.87          6.19         0.54 o                         
  -4   3  11         25.52         22.48         0.83 o                         
  -3   3  11         37.18         35.21         0.79 o                         
  -2   3  11         14.10         15.66         0.84 o                         
  -1   3  11         11.28         11.98         0.62 o                         
   0   3  11         45.99         46.82         0.98 o                         
   1   3  11        113.18        111.52         2.01 o                         
   2   3  11         25.10         23.74         0.90 o                         
   3   3  11          3.48          2.92         0.36 o                         
   4   3  11         23.37         26.83         1.18 o                         
  -4   4  11          6.19          6.14         0.70 o                         
  -3   4  11         30.56         30.08         0.98 o                         
  -2   4  11         17.26         18.04         1.10 o                         
  -1   4  11          6.15          5.49         0.74 o                         
   0   4  11         15.52         18.72         0.76 o                         
   1   4  11         58.97         59.34         1.44 o                         
   2   4  11         49.62         48.04         1.70 o                         
   3   4  11          4.97          4.78         0.57 o                         
   4   4  11         10.00         10.71         0.74 o                         
  -3   5  11          2.49          3.29         0.47 o                         
  -2   5  11         31.79         31.67         1.13 o                         
  -1   5  11         16.18         17.34         1.02 o                         
   0   5  11        113.52        111.34         1.67 o                         
   1   5  11         41.07         38.16         1.19 o                         
   2   5  11         44.49         43.03         1.24 o                         
   3   5  11          3.74          4.21         0.43 o                         
  -3   6  11          4.50          4.52         0.52 o                         
  -2   6  11         35.08         32.72         1.30 o                         
  -1   6  11         12.90         15.18         0.94 o                         
   0   6  11         23.38         23.21         0.87 o                         
   1   6  11          5.04          5.43         0.76 o                         
   2   6  11          4.87          5.72         0.65 o                         
   3   6  11          0.28          0.67         0.35 o                         
  -2   7  11          5.72          4.79         0.48 o                         
  -1   7  11          5.92          5.72         0.81 o                         
   0   7  11          6.66          6.81         0.63 o                         
   1   7  11         12.56         13.67         0.85 o                         
   2   7  11         12.42         13.04         0.55 o                         
  -1   8  11         10.95         11.05         1.06 o                         
   0   8  11          1.25          0.99         0.54 o                         
   1   8  11         17.93         17.38         1.12 o                         
  -4   0  12          3.71          4.82         0.65 o                         
  -2   0  12         27.20         25.72         1.50 o                         
   0   0  12         17.34         20.49         2.00 o                         
   2   0  12        134.40        134.67         4.47 o                         
   4   0  12         10.88         10.96         1.03 o                         
  -4   1  12         15.12         14.81         0.72 o                         
  -3   1  12          0.52          0.32         0.35 o                         
  -2   1  12         11.22         12.13         0.64 o                         
  -1   1  12         25.19         27.79         0.56 o                         
   0   1  12         51.11         54.09         2.53 o                         
   1   1  12         17.44         17.63         0.58 o                         
   2   1  12         16.72         16.94         0.80 o                         
   3   1  12         10.30         10.05         0.51 o                         
   4   1  12          2.31          1.60         0.39 o                         
  -4   2  12         11.34         10.43         1.18 o                         
  -3   2  12          4.12          4.60         0.37 o                         
  -2   2  12         36.15         35.61         1.01 o                         
  -1   2  12          1.32          1.31         0.38 o                         
   0   2  12         31.30         29.80         0.95 o                         
   1   2  12          1.67          2.69         0.38 o                         
   2   2  12         56.86         55.08         1.26 o                         
   3   2  12         22.01         22.70         0.73 o                         
  -3   3  12         15.64         14.21         0.84 o                         
  -2   3  12         10.03          8.81         0.75 o                         
  -1   3  12         13.53         13.19         0.71 o                         
   0   3  12         20.24         20.54         0.87 o                         
   1   3  12          1.59          2.00         0.42 o                         
   2   3  12         19.71         20.67         0.96 o                         
   3   3  12         19.29         20.29         0.66 o                         
  -3   4  12         16.89         19.54         1.19 o                         
  -2   4  12         16.95         18.24         1.00 o                         
  -1   4  12         17.82         18.88         0.96 o                         
   0   4  12         32.78         35.76         1.50 o                         
   1   4  12         84.36         84.02         1.81 o                         
   2   4  12         16.35         17.37         0.93 o                         
   3   4  12          1.65          1.46         0.33 o                         
  -3   5  12          3.34          5.41         1.48 o                         
  -2   5  12         17.09         13.05         1.42 o                         
  -1   5  12         17.28         17.48         1.49 o                         
   0   5  12         14.21         13.68         0.70 o                         
   1   5  12         24.53         24.56         1.07 o                         
   2   5  12          7.32          8.51         0.72 o                         
  -2   6  12          6.39          7.77         1.40 o                         
  -1   6  12         13.03         14.45         0.86 o                         
   0   6  12          0.86          1.16         0.44 o                         
   1   6  12         21.32         20.10         1.00 o                         
   2   6  12          2.56          2.59         0.62 o                         
  -1   7  12          4.10          6.77         1.71 o                         
   0   7  12          9.44          9.80         0.85 o                         
  -3   0  13          7.87          8.37         0.54 o                         
   1   0  13         29.16         33.05         2.77 o                         
   3   0  13         23.17         19.81         2.29 o                         
  -3   1  13         15.49         14.31         1.29 o                         
  -2   1  13          4.48          5.01         0.44 o                         
  -1   1  13         19.43         21.69         4.96 o                         
   0   1  13          5.57          5.91         1.15 o                         
   1   1  13         32.86         34.79         1.94 o                         
   2   1  13          4.98          4.27         0.50 o                         
   3   1  13          1.73          1.81         0.35 o                         
  -3   2  13         19.30         19.90         1.26 o                         
  -2   2  13         10.62         10.35         0.59 o                         
  -1   2  13          8.70          8.80         0.88 o                         
   0   2  13         12.20         12.54         0.72 o                         
   1   2  13          7.91          7.90         0.61 o                         
   2   2  13         18.15         16.95         0.71 o                         
   3   2  13         11.10         12.06         0.71 o                         
  -2   3  13          9.61         11.50         0.91 o                         
  -1   3  13          1.68          1.75         0.49 o                         
   0   3  13         11.57         13.90         0.68 o                         
   1   3  13         50.58         51.95         1.31 o                         
   2   3  13          2.02          1.62         0.54 o                         
  -2   4  13          6.49          7.03         1.03 o                         
  -1   4  13          3.60          3.35         0.53 o                         
   0   4  13         77.94         75.71         1.63 o                         
   1   4  13          4.95          5.56         0.60 o                         
   2   4  13          7.76          7.78         0.75 o                         
  -1   5  13         13.39         13.58         1.01 o                         
   0   5  13         10.91          9.42         0.98 o                         
   1   5  13         36.34         37.82         1.17 o                         
  -2   0  14         60.28         65.97         5.13 o                         
   0   0  14          2.56          1.63         1.78 o                         
   2   0  14         41.36         38.03         3.12 o                         
  -2   1  14          2.35          3.80         1.54 o                         
  -1   1  14          2.30          0.89         1.30 o                         
   0   1  14          5.17          4.86         1.19 o                         
   1   1  14         14.26         15.37         1.84 o                         
   2   1  14          1.79          2.56         1.12 o                         
  -1   2  14         17.16         15.35         2.27 o                         
   0   2  14          5.92          6.53         1.09 o                         
   1   2  14          2.36          1.23         1.01 o                         
  -1   3  14          9.63          7.50         0.95 o                         
   0   3  14         21.29         22.85         1.21 o                         
   1   3  14          5.46          4.81         0.69 o                         
                                                                                
